# Supplementary material for: Annual global dengue dynamics are related to multi-source factors revealed by a machine learning prediction analysis
Source: PLoS Negl Trop Dis. 2025 Jun 25;19(6):e0013232. doi: 10.1371/journal.pntd.0013232 (PMC12221171; doi:10.1371/journal.pntd.0013232)
Supplement: S1 Data — (CSV) [file pntd.0013232.s015.csv]

region	year	case	Forest area (% of land area)	GDP per capita (current US$)	Urban population growth (annual %)	Physicians (per 1,000 people)	Population density (people per sq. km of land area)	Urban population	Rural population	School enrollment, secondary (% gross)	tmp	vap	pre	wet	cld	dtr	frs	tmx	tmn	relative_humidity	previous_case1	Prevalence of anemia among non-pregnant women (% of women ages 15-49)	Prevalence of anemia among children (% of children ages 6-59 months)	previous_case2	Non-forested area	serotype	Aedes aegypti	Aedes albopictus
Austria	2010	10	46.7849491	48153.32402	-0.227452142	4.706	101.1066772	4812679	3530644	99.64984894	7.6	8.4	1253.5	188.6	63.4	8.2	133	11.7	3.5	80.51633838		11.2	12.4		53.2150509	0	0	0
Austria	2012	2	46.85891905	51442.27625	-0.158921842	4.8398	101.6922322	4792887	3598756	98.06147003	8	8.5	979.6	146.1	57.2	8.8	135	12.4	3.6	79.28254904		11.3	12.5	10	53.14108095	0	0	0
Austria	2013	63	46.9025206	48564.91734	0.511947896	4.8859	102.1569438	4817487	3612504	97.84332275	7.8	8.5	1159	176.8	58.8	8.3	131.9	11.9	3.6	80.37035393	2	11.3	12.6		53.0974794	0	0	1
Austria	2014	80	46.94612215	50731.12725	0.919560199	4.9744	102.7608216	4861991	3617832	99.19738007	7.4	8.5	1194.9	181.4	65.6	7.7	134.1	11.3	3.6	82.59636817	63	11.5	12.7	2	53.05387785	0	0	0
Austria	2015	57	46.9897237	51786.37717	1.112385233	5.0359	103.5670868	4916377	3629979	99.66307831	8.5	9.1	1250.4	189.5	67.2	8.1	112.6	12.5	4.4	82.04380668	80	11.6	12.9	63	53.0102763	0	0	0
Austria	2016	92	47.03332525	44195.81759	1.44900148	5.1035	104.7345977	4988134	3654565	100.3209991	8.4	8.6	1095.7	154.6	61.1	8.6	130.3	12.7	4.1	78.06367487	57	11.8	13.2	80	52.96667475	0	0	0
Austria	2017	85	47.07695104	45307.58786	1.4100618	5.1234	105.8733398	5058968	3677700	100.9630203	7.9	8.7	1370.3	188.9	63.5	8.2	134.6	12	3.8	81.70260122	92	12	13.5	57	52.92304896	0	0	0
Belgium	2013	139	22.77549538	44670.56068	0.667241433	2.9393	366.8075297	10856360	250572	157.7947693	10.5	10.3	944.2	210.8	69.3	8.3	73.3	14.7	6.4	81.17278516		11.2	15.2		77.22450462	0	0	0
Belgium	2014	94	22.77173052	46757.95186	0.517369105	2.9585	368.5405218	10912673	246734	160.9192352	10	10.1	829.6	195	71.8	7.9	87.3	14	6	82.30290307	139	11.3	15.3		77.22826948	0	0	0
Estonia	2014	9	54.91175523	19056.00192	-0.138346707	3.3318	30.31969174	897846	420151	108.1674194	6.8	8.9	580.7	163.9	66.9	7.6	140.9	10.6	3	90.11586419		20.7	17.7		45.08824477	0	0	0
Estonia	2015	12	55.30278353	20261.06673	-0.046678138	3.3564	30.24028065	897427	417118	108.4098969	7	8.9	623.5	166.7	67.7	7.3	139.9	10.7	3.3	88.88639007	9	21	17.7		44.69721647	0	0	0
Estonia	2016	9	55.69381182	17402.03761	0.280631504	3.4152	30.26011042	899949	415458	111.0414276	7.4	9	572.5	178	69.8	7.2	126.8	11	3.8	87.45497806	12	21.1	17.7	9	44.30618818	0	0	0
Estonia	2017	8	55.69933287	18295.34293	0.243716597	3.4546	30.2689211	902145	413645	115.014122	6.5	8.9	674.2	165.2	71.7	6.9	145.8	10	3.1	91.99585141	9	21.2	17.7	12	44.30066713	0	0	0
Finland	2012	1	73.30086544	51148.93164	1.109674692	3.2635	17.73099477	4543014	845258	108.0977707	3.8	7.5	599.8	191.2	68.5	8.3	177.8	7.9	-0.4	93.56791842		9.4	10		26.69913456	0	0	0
France	2008	56	29.36625776	41561.20051	0.933552496	6.5901	116.9124438	49690036	14326191	106.6935272	11.8	10.9	844	160.1	62.1	8.5	54	16.1	7.6	78.79799846		8.4	11.1		70.63374224	0	0	0
France	2009	64	29.5728116	45519.29688	0.876550913	6.5837	117.5676304	50127509	14247470	106.4328384	11.5	10.5	958.7	176.7	63.4	8.4	60.7	15.7	7.3	77.42727533	56	8.4	11.2		70.4271884	0	0	0
France	2010	594	29.77936544	41740.24303	0.833751508	6.4945	118.1740622	50547195	14159840	106.2392273	11.8	10.6	827	160.1	59.8	8.9	67.1	16.3	7.4	76.62924621	64	8.4	11.3	56	70.22063456	0	0	1
France	2011	55	29.98591927	40677.98514	0.816112721	6.5029	118.7593346	50961405	14066100	106.424942	10.8	9.9	856.6	168.1	63.1	8.5	81.4	15.1	6.5	76.47575349	594	8.4	11.4	64	70.01408073	0	0	1
France	2012	110	30.13823218	43848.10605	0.805988907	6.3244	119.3351359	51373808	13968981	106.6106415	12.4	10.8	736.9	141.6	58.8	9	49.9	17	8	75.04845513	55	8.5	11.5	594	69.86176782	0	0	1
France	2013	270	30.29054509	40872.36246	0.809077603	6.349	119.9141167	51791148	13868666	105.8135834	11.7	10.4	893	166	60.6	8.6	62.8	16	7.4	75.68185148	110	8.6	11.7	55	69.70945491	0	0	1
France	2014	208	30.442858	42605.04438	0.840063258	6.3897	120.5329947	52228059	13770626	104.3766022	11.2	10.3	957.3	179.1	64.6	8.2	71.3	15.4	7.2	77.47800186	270	8.7	11.9	110	69.557142	0	0	0
France	2015	161	30.59517091	43068.54872	0.800461111	6.423	121.1053224	52647802	13664265	103.425827	12.6	11	951.3	177.2	62.3	8.6	42.5	16.9	8.4	75.44061359	208	8.9	12.3	270	69.40482909	0	0	0
France	2016	297	30.74748382	36652.92231	0.683771062	6.4477	121.5367021	53009026	13539246	103.3960419	12.3	10.6	726.6	149.3	60.2	8.8	53.1	16.7	7.9	74.14467895	161	9.2	12.7	208	69.25251618	0	0	0
France	2017	264	30.89979673	37062.53357	0.592247249	6.4752	121.857823	53323902	13400202	103.3080978	11.9	10.6	833.5	162.3	63.1	8.6	59.9	16.2	7.6	76.1249649	297	9.5	13.1	161	69.10020327	0	0	0
Germany	2008	272	32.67416181	41640.08087	0.127167671	3.5287	235.9433619	62833410	19432962	102.2422867	10.1	10.1	853.1	196.1	70.6	8.1	81.1	14.2	6.1	81.75351181		9.3	11.7		67.32583819	0	0	0
Germany	2009	296	32.69368672	45612.71062	0.067452495	3.5863	235.5221782	62875807	19234290	103.3083191	9.8	9.7	688.6	178.7	70.7	8.2	90.9	13.9	5.8	80.11059271	272	9.3	11.8		67.30631328	0	0	0
Germany	2010	595	32.71133932	41650.36783	0.002247262	3.6638	234.9396374	62877220	19025087	103.1582489	9.5	9.6	714.8	188.1	70.4	8.2	97.6	13.6	5.4	80.89906779	296	9.3	11.8	272	67.28866068	0	0	0
Germany	2011	288	32.73087185	41572.45595	0.100481934	3.7567	234.6069082	62940432	18836498	103.9748383	8.2	9	755.1	181.7	72.5	7.9	122.1	12.1	4.2	82.81183169	595	9.3	11.9	296	67.26912815	0	0	0
Germany	2012	616	32.73754877	46705.8958	-1.601972315	3.8491	230.3046333	61940177	18334806	103.7624207	10	9.8	648.9	157.3	67	8.5	90.8	14.3	5.8	79.85826238	288	9.4	12	595	67.26245123	0	0	1
Germany	2013	872	32.74516555	43855.85447	0.200687484	3.9197	230.7506255	62064608	18361215	102.1676102	9.4	9.5	686.6	187.1	69.9	8.4	98.5	13.6	5.3	80.59694342	616	9.5	12.1	288	67.25483445	0	0	1
Germany	2014	620	32.71898647	46298.92292	0.285857247	4.0087	231.1557126	62242278	18403327	100.8108902	9.1	9.4	705.9	177.2	73.4	7.7	104.5	12.9	5.2	81.37759983	872	9.6	12.4	616	67.28101353	0	0	0
Germany	2015	708	32.72284322	48023.86998	0.429833546	4.0846	232.1080539	62510392	18472108	99.71071625	10.7	10.3	680	173.6	71.4	8.1	72.7	14.8	6.6	80.09739247	620	9.8	12.7	872	67.27715678	0	0	0
Germany	2016	950	32.73232815	41103.25644	0.878656939	4.1342	234.1529869	63062064	18624547	98.82263947	10.3	9.6	636.5	168	68.7	8.5	82.4	14.5	6.1	76.67358075	708	10.1	13.1	620	67.26767185	0	0	0
Germany	2017	629	32.68548202	42136.12079	0.838301068	4.1944	235.7129294	63592936	18755733	98.81199646	9.9	9.8	672.3	176.4	70.8	8.1	98.6	14	5.9	80.39534646	950	10.4	13.5	708	67.31451798	0	0	0
Greece	2013	1	30.27	21912.99829	-0.078674761	5.9213	85.68666408	8505100	2539911	104.5624008	16.5	12.4	698.1	92.6	39.3	9.7	39.3	21.3	11.6	66.09288188		12.7	14.1		69.73	0	0	1
Greece	2014	4	30.27	21787.78776	-0.270332501	5.9342	85.06757952	8482139	2483072	105.7672272	16.5	12.4	625.7	91.7	40.6	9.6	28.1	21.3	11.7	66.09288188	1	12.9	14.5		69.73	0	0	0
Greece	2015	2	30.27	21616.71001	-0.218532603	5.9717	84.50281614	8463623	2428790	102.2894592	16.4	12.5	806	110.8	45.1	9.1	19.7	21	11.9	67.05150872	4	13.2	15	1	69.73	0	0	0
Greece	2016	2	30.27	18083.87791	-0.217128484	5.9914	83.94788984	8445266	2375617	102.2004013	16	12.4	671.5	91.8	42.4	9.5	33	20.8	11.3	68.23450088	2	13.5	15.4	4	69.73	0	0	0
Greece	2017	1	30.26997673	17923.96681	0.020056563	6.2149	83.5994647	8446960	2329011	102.9568481	16.7	12.5	598.4	87.5	41.6	9.7	30	21.5	11.8	65.78371846	2	13.8	15.8	2	69.73002327	0	0	0
Hungary	2008	6	22.41740877	13944.97101	0.628309488	2.8121	112.2171633	6779707	3276073	96.16716003	11.6	10.4	634.1	141.7	58.4	10.1	89.1	16.6	6.6	76.18399517		19.1	18.6		77.58259123	0	0	0
Hungary	2009	1	22.55714764	15777.19202	0.596165591	3.1049	112.0208459	6820246	3217942	96.04280853	11.5	10.5	612.7	140.6	59.2	9.9	89.2	16.5	6.6	77.42727533	6	19.1	18.4		77.44285236	0	0	0
Hungary	2010	7	22.46623219	13081.79264	0.603140959	3.0399	110.7108141	6861506	3161144	96.24977112	11.3	10.3	637.7	149.1	60.4	10	96.4	16.4	6.3	76.96571197	1	19.2	18.3	6	77.53376781	0	0	0
Hungary	2011	2	22.60455098	13223.083	0.430609461	2.8896	110.4608748	6891116	3108907	97.08148956	10.4	10.8	884.1	171.8	63.7	9.7	111.4	15.3	5.5	85.68335621	7	19.4	18.3	1	77.39544902	0	0	0
Hungary	2012	3	22.63642991	14240.2575	0.363199419	2.9811	110.1483155	6916190	3055537	96.79927063	10.9	10.2	435.7	109.3	55.1	10.7	115.9	16.2	5.5	78.2705627	2	19.5	18.4	7	77.36357009	0	0	0
Hungary	2013	10	22.66830885	12989.18028	-0.056115994	3.1062	109.5809345	6912310	3008052	98.06066132	11.2	10.4	511.1	128.9	53.8	10.6	104.8	16.6	5.9	78.23021547	3	19.5	18.4	2	77.33169115	0	0	0
Hungary	2014	6	22.70018778	13719.95054	0.118529731	3.2284	109.2795979	6920508	2972574	104.7153473	11.2	10.4	616.8	144.9	60.9	10	100.4	16.2	6.2	78.23021547	10	19.6	18.4	3	77.29981222	0	0	0
Hungary	2015	12	22.55023011	14298.83367	0.121535685	3.3443	108.1138286	6928924	2937544	104.1899109	12.1	11.1	714.3	144.1	62.1	10.3	74.9	17.2	7	78.67126446	6	19.5	18.4	10	77.44976989	0	0	0
Hungary	2016	24	22.58185404	12720.71202	0.150141441	3.1178	107.8569801	6939335	2903693	103.0306168	11.8	10.6	564.8	129.4	58.8	10.4	97.3	17	6.6	76.62924621	12	19.5	18.3	6	77.41814596	0	0	0
Hungary	2017	17	22.55895244	13107.37791	0.099844437	3.2313	107.5391519	6946267	2867756	102.7139511	11.2	10.7	732.2	148.8	58.6	10.2	97.1	16.4	6.1	80.48685631	24	19.5	18.1	12	77.44104756	0	0	0
Iceland	2017	1	0.485386534	61987.92636	1.425397053	3.8892	3.346024938	314424	21015	117.6290131	3.5	6.7	1165.1	198.8	74.8	5.8	182.5	6.4	0.6	85.37439521		9.5	10.1		99.51461347	0	0	0
Ireland	2012	5	10.55651038	52177.11268	0.760495841	4.0938	66.484018	2827835	1752249	115.8337326	9.9	10.7	1153.6	234.6	74.9	6.7	50	13.3	6.6	87.77859256		10.6	12.5		89.44348962	0	0	0
Ireland	2013	4	10.65606039	49026.02307	0.747174721	3.9423	66.76633764	2849043	1750490	117.7521896	9.6	10.6	1187.6	236.5	75.4	6.6	53.3	12.9	6.4	88.72740864	5	10.7	12.6		89.34393961	0	0	0
Ireland	2014	14	10.75561039	51533.03457	0.847317414	3.9347	67.11882712	2873286	1750530		9.6	10.5	1112.1	219.7	75.4	6.7	64.4	13	6.3	87.89035761	4	10.8	12.7	5	89.24438961	0	0	0
Ireland	2015	5	10.8551604	55599.8508	1.05070778	3.0321	67.61126433	2903635	1754105	116.7390976	10.2	10.7	1340.6	238	74.3	6.7	47.7	13.6	6.9	86.03247154	14	10.9	12.9	4	89.1448396	0	0	0
Ireland	2016	18	10.95471041	62012.48493	1.261963534	3.1524	68.25311366	2940510	1761447	116.9898682	9.6	10.2	1344.4	236.6	75.6	7	56.9	13.1	6.1	85.37920454	5	11	13	14	89.04528959	0	0	0
Ireland	2017	10	11.06619248	62861.63912	1.446547047	3.2323	69.0279431	2983355	1771980	117.028717	9.9	10.5	1112.6	217.5	75.6	6.8	59.9	13.3	6.5	86.1378712	18	11.2	13.2	5	88.93380752	0	0	0
Italy	2008	12	29.86089112	37870.74751	0.67868172	7.5503	197.6149913	39722857	18715453	100.4699783	14.7	12.5	754.8	117.3	49.8	7.8	35.8	18.6	10.8	74.77482073		11.4	12.1		70.13910888	0	0	1
Italy	2009	10	30.08366755	40944.91242	0.835914949	7.5612	198.9284758	40056298	18770433	101.1009674	14.6	12.6	890.6	123.4	50.4	7.4	37.9	18.3	10.9	75.86137747	12	11.4	12.2		69.91633245	0	0	1
Italy	2010	51	30.30644398	37226.75719	0.627292741	7.5796	199.8368885	40308358	18787007	101.4165497	14.6	12.6	906.8	130	50.4	7.4	41	18.3	10.9	75.86137747	10	11.3	12.2	12	69.69355602	0	0	0
Italy	2011	44	30.52922041	36035.645	0.480438951	7.632	200.4525156	40502481	18774936	102.9038162	14.1	12.5	954.8	142	54.3	7.2	43.9	17.8	10.5	77.73513617	51	11.4	12.3	10	69.47077959	0	0	1
Italy	2012	74	30.71117754	38649.63948	0.343066345	7.7692	200.797547	40641670	18737779	103.3315735	14.7	12.5	731.3	114.9	46.5	7.9	38.2	18.7	10.8	74.77482073	44	11.5	12.5	51	69.28882246	0	0	1
Italy	2013	142	30.89313468	35051.52127	0.61957915	7.7028	201.3395093	40894259	18645458	102.0333405	14.7	12.5	747.8	118.7	47.4	8	46.2	18.7	10.7	74.77482073	74	11.6	12.7	44	69.10686532	0	0	1
Italy	2014	79	31.07509181	35560.08141	1.587835187	7.8089	203.6871208	41548775	18685173	102.408989	14.4	12.5	845.2	131.7	52.3	7.7	42.4	18.3	10.6	76.23886653	142	11.9	13	74	68.92490819	0	0	1
Italy	2015	103	31.25704895	35565.72138	1.341371299	7.8097	205.5645581	42109853	18679287	102.2810593	15	12.7	905.1	138.7	52.9	7.7	28.8	18.9	11.2	74.51571208	79	12.1	13.3	142	68.74295105	0	0	0
Italy	2016	106	31.43900608	30242.38614	0.325701454	7.6959	205.3665384	42247229	18483353	102.2562714	15	12.6	723.5	117	49.1	7.9	37.4	18.9	11	73.92897419	103	12.3	13.6	79	68.56099392	0	0	0
Italy	2017	95	31.62096998	30960.73151	0.246127222	7.9008	205.0179495	42351339	18276159	101.6623535	14.9	12.6	760.6	124.4	52.1	7.7	35.5	18.8	11	74.40684551	106	12.6	13.9	103	68.37903002	0	0	0
Latvia	2010	8	53.97991226	12331.92855	-1.680568386	3.1485	34.41703762	1452351	689318	99.42040253	6.6	8.7	723.9	173.3	69.2	7.1	141.2	10.2	3	89.31123323		20.6	21.3		46.02008774	0	0	0
Latvia	2011	2	54.19062465	11420.994	-2.041489814	3.0757	33.70811706	1423002	674553	102.8221588	5.6	8.9	803.3	181.2	71.2	7.7	161.7	9.4	1.7	97.90381397	8	20.6	20.9		45.80937535	0	0	0
Latvia	2012	7	54.25271988	13338.96224	-1.779475266	3.0837	33.09992447	1397904	661805	105.5657883	7.2	9.2	633.3	163.3	67.3	7.7	134.6	11	3.4	90.63098289	2	20.7	20.6	8	45.74728012	0	0	0
Latvia	2013	7	54.31481511	13847.33794	-1.199087751	3.0913	32.69190223	1381242	653077	106.3448029	6.2	8.8	798.7	186.8	71	7.3	143.5	9.8	2.5	92.86446985	7	20.8	20.3	2	45.68518489	0	0	0
Latvia	2014	1	54.37691034	15007.49186	-1.029870124	3.1408	32.34362897	1367090	645557	114.7768097	7.1	9.1	627.1	159.2	68.4	7.6	136	10.9	3.3	90.2624792	7	20.9	20	7	45.62308966	0	0	0
Latvia	2015	4	54.43900558	15742.39134	-0.901947953	3.1724	32.04046475	1354815	638967	113.7069321	7.3	9	655.2	154.2	67.5	7.5	133.3	11.1	3.6	88.05555518	1	21	19.7	7	45.56099442	0	0	0
Latvia	2016	9	54.50110081	13786.4568	-0.777437304	3.1656	31.77924374	1344323	633204	112.3566513	7.9	9	561.7	165.8	69.5	7.5	120.7	11.7	4.2	84.5199323	4	21.1	19.5	1	45.49889919	0	0	0
Latvia	2017	13	54.56329246	14331.75159	-0.853577171	3.1885	31.49014094	1332897	626640	111.2968063	7.1	9.1	696.2	170.9	72.1	7.1	138.6	10.6	3.5	90.2624792	9	21.2	19.3	4	45.43670754	0	0	0
Lithuania	2011	1	34.62305544	11987.50841	-2.224153089	3.9138	49.4181412	2067653	1029629	105.0682678	6.3	9.2	833.2	180.7	71.4	7.7	152.9	10.2	2.4	96.41755186		18.4	17.5		65.37694456	0	0	0
Lithuania	2013	1	34.73210582	14367.70942	-1.157042514	4.1384	47.67165013	1997745	990028	106.1735077	6.8	9.1	773.3	180.9	70.7	7.4	135.2	10.5	3.1	92.14093979		18.7	17	1	65.26789418	0	0	0
Lithuania	2014	3	34.78579976	15729.65247	-0.829714261	4.2042	47.19088951	1981238	976451	108.9944077	7.5	9.3	669.3	152.3	69.8	7.6	128.7	11.3	3.8	89.75427335	1	18.9	17.1		65.21420024	0	0	0
Lithuania	2015	9	34.85395052	16551.0182	-0.677880112	4.2507	46.80553871	1967853	964514	108.1847763	7.8	9.1	637.7	140.5	67.5	7.8	126.2	11.7	4	86.04355539	3	19	17.3	1	65.14604948	0	0	0
Lithuania	2016	4	34.90822027	14263.96458	-0.759129788	4.2993	46.36727853	1952971	951939	107.6729279	8.4	9	563.1	156.4	69.4	7.8	114.6	12.4	4.6	81.69454347	9	19	17.5	3	65.09177973	0	0	0
Lithuania	2017	4	34.96056959	15008.31324	-1.068634221	4.4338	45.78766642	1932212	936019	107.4297714	7.7	9.2	743.2	172.9	72.5	7.3	130.7	11.4	4.1	87.58454565	4	19.1	17.5	9	65.03943041	0	0	0
Luxembourg	2010	2	34.37614102	109419.747	2.281283765	2.717	193.3543345	438935	58848		9.9	9.7	934.6	205.1	66.6	9	95.4	14.4	5.4	79.57498578		8.6	9.4		65.62385898	0	0	0
Luxembourg	2011	1	34.45382721	110885.9914	2.243098596	2.7683	196.9162465	448892	58061	101.290657	8.6	9	971.5	205	69.5	8.5	116.5	12.9	4.4	80.5940807	2	8.6	9.5		65.54617279	0	0	0
Luxembourg	2016	1	34.45382721	105462.0126	2.687531351	2.9222	221.2518353	513663	55941	102.3193588	10.4	9.7	798.6	187.9	66.1	9.2	83.6	15	5.8	76.95634771		9.2	10.3		65.54617279	0	0	0
Malta	2010	1	1.09375	21083.27715	0.830555147	1.9169	1288.990625	387733	24744		20.3	17.7	433.3	57.4	46.1	7.2	0.2	23.9	16.7	74.33531434		12.1	14.9		98.90625	0	0	0
Malta	2015	1	1.09375	26754.26845	2.068854908	2.6592	1357.99375	409992	24566	94.43334198	20.8	17.7	356.8	59.7	45.5	8	0	24.8	16.8	72.0776902		12.2	15.5		98.90625	0	0	0
Malta	2016	1	1.09375	24921.60368	2.457410236	2.8598	1390.790625	420192	24861	94.90859222	20.5	17.7	395.3	58	45.1	8	0.2	24.6	16.6	73.42285168	1	12.4	15.8		98.90625	0	0	0
Malta	2017	3	1.1875	25624.53727	2.358495608		1422.9875	430220	25136	95.80821991	20.8	17.6	309.9	54.6	47.6	8	0	24.8	16.8	71.67047161	1	12.6	16.1	1	98.8125	0	0	0
Norway	2012	28	33.15537011	100600.5624	1.742457104	4.1921	13.56103865	3935476	1017612	112.1876068	3.3	6.6	1281.3	229.4	68.5	6.9	178.2	6.8	-0.2	85.2970441		10.5	11.7		66.84462989	0	0	0
Norway	2013	50	33.1767257	101524.1419	1.839399766	4.236	13.74032975	4008535	1010038	110.5704269	1.9	6.2	1215	222.6	69.9	6.7	204.9	5.3	-1.5	88.51627686	28	10.6	11.8		66.8232743	0	0	0
Norway	2014	73	33.2090866	102913.4508	1.723625203	4.3063	13.91208868	4078226	1001397	113.1848602	2.6	6.4	1142.3	215	67.7	7.6	192.7	6.5	-1.1	86.92186914	50	10.6	11.9	28	66.7909134	0	0	0
Norway	2015	98	33.23181086	97019.18275	1.632151565	4.4249	14.07044491	4145335	991897	112.7667084	3.6	6.5	1102.3	196	69.9	6.7	179.5	7	0.3	82.24345163	73	10.7	12	50	66.76818914	0	0	0
Norway	2016	64	33.24564399	74355.51586	1.48833778	4.394	14.20793848	4207493	981114	114.6460419	3.3	6.5	1328.2	231.6	68.9	6.7	185.2	6.6	-0.1	84.00466464	98	10.9	12.2	73	66.75435601	0	0	0
Norway	2017	35	33.27109973	70460.56053	1.36567886	4.498	14.33542438	4265348	969171	116.2279892	3	6.6	1119.9	208.7	69.9	6.7	187.3	6.3	-0.4	87.12815735	64	11	12.5	98	66.72890027	0	0	0
Poland	2008	2	30.1906503	11254.51739	-0.237058174	2.1776	124.446853	23340838	14779722	98.08261871	9.5	9.8	659.6	175.4	63.3	8.2	102.7	13.6	5.4	82.58446504					69.8093497	0	0	0
Poland	2009	4	30.28077049	13996.02515	-0.171087005	2.1482	124.4719523	23300939	14824820	97.14994812	9.5	9.7	591.4	169.8	64.7	8	96.6	13.5	5.6	81.74176642	2				69.71922951	0	0	0
Poland	2010	6	30.37090244	11526.05589	-0.115663064	2.1593	124.5644606	23274004	14877599	96.24035645	8.8	9.5	665.2	180.5	63.6	8.1	112	12.8	4.7	83.92739683	4			2	69.62909756	0	0	0
Poland	2011	5	30.45905707	12613.011	-0.469373365	2.1707	124.2092007	23165018	14877776	95.94371033	7.7	9.6	775.5	179.8	66.1	8.1	133.6	11.8	3.7	91.39256937	6			4	69.54094293	0	0	0
Poland	2012	5	30.52346276	13879.56099	-0.130333015	2.1997	124.2962969	23134846	14928409	95.89885712	9	9.7	535.3	141	60.2	8.5	114.9	13.3	4.8	84.5436099	5			6	69.47653724	0	0	0
Poland	2013	13	30.58389393	13097.27085	-0.207759737	2.2242	124.3000588	23086831	14976333	96.21340942	8.6	9.5	599.3	169.5	62.5	8.4	116.1	12.8	4.5	85.07152962	5			5	69.41610607	0	0	0
Poland	2014	15	30.64432906	13696.4663	-0.266658549	2.234	124.2291107	23025350	15014846	107.3509827	8.8	9.6	636.2	169	66.1	7.9	114	12.7	4.8	84.81084311	13			5	69.35567094	0	0	0
Poland	2015	12	30.70577093	14271.30585	-0.283228118	2.302	124.1442732	22960228	15051507	106.9047012	9.9	10	613.4	154.4	64.7	8.4	93.5	14.1	5.7	82.03606781	15			13	69.29422907	0	0	0
Poland	2016	41	30.76521114	12578.49547	-0.273799474	2.3252	124.0615696	22897449	15088963	107.7431183	9.9	9.4	507.9	150	62.5	8.6	96.9	14.2	5.6	77.11390374	12			15	69.23478886	0	0	0
Poland	2017	29	30.81420033	12447.43959	-0.209018845	2.4146	124.008253	22849639	15120448	108.604332	9.4	9.7	656.3	170.6	64.5	8.2	106.8	13.5	5.3	82.29372118	41			12	69.18579967	0	0	0
Portugal	2015	14	36.02399853	22103.70097	0.3930561	4.5567	113.5417704	6546012	3855050	116.0811005	16.3	13	962.7	140.3	61.4	10.8	17.3	21.7	10.9	70.17939065		12.1	13		63.97600147	0	0	0
Portugal	2016	13	36.15499489	19250.10654	0.500060471	4.7487	113.0725196	6578828	3779248	118.7691803	16.4	12.9	559.4	103.2	57.7	11.4	20.8	22.1	10.7	69.197157	14	12.2	13.2		63.84500511	0	0	0
Portugal	2017	11	36.15499489	19991.97249	0.581102101	4.9397	112.7163842	6617169	3708283	118.0248413	16.2	13	939.7	131.3	57.7	10.8	17.4	21.7	10.9	70.62841443	13	12.4	13.4	14	63.84500511	0	0	0
Romania	2008	1	28.14519988	8360.166321	-1.231773307	2.2915	90.83901866	11159030	9723952	87.30476379	10.7	9.7	689.6	134.1	61.4	10.2	113.1	15.8	5.6	75.43152495		22	33.3		71.85480012	0	0	0
Romania	2011	2	28.31993045	8214.076893	-0.350299532	2.4804	88.01074114	10898688	9348183	97.66126251	9.8	10.5	825.4	159.3	65.8	9.7	121.5	14.7	5	86.7176519		22	31.6		71.68006955	0	0	0
Romania	2012	3	28.64053526	9099.217539	-0.248797871	2.5153	87.53324934	10871606	9275922	98.26016235	9.5	9.5	479	104.4	59.1	10.5	135.7	14.8	4.3	80.05636917	2	22	31.2		71.35946474	0	0	0
Romania	2013	6	28.99480045	8507.104775	-0.419233409	2.5887	87.20126511	10826124	9231911	97.51628113	10.2	9.9	604.4	127.3	57.5	10.9	124.6	15.7	4.8	79.60013721	3	22	30.6	2	71.00519955	0	0	1
Romania	2014	6	29.32911359	9547.852151	-0.439904419	2.624	86.87429031	10778604	9205089	96.64544678	10.3	10.1	661	129.2	63.4	10	112.6	15.4	5.3	80.66699641	6	22	30	3	70.67088641	0	0	0
Romania	2015	7	29.65824061	10043.67745	-0.443190037		86.53068063	10730940	9178039	94.41652679	10.7	10.3	758	133.8	64.7	10.1	103.6	15.7	5.6	80.09739247	6	22	29.3	6	70.34175939	0	0	0
Romania	2016	8	29.99374131	8969.148921	-0.494176791		86.12489569	10678041	9137575	92.92756653	10.8	10	602.2	122.1	63.4	10.5	116.1	16	5.5	77.24823585	7	22	28.6	6	70.00625869	0	0	0
Romania	2017	7	30.11582928	9548.587403	-0.549538436	2.2565	85.63224531	10619522	9082745	91.14482117	10.3	10.2	725.1	131.3	64.2	10.4	116.1	15.6	5.1	81.46567955	8	22	28.1	7	69.88417072	0	0	0
Slovakia	2012	3	39.8993096	18430.1298	-0.356806911	3.2999	112.2605224	2937801	2460583	92.59889984	7.8	8.7	674.6	126.9	57	10.3	149.8	12.9	2.6	82.26142108		22.1	21.7		60.1006904	0	0	0
Slovakia	2013	4	39.91528032	17429.82975	-0.087416478	3.3598	112.4517343	2935234	2472345	92.59600067	7.9	8.8	727.3	149.9	57.4	10.2	140.2	13	2.8	82.64171158	3	22.3	21.8		60.08471968	0	0	0
Slovakia	2015	2	39.95386855	18655.79011	-0.161895078	3.4214	112.7006864	2926070	2492579	90.67749023	9	9.4	923.3	158.4	64.6	9.9	118.5	14	4.1	81.92885908		22.6	22.1	4	60.04613145	0	0	0
Slovakia	2016	4	39.96817936	16342.21626	-0.110721648	3.4438	112.8031488	2922832	2500969	90.98053741	8.8	8.9	726.3	144.1	61	10.1	136.3	13.8	3.7	78.62671914	2	22.8	22.4		60.03182064	0	0	0
Slovakia	2017	2	40.00353577	16512.29299	-0.02521845	3.4664	112.9533694	2922095	2508703	91.25234222	8.2	9	975.4	167.4	61.2	9.8	137	13.1	3.3	82.81183169	4	23	22.7	2	59.99646423	0	0	0
Slovenia	2008	5	61.70804369	23817.88673	0.992921734	2.3925	100.2046673	1049080	969042	98.65696716	10.6	10	1078.3	153	55.5	9.6	99.8	15.4	5.8	78.28454591		20	17.2		38.29195631	0	0	1
Slovenia	2009	4	61.75854504	27595.59997	0.592002543	2.3994	100.3323704	1055309	966007	98.79871368	10.5	10.2	1142.7	157.4	58.5	9.5	103.9	15.2	5.8	80.38469987	5	20	17		38.24145496	0	0	0
Slovenia	2010	8	61.82926466	24792.12798	1.332023315	2.4167	101.2453712	1069460	970209	98.74992371	10.3	10	1250	167.9	58.1	9.4	106.4	15	5.7	79.86831328	4	20	16.8	5	38.17073534	0	0	0
Slovenia	2011	8	61.89752906	23532.48085	0.864262622	2.4367	101.6858266	1078743	969840	98.9493866	9.4	10.4	1297	176.9	62.3	9.2	119.1	14	4.8	88.23244332	8	20	16.7	4	38.10247094	0	0	1
Slovenia	2012	10	61.90807108	25128.01504	0.634096087	2.4965	101.8982925	1085605	967238	98.89344788	10.6	9.9	876.5	127.9	52.8	9.9	110.6	15.6	5.6	77.50170045	8	20	16.7	8	38.09192892	0	0	0
Slovenia	2013	8	61.91892066	22641.80512	0.634585791	2.5406	102.1140492	1092516	964643	98.36042023	10.5	10	1130.5	154.1	52	9.5	103	15.3	5.8	78.80852928	10	20.1	16.7	8	38.08107934	0	0	0
Slovenia	2014	2	61.94637537	23503.28249	0.556609215	2.6252	102.2816783	1098614	961339	111.0648575	10.2	10.1	1277.4	164.6	61.1	9	106.4	14.7	5.7	81.20822079	8	20.2	16.7	10	38.05362463	0	0	0
Slovenia	2015	3	61.95630586	24247.17332	0.519395852	2.7628	102.3823237	1104335	957645	110.4854584	11	10.7	1473.2	179.6	64.2	9.3	81.2	15.7	6.4	81.56316525	2	20.4	16.8	8	38.04369414	0	0	0
Slovenia	2016	6	61.95823776	20890.16643	0.492566224	2.8148	102.4461092	1109788	953743	110.3240891	10.9	10.2	1183.9	140.6	56.2	9.7	104.5	15.8	6	78.2705627	3	20.6	17	2	38.04176224	0	0	0
Slovenia	2017	5	61.85929898	21678.35947	0.51660008	3.0007	102.5241783	1115536	949506	115.9301071	10.5	10.3	1422.9	171.1	58.8	9.4	104.7	15.2	5.8	81.17278516	6	20.8	17.2	3	38.14070102	0	0	0
Spain	2009	4	36.59795108	35510.72223	1.898446523	3.536	92.12932237	35833174	10120932	115.5262909	13.9	10.7	663.1	126.2	50.8	11	51.9	19.5	8.4	67.41080208		11.4	12.3		63.40204892	0	0	0
Spain	2015	168	37.08444853	29500.78943	-0.004941594	3.7767	92.92273645	36890017	9590865	123.3748703	14.8	11.2	624.7	124.3	49.6	11.3	42.9	20.5	9.2	66.56727523		12.1	13.2		62.91555147	0	0	0
Spain	2016	261	37.12753247	25742.36883	0.219325483	3.8267	92.95268592	36971015	9473817	124.9606628	14.7	11	489.4	103.1	48	11.7	49.9	20.6	8.9	65.80184224	168	12.2	13.4		62.87246753	0	0	0
Spain	2017	128	37.14286858	26523.34822	0.382971719	3.8112	93.04926296	37112875	9371187	126.1904602	14.6	11.1	628.6	120.1	48.4	11.2	46.1	20.3	9	66.8302611	261	12.4	13.6	168	62.85713142	0	0	0
Sweden	2011	99	68.91790808	52869.04429	1.033750395	3.8027	23.02286274	7976659	1401467	98.12030792	1.3	6.9	644.5	165.9	66.7	8.8	209.5	5.7	-3.1	102.8405349		11.4	12.1		31.08209192	0	0	0
Sweden	2012	175	68.87224594	60755.75955	1.038087702	3.8813	23.19737801	8059895	1389318	96.97975159	4	7.6	681.7	175.2	64.1	8.6	179.5	8.3	-0.4	93.49038795	99	11.4	12.2		31.12775406	0	0	0
Sweden	2013	220	68.82658381	58037.82132	1.117727362	3.9579	23.36962	8150488	1368886	98.14225006	2.5	7.1	738.4	190	66.7	8.4	200.8	6.7	-1.6	97.11746524	175	11.5	12.4	99	31.17341619	0	0	0
Sweden	2014	119	68.78092167	61126.9432	1.215745795	4.0359	23.5684835	8250182	1350197	128.5563812	3.4	7.4	588.6	169.7	63	9.3	190.2	8	-1.3	94.96245075	220	11.6	12.6	175	31.21907833	0	0	0
Sweden	2015	159	68.73525954	60020.36046	1.353460114	4.1105	23.80349865	8362604	1333506	132.9421234	4.2	7.4	625.1	169.6	66.1	8.3	181.4	8.4	0	89.75996298	119	11.8	12.9	220	31.26474046	0	0	0
Sweden	2016	225	68.69449814	51545.48361	1.411616216	4.1884	24.05826177	8481489	1317697	140.4367676	4	7.5	689.7	188.8	64.5	8.4	183.6	8.2	-0.2	92.26025126	159	12	13.2	119	31.30550186	0	0	0
Sweden	2017	106	68.69449814	51965.15715	1.601319652	4.2693	24.36244975	8618398	1304687	144.9093475	3.5	7.5	629	174.4	66.2	8.3	188.2	7.7	-0.6	95.56835285	225	12.3	13.5	159	31.30550186	0	0	0
United Kingdom	2008	2	12.51395032	50653.25691	1.127189955	4.9607	253.4719258	49351705	11970758	97.19419861	9.6	10.4	1269.5	181.2	78.1	6.6	56.5	12.9	6.4	87.05330659		8.8	13.6		87.48604968	0	0	0
United Kingdom	2009	3	12.5573513	47549.34863	1.131869196	5.1063	255.4747034	49913475	11893520	98.33966064	9.2	10.1	1396.5	200.5	78.9	6.5	71.3	12.4	5.9	86.84977689	2	8.9	13.6		87.4426487	0	0	0
United Kingdom	2010	3	12.60075228	38952.21103	1.095105268	5.2479	257.4144174	50463084	11813186	100.1697693	9.3	10.3	1376.8	192.4	77.7	6.6	71.2	12.6	6	87.97458093	3	8.9	13.7	2	87.39924772	0	0	0
United Kingdom	2011	12	12.64415327	39688.61497	1.117771085	5.2462	259.4401893	51030310	11736055	102.9046783	8.1	9.6	1124.4	172.5	77	6.9	102.1	11.6	4.7	88.93533183	3	9	13.7	3	87.35584673	0	0	0
United Kingdom	2013	571	12.80287687	42686.80005	1.02214552	5.3284	263.3001901	52130345	11569870	91.55275726	8.9	10	1444.6	205.8	79.7	6.5	72.4	12.1	5.7	87.74925288		9.2	13.8	12	87.19712313	0	0	0
United Kingdom	2014	376	12.88223866	43713.81412	0.993032273	5.3546	265.0695366	52650595	11477678	123.7762909	8.8	9.9	1222.8	180.3	79.6	6.5	81.2	12.1	5.6	87.46118196	571	9.3	13.8		87.11776134	0	0	0
United Kingdom	2015	422	12.96160046	47787.2413	1.05628515	5.4258	267.0288844	53209683	11392615	126.3899002	9.9	10.6	1474.9	203.7	79	6.6	54.5	13.2	6.6	86.95823188	376	9.5	14	571	87.03839954	0	0	0
United Kingdom	2016	467	13.04096226	45404.56777	1.108747983	5.4864	269.1531393	53802927	11313292	124.5240021	9.1	10	1387.2	197.6	78.7	6.7	67.3	12.5	5.8	86.57191471	422	9.7	14.2	376	86.95903774	0	0	0
United Kingdom	2017	465	13.05749597	41499.5557	1.072051621	5.5095	271.2007316	54382825	11228768		9.3	10.3	1259.4	184.9	79.4	6.6	72	12.7	6	87.97458093	467	9.9	14.4	422	86.94250403	0	0	0
Anguilla	1990	12									25.7	25.1	1708.5	177	56.6	8	0	29.7	21.7	76.019349					100	0	0	0
Anguilla	1995	4									26	25.9	1146.7	154.7	56.3	8.1	0	30.1	22	77.06078126					100	0	0	0
Anguilla	1996	1									26.2	26.2	1366.2	164.1	56.2	8.1	0	30.3	22.2	77.03714545	4				100	0	0	0
Anguilla	1999	12									26.6	26.7	1929.7	196.7	62.6	7.4	0	30.3	22.9	76.67680633					100	0	0	0
Anguilla	2000	3									26	26.1	1752.6	183.1	58.8	7.5	0	29.8	22.3	77.65584521	12				100	0	0	0
Anguilla	2001	25									25.9	26.1	1111.7	150.6	55.6	7.6	0	29.8	22.2	78.11680203	3			12	100	0	0	0
Anguilla	2002	5									26.2	26.1	1562.6	178	56.2	7.8	0	30.2	22.3	76.74311055	25			3	100	0	0	0
Anguilla	2003	2									26.3	26.5	1501.7	175.4	56.7	7.7	0	30.2	22.5	77.46050293	5			25	100	0	0	0
Anguilla	2008	9									26.1	26.3	1571.2	179	50.6	7.7	0	30	22.3	77.78951078					100	0	0	0
Anguilla	2010	1									26.2	26.3	1464	168.7	52.8	7.7	0	30.1	22.3	77.33118036				9	100	0	0	0
Anguilla	2011	9									26.4	26.6	2022.3	195	57.7	7.7	0	30.3	22.5	77.29538588	1				100	0	0	0
Anguilla	2012	9									26	25.9	1828.6	187.1	55.4	7.7	0	29.9	22.1	77.06078126	9			1	100	0	0	0
Anguilla	2013	8									26.2	26.5	1274.9	158.9	54.8	7.7	0	30.1	22.4	77.91925017	9			9	100	0	0	0
Anguilla	2014	86									26.3	26.4	1800.1	184	53.4	7.7	0	30.2	22.4	77.16819914	8			9	100	0	0	0
Anguilla	2015	8									26.3	26.5	1726.9	179.6	53.5	7.7	0	30.2	22.5	77.46050293	86			8	100	0	0	0
Anguilla	2016	50									26.5	26.7	919.5	137.1	51.8	7.7	0	30.4	22.7	77.1298761	8			86	100	0	0	0
Anguilla	2017	22									26.5	26.8	1615.9	177.3	56.2	7.7	0	30.4	22.6	77.41875204	50			8	100	0	0	0
Antigua and Barbuda	1990	1		7076.536335	0.631667775		140.925	21916	40091		26.1	25.8	2705.4	200.9	55.8	7.3	0	29.8	22.5	76.31062274					100	0	0	0
Antigua and Barbuda	1991	1	22.97727273	7347.646369	1.075596382	0.76	142.1204545	22153	40380		26.4	26.3	2418.8	192.7	55.3	7.3	0	30.1	22.8	76.42363341	1				77.02272727	0	0	0
Antigua and Barbuda	1995	56	22.37727273	8771.143727	1.054384115		152.7295455	23073	44128		26.5	26.5	1830.3	173.6	55.5	7.5	0	30.2	22.7	76.55212422					77.62272727	0	0	0
Antigua and Barbuda	1996	12	22.22727273	8406.358945	1.073401836	0.76	156.0727273	23322	45350		26.6	26.8	2150.3	179.7	55.5	7.5	0	30.4	22.9	76.96398538	56				77.77272727	0	0	0
Antigua and Barbuda	1997	7	22.07727273	9030.574978	1.066244588	1.141	159.4909091	23572	46604		26.4	26.8	2474.7	194.1	58.1	7	0	29.9	22.9	77.8765542	12			56	77.92272727	0	0	0
Antigua and Barbuda	1998	4	21.92727273	9491.660766	1.054995648		162.9704545	23822	47885		26.5	26.6	2194.6	185.7	54.8	7.2	0	30.1	23	76.84100016	7			12	78.07272727	0	0	0
Antigua and Barbuda	1999	2	21.77727273	9940.852228	0.977492223		166.4068182	24056	49163		26.9	27.3	2796.1	200.4	58.5	6.8	0	30.4	23.6	77.02845442	4			7	78.22272727	0	0	0
Antigua and Barbuda	2000	8	21.62727273	10260.59941	0.852689466	0.1606	169.7136364	24262	50412		26.4	26.7	2446.5	189.7	57.2	6.9	0	29.9	23	77.58597004	2			4	78.37272727	0	0	0
Antigua and Barbuda	2001	20	21.47727273	10872.29295	0.645017745		172.7431818	24419	51588	79.66178131	26.3	26.6	1875.7	172.6	55.1	7	0	29.8	22.8	77.75280671	8	21.9	27.4	2	78.52272727	0	0	0
Antigua and Barbuda	2002	5	21.325	10367.31961	0.359727322		175.4818182	24507	52705		26.7	26.8	2380.8	191.8	54.8	7.2	0	30.3	23.1	76.51223198	20	21.5	27	8	78.675	0	0	0
Antigua and Barbuda	2008	17	20.41136364	15622.69287	-0.555192034	1.7143	190.975	23530	60499	108.2447205	26.6	26.9	2281.8	192.8	50.3	7.2	0	30.2	23	77.25116443		18.4	22.6		79.58863636	0	0	0
Antigua and Barbuda	2010	3	20.10681818	14160.562	-0.595737324		197.1431818	23263	63480	116.0428467	26.7	27	1940	179.5	51.6	7.2	0	30.3	23.1	77.08321879		17.4	21	17	79.89318182	0	1	0
Antigua and Barbuda	2011	7	19.95454545	13048.96058	-0.716137659		200.0681818	23097	64933	112.7958298	27	27.4	2712.9	197.8	56.7	7.2	0	30.6	23.4	76.85785016	3	17	20.2		80.04545455	0	0	0
Antigua and Barbuda	2012	10	19.80454545	12746.63347	-0.682062726		202.8409091	22940	66310	110.9229431	26.6	26.7	2491.1	199.2	55.4	7.2	0	30.2	23	76.67680633	7	16.7	19.6	3	80.19545455	0	0	0
Antigua and Barbuda	2013	3	19.65454545	13272.73494	0.595433882		205.4704545	23077	67330	109.5244293	26.7	27.1	2125.6	173.3	53.7	7.2	0	30.3	23.2	77.36871219	10	16.6	19.1	7	80.34545455	0	0	0
Antigua and Barbuda	2014	37	19.50454545	12910.59063	0.522961754		207.9772727	23198	68312		26.8	27	2252.9	195	52.5	7.2	0	30.4	23.2	76.63110761	3	16.5	18.6	10	80.49545455	0	0	0
Antigua and Barbuda	2015	16	19.35454545	13501.58092	0.447312574		210.3681818	23302	69260	106.9801331	26.8	27.2	2380.6	192.8	52.7	7.2	0	30.4	23.2	77.19874544	37	16.5	18.2	3	80.64545455	0	0	0
Antigua and Barbuda	2016	103	19.20454545	14285.32978	0.389763851		212.6613636	23393	70178	108.2302322	27	27.4	1421.6	151.9	51	7.2	0	30.6	23.4	76.85785016	16	16.5	17.9	37	80.79545455	0	0	0
Antigua and Barbuda	2017	1	19.04545455	15198.74297	0.388250589		214.8181818	23484	71036		27	27.4	2360.7	195.5	55.2	7.2	0	30.6	23.4	76.85785016	103	16.6	17.6	16	80.95454545	0	0	0
Antigua and Barbuda	2018	5	18.90909091	15383.5764	0.416437095	2.7673	216.875	23582	71843	109.2086868	26.8	27.2	2558.8	198.9	52	7.2	0	30.4	23.3	77.19874544	1	16.8	17.4	103	81.09090909	0	0	0
Argentina	1998	822	12.39665435	8213.125127	1.383319873		13.0294034	31579653	4077785	75.34275818	15.4	11.5	636.8	78.6	49.6	12.7	57.8	21.7	9.1	65.7613998					87.60334565	0	0	0
Argentina	1999	3	12.32993141	8289.507568	1.35215249	3.0169	13.17776255	32009558	4053893	81.25853729	15	11.3	613.3	73.3	49.6	12.5	57.1	21.3	8.8	66.30138162	822				87.67006859	0	0	1
Argentina	2000	1700	12.26320847	7774.736203	1.330589429		13.325301	32438320	4028898	92.60516357	14.8	11.1	615.9	78.1	49.2	12.8	65.2	21.2	8.4	65.97292456	3			822	87.73679153	0	1	0
Argentina	2001	11	12.19648554	7708.099115	1.313978019		13.47277039	32867365	4003431	95.93660736	14.5	11	696.6	81.9	49.8	12.6	71.9	20.8	8.2	66.65763183	1700	15.7	21.7	3	87.80351446	0	1	0
Argentina	2002	214	12.08087142	7208.373114	1.301591367	3.2481	13.62070384	33297960	3977684	96.84546661	15.1	11.4	694.7	81.4	50.1	12.3	62.5	21.3	8.9	66.45887241	11	15.5	21.1	1700	87.91912858	0	1	0
Argentina	2003	135	11.9652573	2593.404563	1.285973292		13.76909442	33728928	3952815	95.89910126	14.8	11.3	735.3	82.4	49.2	12.6	67.7	21.2	8.6	67.1616259	214	15.4	20.7	11	88.0347427	0	1	0
Argentina	2004	3284	11.84964318	3349.8063	1.268439665		13.91749376	34159484	3928382	94.96169281	15.2	11.3	577.4	70.5	42	13.2	63.6	21.9	8.7	65.45347898	135	15.4	20.4	214	88.15035682	0	1	0
Argentina	2005	34	11.73402906	4277.721573	1.249209535	3.1857	14.06515535	34588884	3903086	94.50717163	15.2	11.3	557.5	73.3	42.9	13	62.3	21.7	8.7	65.45347898	3284	15.3	20.1	135	88.26597094	0	1	0
Argentina	2006	181	11.61841495	5109.852245	1.226383087		14.21166592	35015688	3877236	92.76067352	14.9	11.1	546.7	74.2	43.1	12.9	65.9	21.4	8.4	65.54888771	34	15	19.9	3284	88.38158505	0	1	0
Argentina	2007	173	11.50280083	5919.012338	1.20299247		14.35671413	35439468	3850408	91.81352997	15.4	11.4	571.1	70	40.9	13.3	63.3	22.1	8.8	65.18956154	181	14.5	19.6	34	88.49719917	0	1	0
Argentina	2008	40	11.38718671	7245.446857	1.182750227		14.5008397	35861117	3823186	91.91613007	14.4	11	574.6	70.3	41.9	13	80.3	21	8	67.09020255	173	14.2	19.4	181	88.61281329	0	1	0
Argentina	2009	26612	11.27157259	9020.873323	1.173891031		14.64548743	36284568	3795591	93.23705292	15.3	11.2	510.5	67.9	38.5	13.6	67.7	22.1	8.5	64.45857184	40	13.8	19.2	173	88.72842741	0	1	0
Argentina	2010	1185	11.15595848	8225.137583	1.17722455		14.79260932	36714243	3768543	96.61971283	15.4	11.3	518.8	67	38.4	13.8	69.5	22.3	8.5	64.61772329	26612	13.4	19.1	40	88.84404152	0	1	0
Argentina	2011	213	11.04034436	10385.96443	0.926286489		14.90430155	37055902	3732551	99.50125885	14.9	11	540.9	68	40	13.2	71.2	21.5	8.3	64.95835719	1185	13	18.8	26612	88.95965564	0	1	0
Argentina	2012	2803	10.9587129	12848.8642	1.308141316		15.0771516	37543830	3717660	101.5350037	15.2	11.1	540.4	71.2	39.7	13.3	66.6	21.8	8.5	64.29501033	213	12.7	18.7	1185	89.0412871	0	1	0
Argentina	2013	9294	10.87708144	13082.66433	1.280773703		15.2495427	38027774	3705497	103.4764786	15.5	11.6	603	72.4	40.3	13	64.3	22.1	9	65.90888062	2803	12.3	18.5	213	89.12291856	0	1	0
Argentina	2014	3270	10.79544998	13080.25473	1.25948243	3.9385	15.42116023	38509756	3693179	105.0414124	15.4	11.2	503.8	68.4	38.2	13.6	66.2	22.2	8.6	64.04588503	9294	12.1	18.4	2803	89.20455002	0	1	0
Argentina	2015	4774	10.71381852	12334.79825	1.239638679		15.59164538	38990109	3679391	106.0355606	15.4	11.7	687.7	80	43.3	12.7	59.1	21.7	9	66.90507632	3270	11.9	18.3	9294	89.28618148	0	0	0
Argentina	2016	79455	10.63218706	13789.06042	1.215797063	3.99	15.76063274	39467043	3664923	106.9464722	15.5	11.8	627.5	75.5	44.4	12.6	58.7	21.8	9.2	67.04524063	4774	11.7	18.3	3270	89.36781294	0	0	0
Argentina	2017	557	10.60039683	12790.24247	1.192602919	4.0013	15.92813508	39940546	3649822	108.4623337	15	11.4	642.4	79.3	45	12.7	64.7	21.3	8.7	66.88811951	79455	11.5	18.3	4774	89.39960317	0	0	0
Argentina	2018	1796	10.55983688	14613.04182	1.170195959	3.9901	16.09419079	40410674	3634137	108.7335968	15.6	11.7	616.7	78.1	43.7	12.7	56.6	21.9	9.2	66.05211511	557	11.5	18.5	79455	89.44016312	0	0	0
Bahamas	1990	2		12163.43977	2.515492158		25.14865135	199588	52150		25.3	23.5	1138.7	109.9	58.5	10.1	0	30.4	20.3	72.88443041					100	0	0	0
Bahamas	1995	1	50.93506494	11814.43471	2.02466914		27.55734266	222720	53129	89.80233765	25.8	24.7	1295.4	112.4	58.2	9.6	0	30.7	21	74.36578408					49.06493506	0	0	0
Bahamas	1998	336	50.93506494	22036.10068	1.449952949		28.70759241	233902	53461	82.01864624	25.6	24.2	1380.8	114.3	54.2	9.8	0	30.5	20.7	73.72961504					49.06493506	0	0	0
Bahamas	2003	180	50.93506494	28867.0825	1.703920775		30.73496503	252562	55095	91.8791275	25.7	24.6	1334.9	114.1	51.7	9.5	0	30.4	20.9	74.50501934		16.3	19.4		49.06493506	0	0	0
Bahamas	2004	1	50.93506494	28327.81367	1.811946571		31.28101898	257180	55943		25.6	24.4	1300.1	113.8	57	10	0	30.6	20.6	74.3389507	180	16	19.6		49.06493506	0	0	0
Bahamas	2006	1	50.93506494	30279.39221	1.901262627		32.45234765	267084	57764	88.45793152	25.3	24.1	1413.4	120.7	55.9	9.8	0	30.2	20.4	74.74530948		15.5	19.9	1	49.06493506	0	0	0
Bahamas	2008	1	50.93506494	31472.28554	1.952486009		33.704995	277676	59711	93.1100235	25.6	24.1	1593	126.7	55.6	10	0	30.6	20.6	73.42494721		14.8	19.8	1	49.06493506	0	0	0
Bahamas	2010	10	50.93506494	28552.51716	1.759021492		34.92507493	288018	61582	90.24461365	25.4	24	1209.3	109.9	56	9.9	0	30.4	20.5	73.99392731		14.1	19.2	1	49.06493506	0	0	0
Bahamas	2011	7000	50.93506494	28443.88848	1.565704991		35.45814186	292563	62373	89.35462952	24.6	23	1362.6	118.2	55.5	10	0	29.7	19.7	74.37455666	10	13.9	18.9		49.06493506	0	0	0
Bahamas	2012	5	50.93506494	28005.9124	1.360325017	2.3081	35.92237762	296570	63013	84.98634338	25.4	23.2	1358.1	114.7	56.2	10.2	0	30.6	20.4	71.52746306	7000	13.5	18.4	10	49.06493506	0	0	0
Bahamas	2013	3	50.93506494	29485.86422	1.173583506		36.32177822	300071	63510	85.76167297	25.4	24	1443	117.7	57.8	9.6	0	30.2	20.6	73.99392731	5	13.2	18	7000	49.06493506	0	0	0
Bahamas	2014	146	50.93506494	28768.77237	1.057470755		36.67952048	303261	63901	76.89482117	25.6	24.1	1194.6	109.5	57.4	9.6	0	30.4	20.8	73.42494721	3	13.2	17.8	5	49.06493506	0	0	0
Bahamas	2015	10	50.93506494	30154.73862	1.025845174		37.02547453	306388	64237		25.7	24.3	1470.2	118.8	55.3	9.9	0	30.7	20.8	73.59642155	146	13.2	17.7	3	49.06493506	0	0	0
Bahamas	2016	82	50.93506494	31699.35863	1.054514142		37.38261738	309636	64564		26.4	25.1	1239.4	117.5	56.7	9.8	0	31.3	21.5	72.93662352	10	13.3	17.6	146	49.06493506	0	0	0
Bahamas	2017	14	50.93506494	31314.84456	1.093675835		37.75454545	313041	64882		25.9	24.9	1430.8	121.3	57.4	9.6	0	30.7	21.2	74.52522493	82	13.5	17.6	10	49.06493506	0	0	0
Bahamas	2018	4	50.93506494	32371.00818	1.119441937	1.9387	38.13676324	316565	65184		26	24.6	1350	114.6	55.3	9.8	0	30.9	21.1	73.1928656	14	13.6	17.5	82	49.06493506	0	0	0
Barbados	1990	236		7717.177449	-0.329432461		604.5604651	97886	162075	86.88609314	26.1	26.8	1993.9	194.5	55.7	7.1	0	29.7	22.6	79.26839882					100	0	0	0
Barbados	1991	21	14.65116279	7711.295456	-0.383834409	1.14	606.8209302	97511	163422	85.42652893	26.4	27.1	2065.7	193.8	55.3	7.1	0	30	22.9	78.74830667	236				85.34883721	0	0	0
Barbados	1992	4	14.65116279	7714.742746	-0.604834332		609.0976744	96923	164989		26.4	27	2010.9	181.6	55.5	7.2	0	30.1	22.9	78.45772251	21			236	85.34883721	0	0	0
Barbados	1993	55	14.65116279	7444.178173	-0.612667114		611.372093	96331	166559		26.2	26.9	2305.1	225.8	55.5	7.2	0	29.8	22.7	79.0953898	4			21	85.34883721	0	0	0
Barbados	1994	114	14.65116279	7819.570003	-0.615399373	1.254	613.6488372	95740	168129		26.6	27.3	2129.1	216.9	55.5	7.3	0	30.3	22.9	78.39988063	55			4	85.34883721	0	0	0
Barbados	1995	976	14.65116279	8121.561919	-0.607649853		616.0302326	95160	169733		26.3	26.7	2001.6	198.4	55.5	7.5	0	30.1	22.6	78.0451105	114			55	85.34883721	0	0	0
Barbados	1996	130	14.65116279	8335.899293	-0.600792321	1.3459	618.5	94590	171365		26.6	27.4	2247.1	194.7	55.5	7.2	0	30.3	23	78.68705968	976			114	85.34883721	0	0	0
Barbados	1997	199	14.65116279	8851.046458	-0.596978716		621.0395349	94027	173020		26.4	27.2	2353.7	198.7	55.8	6.9	0	29.9	22.9	79.03889083	130			976	85.34883721	0	0	0
Barbados	1998	852	14.65116279	9315.967566	-0.585586058		623.6813953	93478	174705		26.6	27.3	1820.2	193.9	51.7	7.1	0	30.1	23.1	78.39988063	199			130	85.34883721	1	0	0
Barbados	1999	688	14.65116279	10459.44247	-0.590111473		626.3581395	92928	176406		27.1	28.2	2658.2	201.8	53.5	6.9	0	30.6	23.7	78.63897485	852			199	85.34883721	0	0	0
Barbados	2000	744	14.65116279	10914.28224	-0.60660542		628.9651163	92366	178089	107.0112686	26.7	27.6	2037.4	192	54.8	7	0	30.2	23.2	78.79617921	688			852	85.34883721	0	0	0
Barbados	2001	1015	14.65116279	11268.42006	-0.566745993	1.3444	631.4209302	91844	179667	103.6240768	26.4	27.3	2191.2	189.2	54.4	6.9	0	29.8	22.9	79.32947499	744	20.5	21.4	688	85.34883721	1	0	0
Barbados	2002	740	14.65116279	11209.42112	-0.225636538	1.5413	633.7069767	91637	180857	103.5071182	26.6	27.5	1946.2	190.5	53.2	7.1	0	30.2	23.1	78.97423873	1015	20.3	21.8	744	85.34883721	0	0	0
Barbados	2003	557	14.65116279	11361.51677	-0.250211827		635.8674419	91408	182015	104.3339233	26.6	27.7	1807.7	209.9	56.2	7	0	30.1	23.1	79.54859683	740	20.1	22.1	1015	85.34883721	0	0	0
Barbados	2004	349	14.65116279	11699.37047	-0.259613793		637.9790698	91171	183160	105.4467697	26.8	27.9	2279.8	193.9	53.4	6.8	0	30.3	23.5	79.18547786	557	19.9	22.4	740	85.34883721	0	0	0
Barbados	2005	320	14.65116279	12512.57797	-0.248193587		640.1930233	90945	184338	107.7226486	26.5	27.5	3016.3	242	56.7	7	0	30	23.1	79.44088362	349	19.4	22.5	557	85.34883721	0	0	0
Barbados	2006	1	14.65116279	13822.74175	-0.219053315	1.7698	642.6046512	90746	185574	108.5390015	26.8	27.8	2704	230.4	56.6	7.2	0	30.5	23.2	78.90165894	320	19	22.5	349	85.34883721	0	0	0
Barbados	2008	1	14.65116279	16770.68777	-0.157989261		648.1418605	90441	188260	105.3945084	26.5	27.4	2089.7	202.9	52	7.2	0	30.2	22.9	79.15200768		18.2	22.4	1	85.34883721	0	0	0
Barbados	2009	55	14.65116279	17092.31451	-0.157131824		651.0372093	90299	189647	104.4798431	26.4	27.2	2313.6	221.8	54.7	7.2	0	30	22.8	79.03889083	1	17.8	22.2		85.34883721	0	0	0
Barbados	2010	2917	14.65116279	15885.96981	-0.186221857		653.7372093	90131	190976	103.2271423	26.7	27.8	1921.1	206.1	53	7.2	0	30.4	23.1	79.36716601	55	17.5	22.1	1	85.34883721	0	0	0
Barbados	2011	745	14.65116279	16056.11685	-0.239938797		656.1186047	89915	192216	101.9077988	27.1	28.1	2812.4	211.2	56.4	7.2	0	30.7	23.5	78.36011324	2917	17.2	21.9	55	85.34883721	0	0	0
Barbados	2012	1445	14.65116279	16459.05805	-0.231597569		658.1093023	89707	193280	103.6358871	26.7	27.7	2881.9	263.8	59.3	7.2	0	30.3	23.1	79.08167261	745	17.1	21.8	2917	85.34883721	0	0	0
Barbados	2013	2848	14.65116279	16250.01233	-0.214259492		659.7627907	89515	194183		26.5	27.7	2473.5	206.5	56	7.2	0	30.2	22.9	80.0186355	1445	16.9	21.5	745	85.34883721	0	0	0
Barbados	2014	2689	14.65116279	16452.15271	-0.183377552		661.1488372	89351	194943		26.6	27.7	2076.2	218.5	54.7	7.2	0	30.3	23	79.54859683	2848	16.7	21.3	1445	85.34883721	0	0	0
Barbados	2015	390	14.65116279	16488.52573	-0.135512757		662.3837209	89230	195595	108.123848	26.7	27.7	2034.1	190.7	53.5	7.2	0	30.3	23.1	79.08167261	2689	16.7	21.1	2848	85.34883721	0	0	0
Barbados	2016	1433	14.65116279	16558.86478	-0.076236606		663.5511628	89162	196165	107.5281219	27	27.9	1608	190.1	49.6	7.2	0	30.6	23.4	78.26036567	390	16.6	20.8	2689	85.34883721	0	0	0
Barbados	2017	398	14.65116279	16909.88655	-0.014581265		664.6465116	89149	196649	106.5098038	27	28	2287.9	226.8	52.3	7.2	0	30.6	23.4	78.54086878	1433	16.6	20.6	390	85.34883721	0	0	0
Belize	1990	2		2011.946797	2.054518559		8.043445857	87433	96038		25.5	27.9	2352.2	194.4	58.3	8.4	0	29.7	21.3	85.50843154					100	0	0	0
Belize	1995	107	67.67812363	2882.152083	1.579544199		8.84169224	94057	107622	68.38514709	25.8	28.1	1891.8	175.1	57.1	8.2	0	29.9	21.7	84.60236974					32.32187637	0	0	0
Belize	1997	210	66.44419114	3003.182627	2.729826685	0.548	9.366944323	98741	114919		25.4	27.9	2040.2	180.8	57.6	8.1	0	29.5	21.4	86.0179405				107	33.55580886	0	0	0
Belize	1998	17	65.8272249	2954.227237	3.17958534		9.713941254	101931	119644		25.9	28.9	2190	189.3	59.9	7.9	0	29.9	22	86.49714861	210				34.1727751	0	1	0
Belize	1999	3	65.21025866	2993.033599	3.381750436		10.09416922	105437	124811		26.2	28.8	2502.4	193.5	57.6	8.1	0	30.2	22.1	84.68205302	17			210	34.78974134	0	0	0
Belize	2000	4	64.59329242	3066.095138	3.260103611		10.47693994	108931	130048	64.13491058	25.4	27.4	2165.8	186.2	59.4	8.7	0	29.8	21	84.47640034	3			17	35.40670758	0	0	0
Belize	2001	3	63.97632617	3364.491731	3.022765797	1.015	10.84217448	112274	135036	67.98631287	25.6	27.8	2143.3	178.5	59.8	8.9	0	30.1	21.1	84.69765694	4	27.1	26.1	3	36.02367383	0	0	0
Belize	2002	41	63.67860587	3417.090224	3.05076592		11.18228847	115752	139316	70.59146881	25.9	28.4	2168.6	180.4	58.4	8.8	0	30.4	21.5	85.00065815	3	26.5	25.7	4	36.32139413	0	0	0
Belize	2004	2	63.08316528	3677.152002	2.61118369		11.81183691	122178	147250	76.94431305	26.2	28.6	1958.4	175.5	57.3	9.1	0	30.7	21.7	84.09398321		25.4	25.1	41	36.91683472	1	0	0
Belize	2005	380	62.78544498	3824.927382	2.55909377		12.12257782	125345	151171	78.25524902	26.1	28.5	1976.7	177.3	53.1	9.2	0	30.7	21.5	84.29661815	2	24.9	24.8		37.21455502	0	0	0
Belize	2006	9	62.48772468	3916.355378	2.561354789		12.44182376	128597	155201	76.46658325	26	28.5	2181	182.5	57	9.1	0	30.6	21.5	84.79661258	380	24.4	24.6	2	37.51227532	0	0	0
Belize	2007	40	62.19000438	4157.193035	2.584567473		12.77238053	131964	159374	76.66667175	26	28.6	2864.8	211.5	59	8.4	0	30.2	21.8	85.09414456	9	24	24.5	380	37.80999562	0	0	0
Belize	2008	23	61.89228409	4290.901445	2.56894312		13.10964489	135398	163633	75.31014252	25.9	28.4	2069.6	180.4	56.2	8.4	0	30.1	21.7	85.00065815	40	23.5	24.3	9	38.10771591	0	0	0
Belize	2009	1457	61.59456379	4408.382931	2.534845789		13.45120561	138874	167948	74.79151154	25.9	28.3	2362.7	187	59	8.8	0	30.4	21.5	84.70136006	23	23.1	24	40	38.40543621	0	0	0
Belize	2010	2178	61.29684349	4196.995031	2.483415921	0.7658	13.79460763	142366	172289	74.39433289	26.3	28.6	1881.9	178.3	58.2	8.6	0	30.6	22	83.59888241	1457	22.5	23.6	23	38.70315651	0	0	1
Belize	2011	469	60.99912319	4304.111108	2.413635089		14.13700132	145844	176621	75.30957794	25.7	28	2346.9	187.5	62.9	8.2	0	29.8	21.6	84.80246104	2178	21.9	23.1	1457	39.00087681	0	0	0
Belize	2012	1948	60.48566418	4441.738755	2.381524667		14.47768523	149359	180877	75.951828	26.1	28.4	2573.1	198.5	62.1	8.7	0	30.5	21.8	84.00084054	469	21.4	22.7	2178	39.51433582	0	0	0
Belize	2013	2690	59.97220517	4530.604801	2.364057418	1.145	14.81810609	152932	185069	78.31773376	26.2	28.5	2126.4	185.2	61	8.7	0	30.6	21.8	83.7999483	1948	21.1	22.3	469	40.02779483	0	0	0
Belize	2014	5026	59.45874616	4575.680956	2.333735447		15.15594038	156543	189164	80.07402802	26.1	28.7	3004.5	216.5	67.2	8.1	0	30.1	22.1	84.88817336	2690	20.9	22	1948	40.54125384	0	0	0
Belize	2015	5250	58.94528715	4744.108945	2.307981754	0.5659	15.49171416	160198	193168	79.76219177	26	28.2	2306.7	193.1	59.9	9	0	30.5	21.5	83.90401666	5026	20.8	21.7	2690	41.05471285	0	0	0
Belize	2016	4713	58.43182815	4805.196852	2.273610649		15.82314774	163882	197044	80.65795135	26.5	28.7	1897	175.9	57	9	0	31	22	82.90739491	5250	20.6	21.3	5026	41.56817185	0	0	0
Belize	2017	2964	57.94300745	4877.670506	2.245143099		16.15076721	167603	200796	87.00610352	26.6	29.1	2131	189.5	60.5	9	0	31.1	22.1	83.56910353	4713	20.5	21	5250	42.05699255	0	0	0
Belize	2018	586	57.45374836	4909.604664	2.215101189	1.1229	16.47413415	171357	204418	84.04007721	26.4	28.8	2211	186	59.7	9.1	0	30.9	21.8	83.68823735	2964	20.4	20.7	4713	42.54625164	0	0	0
Bermuda	1999	3	18.51851852	51371.74081	0.734522406		1128.574074	60943	0		21.4	16.7	1500	136.8	61.3	10.1	0	26.5	16.4	65.54490287					81.48148148	0	0	0
Bermuda	2005	2	18.51851852	70359.31911	0.65321131		1180.37037	63740	0	79.44094849	21.4	16.7	1454.6	134.8	59	10.1	0	26.5	16.4	65.54490287					81.48148148	0	0	0
Bermuda	2006	2	18.51851852	75882.03386	0.647413399		1188.037037	64154	0	78.70262909	21.3	16.6	1407.8	130.8	61.3	9.4	0	26	16.6	65.55305377	2				81.48148148	0	0	0
Bermuda	2010	2	18.51851852	101407.764	0.55458514		1215.481481	65636	0		21.5	17	1435.6	135.6	62.9	9.1	0	26	16.9	66.3148875					81.48148148	0	0	0
Bermuda	2011	1	18.51851852	101875.2841	-0.783118104		1206	65124	0	77.37303162	20.9	16.5	1154.3	120.7	63.2	9	0	25.4	16.4	66.77884006	2				81.48148148	0	0	0
Bermuda	2013	1	18.51851852	98431.86518	0.361775877		1199.962963	64798	0	76.49401855	21.6	17	1332.1	129.3	63	9.1	0	26.2	17.1	65.91021789				1	81.48148148	0	0	0
Bermuda	2014	1	18.51851852	99471.6389	0.312791571		1203.722222	65001	0	77.01531219	21.2	16.6	1580.8	142.2	63.1	9	0	25.8	16.7	65.95646431	1				81.48148148	0	0	0
Bermuda	2016	2	18.51851852	102005.6256	0.151869636		1208.092593	65237	0	76.95237732	22	17.4	1422.6	136.5	63.1	9.1	0	26.5	17.5	65.83249973				1	81.48148148	0	0	0
Bolivia	1990	40642		701.6659126	3.981535289		6.204298902	3667781	3053336		21.3	18.8	1020	98.3	56.9	12.7	34.5	27.6	14.9	74.24080789					100	0	0	0
Bolivia	1991	97397	53.35984492	709.0599791	3.942511265	0.45	6.336969445	3815272	3049567		21.4	19.1	1172.4	106.3	60.7	12.5	34.1	27.7	15.2	74.96452963	40642				46.64015508	0	0	0
Bolivia	1992	3501	53.11029909	762.077719	3.900120678		6.472312379	3967012	3044444		21.7	19	1144.1	102.9	60.9	13	34.2	28.3	15.2	73.21518808	97397			40642	46.88970091	0	0	0
Bolivia	1993	6915	52.86075325	788.15232	3.79523692		6.610280624	4120463	3040454		21.4	19	1168.7	104	62.4	12.5	34	27.7	15.2	74.57204518	3501			97397	47.13924675	0	0	0
Bolivia	1994	54453	52.61120742	784.1909983	3.030241184	0.426	6.750537247	4247234	3065623		21.7	18.9	1137.2	103.1	60.4	12.9	33.4	28.1	15.2	72.82984499	6915			3501	47.38879258	0	0	0
Bolivia	1995	7	52.36166159	801.046134	3.001792889		6.892635466	4376660	3090132		22.1	19.5	1131.1	94.6	59	12.9	30.9	28.6	15.7	73.32931431	54453			6915	47.63833841	0	0	0
Bolivia	1996	52	52.11211576	880.9926836	2.97032474	0.34	7.036217114	4508611	3113723		21.7	19.1	880.9	87.5	60.4	12.6	32.1	28.1	15.4	73.60053118	7			54453	47.88788424	0	0	0
Bolivia	1997	539	51.86256993	950.8563811	2.933346259		7.181083726	4642823	3136445		21.3	18.9	1093.2	99.8	61	12.5	34.5	27.5	15	74.6357058	52			7	48.13743007	0	1	0
Bolivia	1998	49	51.61302409	998.5159556	2.897129662		7.327105142	4779299	3158154		21.8	19.4	1170.6	100	63	12.6	30.9	28.1	15.5	74.30107716	539			52	48.38697591	0	1	0
Bolivia	1999	43	51.36347826	1049.499367	2.858610038		7.474163205	4917892	3178869	71.77848816	21.8	19.4	1159.6	99.4	62.4	12.5	30.6	28.1	15.6	74.30107716	49			539	48.63652174	0	1	0
Bolivia	2000	73	51.11393243	1003.392226	2.821156091		7.622141604	5058609	3198457	77.18572998	21.2	19	1153.4	100.7	62	12.5	34.6	27.5	15	75.49233867	43			49	48.88606757	0	1	0
Bolivia	2001	176	50.8643866	997.5817508	2.783550678		7.770949875	5201396	3216874	72.90833282	21.4	19.1	1209.4	104.4	63.3	12.5	33.3	27.6	15.1	74.96452963	73	32.9	57	43	49.1356134	0	0	0
Bolivia	2002	890	50.6783458	948.8702043	2.742287601	1.2038	7.920468938	5346007	3234237	75.85266876	21.3	18.9	1219.7	107.4	62.5	13.1	36.2	27.9	14.8	74.6357058	176	33	56.9	73	49.3216542	0	0	0
Bolivia	2003	6454	50.49230499	904.2257919	2.639725556		8.070545555	5489006	3253816	80.58419037	21.5	19.2	1119	102.4	61.6	12.7	33.9	27.9	15.2	74.89681412	890	33.1	56.8	176	49.50769501	0	0	0
Bolivia	2004	7340	50.30626419	907.5374099	2.585112754		8.221009877	5632753	3273067	83.30819702	21.2	18.6	1151	102.5	59	12.9	36.6	27.7	14.7	73.90302628	6454	33	56.7	890	49.69373581	0	0	0
Bolivia	2005	4443	50.12022339	967.40646	2.545565736		8.371682821	5777979	3291065	86.09528351	21.6	19.2	1168.8	102.3	59.5	12.6	32.5	27.9	15.3	74.4397755	7340	32.7	56.6	6454	49.87977661	0	1	0
Bolivia	2006	2040	49.93418259	1034.311806	2.50200471		8.522386227	5924368	3307933	87.01776123	21.3	19.1	1021.9	95.7	59.8	12.6	34.1	27.6	15.1	75.42550163	4443	32.3	56.4	7340	50.06581741	0	1	0
Bolivia	2007	7332	49.74814179	1218.874074	2.462901214		8.672989015	6072091	3323358	86.1677475	21.5	19.1	1181	105	59.1	12.7	32.9	27.9	15.2	74.50672654	2040	32	56.2	4443	50.25185821	0	1	0
Bolivia	2008	3181	49.56210099	1372.628374	2.41991863	0.3316	8.823445029	6220823	3337615	85.63527679	21.2	18.8	1139.7	99.9	60.1	12.7	35.4	27.5	14.9	74.69768247	7332	31.4	55.6	2040	50.43789901	0	1	0
Bolivia	2009	84047	49.37606019	1715.208395	2.384748067		8.973928736	6370957	3350500	85.01277924	21	18.8	1161.8	100.7	57.9	13	37.5	27.5	14.5	75.620957	3181	30.8	54.8	7332	50.62393981	0	0	0
Bolivia	2010	9918	49.19001939	1754.209467	2.348964623		9.124702299	6522380	3362410	83.46188354	21.3	19.4	1257.5	111.1	61	12.5	34.7	27.6	15.1	76.61019537	84047	30.2	53.8	3181	50.80998061	0	1	0
Bolivia	2011	26681	49.00397858	1955.460181	2.317226039	0.4385	9.275913413	6675283	3373314	88.7091217	21.5	19.4	1070.4	98.2	59.4	12.9	35.2	28	15	75.67698926	9918	29.6	52.5	84047	50.99602142	0	0	0
Bolivia	2012	49336	48.80850365	2346.337844	2.288510794	0.4671	9.427629466	6829809	3383142	86.06030273	21.4	19.5	1185.5	108.4	60.1	12.5	33.8	27.7	15.2	76.53446742	26681	28.9	51.1	9918	51.19149635	0	0	0
Bolivia	2013	13050	48.61302871	2609.880562	2.257321803		9.579688914	6985733	3391944	88.13147736	21.4	19.4	1135.7	108.4	60.3	12.6	34.3	27.7	15.1	76.14198298	49336	28.2	49.5	26681	51.38697129	0	0	0
Bolivia	2014	26560	48.41755377	2908.200371	2.143408299		9.731722515	7137082	3405293	89.89794922	21.2	19.2	1190.1	109.8	60.8	12.4	35.1	27.4	15	76.28699487	13050	27.4	47.7	49336	51.58244623	0	0	0
Bolivia	2015	29446	48.22207883	3081.878824	2.057712079		9.883242869	7285464	3421053	90.38321686	21.8	19.7	1234.7	107.5	61.4	12.3	31.5	27.9	15.6	75.45006289	26560	27	46.2	13050	51.77792117	0	0	0
Bolivia	2016	36740	48.0266039	3035.971655	2.020123589		10.0339075	7434136	3435596	91.36424255	22	20.1	1062.7	104.3	60.5	12.5	30.4	28.3	15.8	76.04788762	29446	26.2	44.3	26560	51.9733961	0	0	0
Bolivia	2017	10776	47.77132835	3076.656439	1.983365485	1.5901	10.18353365	7583054	3448768	91.42639923	21.6	19.2	974	96	57.4	13.2	34.5	28.3	15.1	74.4397755	36740	25.2	42	29446	52.22867165	0	0	0
Bolivia	2018	4372	47.53274255	3351.124344	1.945451511	1.0299	10.33218222	7732023	3460830	90.29644775	21.7	19.4	1108.4	106.4	60.5	12.5	32.3	28	15.5	74.75656046	10776	24.5	40.1	36740	52.46725745	0	0	0
Brazil	1990	40916		2371.572196	2.958644807		17.50728093	107023059	39305246		24.9	25	1937.4	221.3	70.8	10.6	0.2	30.2	19.6	79.40628224					100	0	1	0
Brazil	1991	97397	70.45802056	2622.262881	2.876393149	1.0864	17.82731864	110146164	38857061		25.2	25.5	1659.4	205	71.9	10.5	0.2	30.5	20	79.55932951	40916				29.54197944	0	1	0
Brazil	1992	3501	70.00565437	2259.239894	2.792986914		18.14375052	113265896	38382111		25.1	25.4	1687.8	196.1	71.9	10.5	0.1	30.4	19.9	79.72061715	97397			40916	29.99434563	0	0	1
Brazil	1993	6915	69.55328817	2127.50719	2.711783959	1.1399	18.45618547	116379448	37879934		25	25.2	1716.7	203	72.1	10.6	0.2	30.3	19.7	79.56561959	3501			97397	30.44671183	0	1	0
Brazil	1994	54453	69.10092198	2348.090047	2.637005132	1.1672	18.76602761	119489202	37359884		25.1	25.2	1690.4	202.8	71.6	10.6	0.1	30.4	19.8	79.09289575	6915			3501	30.89907802	0	0	1
Brazil	1995	124887	68.64855578	3295.244924	2.577068735	1.1952	19.07514315	122608542	36824175		25.2	25.3	1805	207.9	71.2	10.6	0	30.5	19.9	78.93533477	54453			6915	31.35144422	1	0	1
Brazil	1996	175751	68.19618958	4748.388208	2.524850454	1.225	19.38468236	125743636	36276253		25.4	25.6	1790	205.8	71.3	10.6	0	30.7	20.1	78.9268558	124887			54453	31.80381042	0	0	1
Brazil	1997	254942	67.74382339	5166.163933	2.476524011	1.2555	19.69513337	128896588	35718094		25.2	25.4	1810.1	207.8	71.6	10.5	0.3	30.5	19.9	79.24733214	175751			124887	32.25617661	1	0	1
Brazil	1998	535178	67.29145719	5282.04947	2.51194419	1.291	20.00553305	132175407	35033639		25.5	25.7	1786.5	205.2	71.7	10.6	0	30.8	20.2	78.7658312	254942			175751	32.70854281	0	0	1
Brazil	1999	204131	66.83909099	5087.079072	2.451973663	1.2759	20.31376036	135456373	34328880		25.8	26.1	1747.6	201.2	71.8	10.6	0	31.2	20.5	78.58084877	535178			254942	33.16090901	0	0	1
Brazil	2000	231412	66.3867248	3479.843833	2.373320943	1.3734	20.61686859	138709640	33609034		25.3	25.4	1790.3	206.6	71.6	10.7	0.1	30.6	20	78.77721414	204131			535178	33.6132752	0	0	1
Brazil	2001	411709	65.9343586	3749.910848	2.285089926	1.3544	20.91258809	141915772	32874567		25.2	25.4	1893.1	217.1	71.4	10.6	0.3	30.6	19.9	79.24733214	231412	27	25.9	204131	34.0656414	1	0	1
Brazil	2002	780644	65.4616709	3160.249345	1.810595207	1.3895	21.20041672	144508695	32687356		25.5	25.8	1779.4	210.9	71.3	10.6	0	30.8	20.2	79.07231303	411709	26.3	25	231412	34.5383291	0	0	1
Brazil	2003	340476	64.98898319	2839.491501	1.712912506	1.4181	21.48055943	147005324	32532199	109.9942169	25.8	26.2	1813.9	207.4	71.6	10.6	0	31.1	20.5	78.88192481	780644	25.8	24.3	411709	35.01101681	0	0	1
Brazil	2004	112928	64.51629549	3070.436419	1.651083652	1.475	21.75235686	149452653	32356591	101.8686676	25.6	26	1707.6	203.2	70.9	10.6	0.1	30.9	20.3	79.21363599	340476	25.3	23.7	780644	35.48370451	0	0	1
Brazil	2005	203789	64.04360779	3637.31389	1.587395209	1.587	22.01524251	151843987	32162492	102.3710327	25.6	25.9	1802.7	207.6	70.9	10.6	0.1	30.9	20.3	78.90896816	112928	24.9	23	340476	35.95639221	0	0	1
Brazil	2006	346550	63.57092009	4790.456566	1.524464571	1.6663	22.26896271	154176529	31950579	101.2919922	25.8	26.1	1808.4	206.2	70.8	10.6	0	31.1	20.5	78.58084877	203789	24.2	22.2	112928	36.42907991	0	0	1
Brazil	2007	559954	63.09823238	5886.391522	1.462533321	1.7007	22.51306547	156447982	31719371		25.6	25.9	1836.3	209.6	70.7	10.7	0	30.9	20.3	78.90896816	346550	23.6	21.4	203789	36.90176762	1	0	1
Brazil	2008	734384	62.62554468	7348.187963	1.404031688	1.7306	22.74793734	158660054	31470391	95.16999817	25.7	26	1715.9	197.6	71	10.6	0.2	31	20.4	78.7451424	559954	22.8	20.6	346550	37.37445532	1	1	0
Brazil	2009	528883	62.15285698	8831.183643	1.354365187	1.7802	22.97525071	160823508	31206854	96.72012329	25.4	25.6	1865.5	210	70.7	10.6	0	30.7	20.1	78.9268558	734384	21.9	19.7	559954	37.84714302	1	0	1
Brazil	2010	1004392	61.68016927	8597.794335	1.313570564	1.8171	23.1973268	162949974	30936531	96.66548157	25.6	25.9	1906.6	217.1	71	10.6	0.2	30.9	20.3	78.90896816	528883	20.9	18.7	734384	38.31983073	1	0	1
Brazil	2011	764032	61.20748157	11286.07154	1.283608759	1.8139	23.41593189	165055096	30658541		25.8	26.2	1764	204.7	70.8	10.6	0	31.1	20.5	78.88192481	1004392	19.8	17.7	528883	38.79251843	1	0	1
Brazil	2012	593093	61.02332816	13245.38737	1.266331624	1.8491	23.63139897	167158531	30356010	95.26338196	25.5	25.9	1844.7	209.1	71	10.6	0.1	30.8	20.3	79.37879487	764032	19	16.7	1004392	38.97667184	0	0	1
Brazil	2013	1468873	60.83917474	12370.22325	1.237959014		23.84349772	169240747	30046545	93.42028809	25.7	26	1677.2	196.2	71	10.6	0.1	31	20.4	78.7451424	593093	18.3	15.9	764032	39.16082526	1	0	0
Brazil	2014	591080	60.65502133	12300.38671	1.209815279	1.882	24.05270838	171300683	29735221	102.6035767	25.7	26.1	1803.1	208.8	71	10.5	0.1	31	20.4	79.04800833	1468873	17.6	15.1	593093	39.34497867	0	1	0
Brazil	2015	1647439	60.47086792	12112.83496	1.187370434		24.2594338	173346780	29416964	101.3885269	25.8	26.2	1743.5	206.8	71.3	10.5	0	31.1	20.6	78.88192481	591080	17.1	14.3	1468873	39.52913208	0	0	1
Brazil	2016	1499674	60.28671451	8813.989806	1.163488208		24.46378728	175375428	29096331	100.6081696	26.1	26.4	1624.4	192.8	71	10.5	0	31.4	20.9	78.08528839	1647439	16.7	13.7	591080	39.71328549	0	0	0
Brazil	2017	251663	60.07103255	8710.06329	1.140377592		24.66614055	177386817	28776239	102.0632629	26	26.1	1611.7	191.3	71.3	10.5	0.2	31.3	20.7	77.65584521	1499674	16.4	13	1647439	39.92896745	0	0	0
Brazil	2018	171434	59.83288148	9928.675897	1.116978123	2.1652	24.86603778	179379296	28454529	101.3137894	25.9	26.1	1632.2	194.5	71.3	10.5	0	31.2	20.7	78.11680203	251663	16.2	12.5	1499674	40.16711852	0	0	0
Chile	2002	636	21.3950173	4609.21396	1.462556742		20.86811597	13400180	2115932		8.5	7.5	708.5	54.7	49.6	9.6	119.5	13.3	3.7	67.61852199		8.5	20.4		78.6049827	0	0	0
Chile	2006	3	21.8836042	7558.371754	1.108814236	0.9804	21.764649	14043844	2138869	93.49674988	8.5	7.4	749.5	55.9	46.4	9.6	118.7	13.4	3.8	66.7169417		7.8	19.5		78.1163958	0	0	0
Chile	2007	28	22.00575093	9406.584485	1.123955836	1.0404	21.99570025	14202581	2151926	93.25523376	8.9	7.6	792.1	54.3	45.7	9.7	113	13.8	4.1	66.68943219	3	7.8	19.5		77.99424907	0	0	0
Chile	2008	25	22.12789766	10439.42846	1.135323214	1.0365	22.23199674	14364745	2165456	92.08820343	8.2	7.2	534.6	48.3	45.9	9.7	127.2	13	3.3	66.24946535	28	7.7	19.5	3	77.87210234	0	0	0
Chile	2009	51	22.25004438	10752.9723	1.139249306	1.0389	22.47146727	14529331	2178924	91.38500214	8.9	7.5	704.7	51.7	42.8	10	116	14	3.9	65.81193966	25	7.6	19.5	28	77.74995562	0	0	0
Chile	2010	23	22.37219111	10151.05852	1.12596731	1.0294	22.71076968	14693851	2192333	88.97956085	8.8	7.5	690.5	51.1	44.7	10.1	119.5	13.8	3.8	66.25847118	51	7.6	19.4	25	77.62780889	0	0	0
Chile	2011	1	22.49433784	12724.10406	1.104391233	2.8665	22.94794441	14857028	2205503	90.00818634	8.5	7.3	597.4	48.9	45.3	10	123.2	13.5	3.5	65.8153614	23	7.5	19.3	51	77.50566216	0	0	0
Chile	2012	34	22.72857658	14577.63266	1.064101574	3.1709	23.17799906	15015966	2217618	90.46907806	8.8	7.5	630.4	52.2	44.8	9.7	114.9	13.6	3.9	66.25847118	1	7.5	19.3	23	77.27142342	0	0	0
Chile	2013	44	22.96281532	15354.6184	1.028479278	3.4942	23.4023001	15171199	2229160	89.50108337	8.9	7.7	644.6	50.8	44.8	9.5	111.7	13.7	4.2	67.56692472	34	7.5	19.3	1	77.03718468	0	0	0
Chile	2014	30	23.19705406	15777.78151	1.044156655	3.7612	23.63248791	15330440	2241071	99.59391785	9	7.6	602.3	50.9	43.8	9.9	112.3	14	4.1	66.24035415	44	7.6	19.3	34	76.80294594	0	0	0
Chile	2015	40	23.4312928	14606.99672	1.12649492	4.0556	23.88460618	15504113	2254856	100.6820908	8.8	7.6	630.4	51.2	46.6	9.4	109.9	13.5	4.2	67.14191747	30	7.6	19.3	44	76.5687072	0	0	0
Chile	2016	43	23.66553154	13495.01061	1.242981951	4.294	24.16756239	15698029	2271327	101.7809296	9.1	7.9	652.5	52.9	46.4	9.4	106.2	13.8	4.4	68.39181262	40	7.7	19.3	30	76.33446846	0	0	0
Chile	2017	10	23.83086404	13690.90746	1.396155439	4.5875	24.48996412	15918735	2290337	101.7775269	9.1	7.8	514	47.7	45.3	9.7	108	14	4.3	67.52609348	43	7.8	19.4	40	76.16913596	0	0	0
Chile	2018	18	23.99619653	14962.55685	1.502896921	4.8822	24.84147959	16159784	2310651	101.8314209	9.1	7.8	686.2	53.3	46.7	9.5	106.3	13.9	4.4	67.52609348	10	7.9	19.5	43	76.00380347	0	0	0
Colombia	1990	17389		1218.21101	2.667869437		29.25416584	22398270	10059227	53.52479935	24.3	25.2	2431.7	199.2	74.3	9.3	0.6	29	19.6	82.96532702					100	0	0	0
Colombia	1991	15200	58.54721947	1445.32863	2.651031828	1.0145	29.83557368	22999996	10102573		24.7	25.6	2467.2	198.9	74.3	9.4	0.4	29.4	20	82.28878321	17389				41.45278053	0	1	0
Colombia	1992	59853	58.34689139	1456.694357	2.632932575	1.0613	30.42661379	23613613	10144715	53.65937042	24.8	25.6	2246.1	188.5	73.7	9.5	0.5	29.6	20	81.79876399	15200			17389	41.65310861	0	1	0
Colombia	1993	25585	58.14656332	1697.112936	2.612514007	1.1057	31.02529788	24238651	10183917	59.65871811	24.9	25.6	2180.2	185.1	73.5	9.7	0.4	29.8	20.1	81.31203302	59853			15200	41.85343668	0	0	0
Colombia	1994	27885	57.94623524	1893.542212	2.573739264	1.1469	31.62800541	24870588	10220684	61.92026901	24.7	25.5	2378.8	192.1	72.4	9.7	0.5	29.6	19.9	81.96734265	25585			59853	42.05376476	0	0	0
Colombia	1995	51059	57.74590717	2284.838813	2.523424796	1.1743	32.22981343	25506164	10252814	63.39955902	24.7	25.5	2536.3	198.3	72	9.7	0.5	29.6	19.9	81.96734265	27885			25585	42.25409283	0	0	0
Colombia	1996	33155	57.54557909	2539.912877	2.463133045		32.8268932	26142216	10279222	64.54894257	24.9	25.6	2651.7	204.2	72	9.9	0.5	29.9	20	81.31203302	51059			27885	42.45442091	0	1	0
Colombia	1997	16390	57.34525101	2620.538762	2.401718846	1.2306	33.41720324	26777679	10298708	68.84364319	24.6	25.7	2783.2	208.5	72.5	8.7	0.4	29	20.3	83.10548288	33155			51059	42.65474899	1	0	0
Colombia	1998	52840	57.14492294	2827.379527	2.33709827	1.2632	34.00072375	27410870	10312933		25	26.1	2324.5	188.8	69.7	8.3	0.2	29.2	20.9	82.40724886	16390			33155	42.85507706	0	1	0
Colombia	1999	19243	56.94459486	2566.024194	2.281868802	1.2964	34.57801442	28043541	10320766	73.86979675	25.3	26.5	2785.3	209.3	71.8	8.3	0.1	29.5	21.1	82.18882578	52840			16390	43.05540514	1	1	0
Colombia	2000	20956	56.74426679	2209.93165	2.231297342	1.3276	35.15048941	28676309	10323159	74.12106323	24.4	25.2	2925.5	215.5	71.5	9.5	0.6	29.2	19.7	82.46977304	19243			52840	43.25573321	0	0	0
Colombia	2001	42311	56.54393871	2520.481089	2.182786244	1.2467	35.7187607	29309133	10320832	73.08660126	24.4	25	2698.1	208.1	70.4	9.9	0.8	29.3	19.5	81.81525103	20956	30.1	30.2	19243	43.45606129	1	0	0
Colombia	2002	76996	56.37019288	2439.682456	2.136226834	1.2721	36.28297071	29941978	10313978		24.8	25.3	2410.3	193.5	69.7	10	0.6	29.8	19.8	80.84018472	42311	29.6	30	20956	43.62980712	0	1	0
Colombia	2003	46504	56.19644705	2396.627127	2.087365027	1.3031	36.84124651	30573545	10301818	74.63543701	25	25.8	2641.6	204.2	68.1	9.3	0.4	29.6	20.4	81.4600391	76996	29.1	29.8	42311	43.80355295	0	1	0
Colombia	2004	27523	56.02270122	2281.401762	2.029694448	1.3338	37.38969986	31200435	10283437		25.1	26.3	2638.4	202.9	73.3	8.8	0.2	29.5	20.7	82.54536343	46504	28.6	29.5	76996	43.97729878	1	0	1
Colombia	2005	30475	55.84895539	2782.623185	1.959497603	1.3731	37.92334655	31817836	10258117	79.10735321	24.8	26	2699.2	205.6	71.9	8.6	0.3	29.2	20.5	83.07686967	27523	28	29.3	46504	44.15104461	1	0	1
Colombia	2006	36471	55.67520955	3414.465158	1.882595244	1.4146	38.43869401	32422511	10225220	82.86219788	24.9	26.2	2724.4	207.7	73.2	8.6	0.3	29.2	20.7	83.21778379	30475	27.3	28.9	27523	44.32479045	0	1	0
Colombia	2007	43227	55.50146372	3741.092837	1.8121911	1.4521	38.93726994	33015425	10185476	86.28616333	24.8	26.2	2765.6	210.1	73.6	8.3	0.3	29	20.6	83.71592252	36471	26.6	28.5	30475	44.49853628	0	0	1
Colombia	2008	26732	55.32771789	4714.073055	1.747401487	1.494	39.42092114	33597407	10140105	89.21082306	24.7	26	2784.1	207.1	73	8.7	0.3	29.1	20.4	83.57454544	43227	25.7	28	36471	44.67228211	1	1	0
Colombia	2009	51543	55.15397206	5472.53653	1.679993073	1.545	39.8873114	34166609	10088363	90.78518677	24.5	25.4	3033.9	217.3	73.7	9.4	0.6	29.2	19.8	82.62816936	26732	24.8	27.5	43227	44.84602794	0	1	0
Colombia	2010	157152	54.98022623	5193.241458	1.607351928	1.5999	40.33353222	34720224	10029830	95.26943207	24.9	25.8	2460	197.6	71.5	9.6	0.4	29.8	20.2	81.94728328	51543	24	26.9	26732	45.01977377	0	1	0
Colombia	2011	33207	54.8064804	6336.709474	1.535380399	1.6493	40.75953042	35257425	9965274	97.54611969	25.1	26.1	3032.6	214.2	75.1	9.6	0.4	30	20.4	81.91764203	157152	23.2	26.3	51543	45.1935196	0	1	0
Colombia	2012	49361	54.68514105	7335.166934	1.443097569	3.0548	41.15614872	35769913	9892834	99.15142822	24.8	25.9	3164.4	224.6	75.5	9.3	0.4	29.5	20.2	82.75734325	33207	22.5	25.6	157152	45.31485895	0	1	0
Colombia	2013	127219	54.56380171	8050.255372	1.366470153	3.1599	41.52836503	36262053	9813668	95.40425873	25	26.1	2402.8	191.2	74.2	9.2	0.3	29.6	20.4	82.40724886	49361	22	24.9	33207	45.43619829	0	0	0
Colombia	2014	107696	54.44246237	8218.347844	1.363306139	3.2782	41.90670753	36759801	9735691	96.14040375	25.1	26.1	2425.9	193.8	73.7	9.4	0.3	29.9	20.5	81.91764203	127219	21.5	24.3	49361	45.55753763	0	0	0
Colombia	2015	95023	54.32112303	8114.343921	1.457246399	3.4065	42.33231726	37299404	9668302	94.9876709	25.3	26.2	2355.5	189.7	73.3	9.7	0.3	30.1	20.5	81.25838624	107696	21.2	23.8	127219	45.67887697	1	0	0
Colombia	2016	103822	54.19978369	6175.87603	1.608945663	3.4971	42.83070482	37904385	9616282	94.7192688	25.6	26.5	2134.3	180.6	73.1	9.3	0.2	30.3	21	80.73697514	95023	21	23.3	107696	45.80021631	0	0	0
Colombia	2017	25993	54.04190176	5870.777957	1.797993261	3.5929	43.42050293	38592067	9582981	95.01463318	25.6	26.7	2441.9	196.3	74.3	9	0.1	30.2	21.2	81.34631081	103822	20.9	22.9	95023	45.95809824	0	0	0
Colombia	2018	18037	53.84386661	6376.706716	1.934791104	3.7157	44.08277963	39346013	9563831	95.73023224	25.1	26	2694.1	205	72.7	9.3	0.3	29.7	20.4	81.60378133	25993	20.9	22.5	103822	46.15613339	0	0	0
Costa Rica	1993	4612	56.74430082	2605.805225	4.384007102		64.36594203	1703472	1583053	46.68978119	25.5	27.1	2431	159.1	55.3	10.3	0	30.6	20.3	83.05657687					43.25569918	0	0	0
Costa Rica	1994	13929	56.64602429	2841.64278	4.318669057	0.883	66.04578927	1778651	1593647	47.64311981	25.4	27.2	2964.2	180.1	55.1	10.3	0	30.6	20.3	83.85978428	4612				43.35397571	0	0	0
Costa Rica	1995	5134	56.54774775	3031.888771	4.244233702	0.845	67.74048179	1855766	1603063	48.8138504	25.4	27.1	2432.4	153.8	55.1	10.3	0	30.6	20.3	83.55147625	13929			4612	43.45225225	0	0	0
Costa Rica	1996	2307	56.44947121	3265.693381	4.153738914	0.854	69.43838621	1934473	1611051	50.0522995	25.4	27.1	3170.8	180.2	55.1	10.3	0	30.6	20.3	83.55147625	5134			13929	43.55052879	0	0	0
Costa Rica	1997	14267	56.35119467	3215.105687	4.066613631	0.864	71.13907168	2014762	1617599	49.48250961	24.9	26.1	3287.3	189.3	56.3	10.3	0	30.1	19.8	82.90015866	2307			5134	43.64880533	0	0	0
Costa Rica	1998	2628	56.25291814	3391.977735	3.965468437	0.872	72.83493929	2096262	1622690	50.49148178	25.5	27.1	2833.9	174.1	53.4	10.3	0	30.6	20.3	83.05657687	14267			2307	43.74708186	0	1	0
Costa Rica	1999	5923	56.1546416	3597.434509	3.837109339	0.901	74.49849197	2178261	1625632	57.91545105	25.6	27.4	3036.2	181.1	57.1	10.3	0	30.8	20.5	83.47898562	2628			14267	43.8453584	0	0	0
Costa Rica	2000	4903	56.05636506	3668.802068	3.66821969	1.719	76.09533882	2259648	1625780	63.20632935	24.7	25.9	2853.5	174.3	56.6	10.3	0	29.9	19.6	83.25310488	5923			2628	43.94363494	0	1	0
Costa Rica	2001	9163	55.95808852	3789.053886	3.488119483	1.3133	77.60221308	2339858	1622511	62.05680084	25	26.3	2560.4	170.2	59.4	10.3	0	30.1	19.8	83.03872203	4903	15.9	20.1	5923	44.04191148	0	0	0
Costa Rica	2002	12251	55.98546808	3960.307703	4.06709654		79.00654132	2436984	1597090	66.85674286	25.4	27	2605.8	169.8	55.5	10.3	0	30.6	20.2	83.24316822	9163	15.5	19.9	4903	44.01453192	0	0	0
Costa Rica	2003	19669	56.01284763	4042.705686	3.842284544		80.31574618	2532442	1568480	68.09944153	25.5	27.2	2961.6	178.1	55.3	10.3	0	30.7	20.4	83.3630587	12251	15.1	19.8	9163	43.98715237	0	0	0
Costa Rica	2004	9408	56.04022718	4147.824369	3.653854026		81.55215433	2626685	1537368		25.6	27.3	3167.4	184.7	54.1	10.3	0	30.8	20.5	83.17431779	19669	14.7	19.7	12251	43.95977282	1	0	0
Costa Rica	2005	37798	56.06760674	4404.711884	3.509051901		82.7488445	2720493	1504663	79.50946045	25.4	27	3051.7	179.6	54.2	10.3	0	30.6	20.3	83.24316822	9408	14.3	19.7	19669	43.93239326	0	0	0
Costa Rica	2006	12124	56.09498629	4676.379366	3.392745351		83.93074814	2814376	1471128	81.59253693	25.3	26.7	2941.2	184.2	56.4	10.3	0	30.5	20.2	82.8091188	37798	13.9	19.6	9408	43.90501371	0	1	0
Costa Rica	2007	26440	56.12236584	5227.465952	3.293404883	2.0415	85.10421073	2908608	1436813	88.41921997	25.5	27	2819.3	182.3	52.4	10.3	0	30.7	20.3	82.75009504	12124	13.5	19.5	37798	43.87763416	0	1	0
Costa Rica	2008	7160	56.1497454	6103.741917	3.187390071	2.0905	86.26372895	3002810	1401816	89.83688354	25.3	26.8	3007.5	177.2	50.9	10.3	0	30.5	20.1	83.11926532	26440	13.1	19.4	12124	43.8502546	0	1	0
Costa Rica	2009	6946	56.17712495	6901.388306	3.087279114	2.1577	87.40938112	3096961	1366162	91.26712799	25.2	26.5	3474.5	196.4	51.6	10.3	0	30.4	20.1	82.67930322	7160	12.8	19.3	26440	43.82287505	0	0	0
Costa Rica	2010	31773	56.2045045	6801.036735	2.976009741	2.2178	88.53777908	3190512	1330227	98.09201813	25.6	27.2	2642.2	170.4	53.8	10.3	0	30.8	20.5	82.86964996	6946	12.5	19.1	7160	43.7954955	0	0	0
Costa Rica	2011	13854	56.23188406	8227.127494	2.876598049	2.3057	89.6469056	3283623	1293748	101.0797424	25.5	27	3403	196.3	58.5	10.3	0	30.6	20.3	82.75009504	31773	12.2	18.9	6946	43.76811594	0	0	0
Costa Rica	2012	22243	56.55240893	9229.834517	2.775515041	2.3721	90.73807286	3376037	1257049	103.8047028	25.3	26.6	2900.3	181.3	55.9	10.3	0	30.5	20.1	82.49897229	13854	12.1	18.8	31773	43.44759107	0	0	0
Costa Rica	2013	49868	56.8729338	10075.00462	2.646915393	2.4578	91.81361144	3466591	1221412	107.4916992	25.3	26.6	2143.2	151.6	56.9	10.3	0	30.5	20.2	82.49897229	22243	12.1	18.7	13854	43.1270662	0	0	0
Costa Rica	2014	11140	57.19345868	10744.09102	2.522866024	2.5421	92.87330591	3555161	1186950	114.3926926	25.4	27	2349.6	161.3	56.8	10.3	0	30.6	20.3	83.24316822	49868	12.1	18.6	22243	42.80654132	0	0	0
Costa Rica	2015	17388	57.51398355	10847.16967	2.404119329	2.6434	93.91676459	3641667	1153723	120.1272202	25.6	27.2	2741	169.6	57.9	10.3	0	30.8	20.4	82.86964996	11140	12.2	18.6	49868	42.48601645	0	0	0
Costa Rica	2016	23298	57.83450842	11642.77805	2.292593393	1.3794	94.943302	3726120	1121685	122.7865829	25.6	26.7	2630.7	172.8	59.1	10.3	0	30.8	20.5	81.34631081	17388	12.4	18.6	11140	42.16549158	0	0	0
Costa Rica	2017	5559	58.15511163	12011.22275	2.186767048	1.3759	95.95252644	3808499	1090837	125.8161621	25.7	27.1	2536	171.3	55.4	10.3	0	30.9	20.6	82.07666765	23298	12.6	18.6	17388	41.84488837	0	0	0
Costa Rica	2018	922	58.47571485	12225.57449	2.083590595	1.3386	96.94388954	3888685	1061270	128.9296265	25.5	27	2692.9	168.2	57.6	10.3	0	30.6	20.3	82.75009504	5559	12.9	18.7	23298	41.52428515	0	0	0
Cuba	1997	3012	21.26815642	2286.929054	0.668060312	5.4966	101.85554	8141672	2797613	80.08995819	25.3	25.7	1437.4	124.6	57.6	9.2	0	29.9	20.7	79.70765368					78.73184358	0	0	1
Cuba	2000	138	22.32122905	2558.904101	0.727671969	5.8516	103.2092458	8323370	2761303	79.95445251	25.6	26.3	1282.5	111.9	55.5	9.1	0	30.2	21.1	80.12763948					77.67877095	0	1	0
Cuba	2001	11294	22.67225326	2747.100303	0.687090432	5.9316	103.5979795	8380756	2745667	82.7508316	25.6	26.2	1243.8	111.2	54.5	9.2	0	30.2	21	79.82297165	138	28.5	26.4		77.32774674	0	1	0
Cuba	2002	3011	23.13500931	2837.73573	0.650742798	5.9406	103.9541527	8435471	2729205	84.52781677	25.7	26.5	1483.7	121.4	55.3	8.9	0	30.2	21.3	80.25947206	11294	27.8	26.3	138	76.86499069	0	1	0
Cuba	2005	75	24.75143314	3395.710843	0.312168018	6.1965	105.726614	8554893	2695476	90.94702911	25.7	26.6	1123.2	106.7	54.8	9.1	0	30.3	21.2	80.56233799		26	26.2		75.24856686	0	1	0
Cuba	2007	28	25.68072912	4336.638025	0.11901154	6.3483	105.8088979	8584106	2677135	95.4187088	25.9	26.5	1264.6	116.1	55.6	8.9	0	30.4	21.5	79.3139944		24.1	25.2	75	74.31927088	0	1	0
Cuba	2009	70	26.61217587	5010.434715	-0.003982913	6.6345	105.570979	8586510	2650465	94.94477081	25.6	26.3	1476.8	126	55.1	9	0	30.1	21.2	80.12763948		22.5	24	28	73.38782413	0	1	0
Cuba	2013	1430	28.43720991	6497.314764	0.301634921	7.2901	105.5529072	8643323	2613789	90.18881989	25.7	26.3	1487.4	120.2	55	8.9	0	30.2	21.2	79.65374019		20.1	21.5		71.56279009	0	0	0
Cuba	2014	2522	29.58357321	6837.71168	0.287138805	7.4183	108.2587027	8668177	2614545	90.97796631	25.9	26.6	1402.6	120.6	55.1	8.9	0	30.4	21.5	79.61329249	1430	19.8	21		70.41642679	0	0	0
Cuba	2015	1691	30.12497597	7133.337679	0.258382357	7.5673	108.6993751	8690603	2616306	97.00200653	26	26.6	1377.6	120.4	54.7	9.3	0	30.6	21.4	79.14350508	2522	19.6	20.5	1430	69.87502403	0	0	0
Cuba	2016	1836	30.58597502	7694.014637	0.203438172	7.769	108.7874832	8708301	2616476	97.89115143	26.6	27.5	1166.8	114.3	54.3	9.2	0	31.2	22.1	78.97423873	1691	19.4	19.9	2522	69.41402498	0	0	0
Cuba	2017	1229	31.1514802	8060.796598	0.135388238	7.9541	108.9495194	8720099	2615009	100.1145477	26.2	27.1	1311.6	121.2	55	9	0	30.7	21.8	79.68345961	1836	19.2	19.4	1691	68.8485198	0	0	0
Cuba	2018	548	31.23314066	8541.213686	0.097646156	8.295	109.2413776	8728618	2610637	101.3091736	26.3	26.9	1552.8	128	55.5	9.1	0	30.8	21.8	78.62971807	1229	19.2	18.9	1836	68.76685934	0	0	0
Dominica	1990	6		2617.816846	2.03628523		94.296	43459	27263		22.4	23.4	3602.6	225.7	56.3	7	0	25.9	18.9	86.40260036					100	0	0	0
Dominica	1991	12	67.08	2860.322479	2.18943657	0.46	93.896	44421	26001	69.75361633	22.7	23.6	3529.6	218.8	55.7	7	0	26.2	19.2	85.56756122	6				32.92	0	0	0
Dominica	1993	1	66.42933333	3317.824671	0.376109801		94.06133333	45551	24995		22.6	23.7	4182.1	243.8	56	7	0	26.2	19.2	86.45326661				12	33.57066667	0	0	0
Dominica	1994	1	66.104	3466.998869	0.518947069		94.424	45788	25030		22.9	23.9	3534.8	238.1	56	7.2	0	26.6	19.4	85.61094568	1				33.896	0	0	0
Dominica	1995	293	65.77866667	3721.272367	0.455412891		94.72533333	45997	25047		22.7	23.5	3076.6	218.6	56	7.3	0	26.4	19.1	85.20498681	1			1	34.22133333	0	0	0
Dominica	1996	3	65.45333333	3860.800538	0.219338814	0.47	94.80666667	46098	25007		22.9	24	3532	221.7	56	7.2	0	26.5	19.3	85.96915047	293			1	34.54666667	0	0	0
Dominica	1998	7	64.80266667	4292.11368	-0.348068573	0.5382	94.12266667	45888	24704		22.8	23.9	2971.1	219.6	56.2	6.8	0	26.2	19.4	86.13133201				3	35.19733333	0	0	0
Dominica	1999	1	64.47733333	4593.863345	-0.445551779		93.57733333	45684	24499		23.3	24.7	4300	218.3	59.2	6.6	0	26.6	20	86.36166819	7				35.52266667	0	0	0
Dominica	2000	15	64.152	4751.092101	-0.375012775		93.104	45513	24315	107.125679	22.8	24.1	3438.3	214.9	58.2	6.7	0	26.2	19.5	86.85209629	1			7	35.848	0	0	0
Dominica	2001	5	63.82666667	4787.801441	-0.123117527		92.86666667	45457	24193	111.5130615	22.6	23.9	3303.7	214.2	57.1	6.6	0	25.9	19.3	87.18283004	15	25.6	26.8	1	36.17333333	0	0	0
Dominica	2004	4	63.82666667	4897.308367	0.837860339		93.46933333	46263	23839	114.3787918	23	24.5	3547.1	228.1	54.6	6.4	0	26.3	19.9	87.23035221		22.9	26.3		36.17333333	0	0	0
Dominica	2005	11	63.82666667	5216.872434	0.867334258		93.84933333	46666	23721	107.7067108	22.8	24.1	4917.1	262.5	57.7	6.5	0	26	19.5	86.85209629	4	22.4	26.5		36.17333333	0	0	0
Dominica	2006	19	63.82666667	5160.889141	0.728067867		94.10666667	47007	23573	103.2311478	23.2	24.5	4542.6	250.8	56.1	6.9	0	26.7	19.8	86.18148361	11	21.9	26.7	4	36.17333333	0	0	0
Dominica	2007	111	63.82666667	5518.4232	0.646743632		94.29066667	47312	23406	98.49783325	23	24.2	3632.4	251	53.2	6.9	0	26.5	19.6	86.16222545	19	21.5	27	11	36.17333333	0	0	0
Dominica	2008	80	63.82666667	5951.863413	0.560650641		94.396	47578	23219	95.71392059	22.9	24.1	3319.6	228.5	52	6.9	0	26.4	19.5	86.32735527	111	21.2	27.3	19	36.17333333	0	0	0
Dominica	2009	2	63.82666667	6468.944767	0.488526902		94.43866667	47811	23018	92.69499207	22.6	23.7	4027	251.7	55.2	6.9	0	26.1	19.2	86.45326661	80	21	27.6	111	36.17333333	0	0	0
Dominica	2010	635	63.82666667	6903.145806	0.465335495		94.464	48034	22814	92.27423859	23.1	24.3	3125.6	232.5	52.9	6.9	0	26.5	19.6	85.99634212	2	20.7	27.9	80	36.17333333	0	0	0
Dominica	2011	40	63.82666667	6967.364955	0.475612806		94.50266667	48263	22614	88.90933228	23.4	24.7	4397.7	239.3	56.6	6.9	0	26.8	19.9	85.84187978	635	20.4	28.2	2	36.17333333	0	0	0
Dominica	2012	29	63.82666667	7065.460372	0.481609877		94.54933333	48496	22416	89.13699341	23	24.2	4611.8	275.4	58.4	6.9	0	26.4	19.5	86.16222545	40	20.2	28.3	635	36.17333333	0	0	0
Dominica	2013	197	63.82666667	6849.455933	0.491613747		94.60533333	48735	22219		23	24.3	3925.9	221	55.3	6.9	0	26.5	19.6	86.5182677	29	20	28.4	40	36.17333333	0	0	0
Dominica	2014	189	63.82666667	7016.380071	0.521873786		94.692	48990	22029		23.1	24.4	3368.5	253.7	54.5	6.9	0	26.6	19.7	86.35023653	197	19.8	28.5	29	36.17333333	0	0	0
Dominica	2015	38	63.82666667	7317.486143	0.533378028		94.788	49252	21839	90.72412872	23.1	24.3	3342.2	226.2	54.6	6.9	0	26.5	19.6	85.99634212	189	19.8	28.7	197	36.17333333	0	0	0
Dominica	2016	351	63.82666667	7597.288894	0.548723219		94.9	49523	21652	94.25424194	23.3	24.6	2651.7	206.5	51.6	6.9	0	26.8	19.9	86.01202581	38	19.8	28.9	189	36.17333333	0	0	0
Dominica	2017	33	63.82666667	8080.968623	0.615993574		95.076	49829	21478		23.3	24.7	4085.8	259.3	54.7	6.9	0	26.8	19.8	86.36166819	351	19.9	29.1	38	36.17333333	0	0	0
Dominica	2018	24	63.82666667	7298.51458	0.644131053	1.1189	95.28	50151	21309		23.1	24.4	3995.3	238.3	52.2	6.9	0	26.6	19.7	86.35023653	33	20	29.2	351	36.17333333	0	0	0
Dominican Republic	1990	39		955.5173748	2.434187816		144.8535914	3845683	3152194		24.6	23.7	1254.6	143.5	57.9	9.6	0	29.4	19.8	76.63813013					100	0	0	0
Dominican Republic	1991	24	33.01366177	991.6148411	2.411325243	1.49	147.6607535	3939542	3193949		24.9	24.3	1303.3	143.6	57.5	9.4	0	29.6	20.2	77.18290634	39				66.98633823	0	0	0
Dominican Republic	1992	107	33.79523908	1351.2985	2.390737966		150.4949907	4034861	3235552		25	24.7	1332.8	140	56.8	9.3	0	29.6	20.3	77.98693666	24			39	66.20476092	0	0	0
Dominican Republic	1993	138	34.57681639	1566.529623	2.364641642		153.3500103	4131408	3276931		25.1	24.7	1373.1	144	56	9.2	0	29.7	20.5	77.52359227	107			24	65.42318361	0	0	0
Dominican Republic	1994	1211	35.35839371	1733.399536	2.330330652	1.054	156.2092113	4228814	3317653		25	24.5	1346.6	145.1	56.8	9.4	0	29.8	20.4	77.35546349	138			107	64.64160629	0	1	0
Dominican Republic	1995	249	36.13997102	1905.943496	3.070115859		159.050031	4360657	3323050	42.64321899	25.2	25	1266.3	142.3	57.4	9.6	0	30	20.5	77.99934266	1211			138	63.86002898	0	0	1
Dominican Republic	1996	89	36.92154833	2127.748089	3.228209805	1.5	161.8554958	4503725	3315514	44.15956879	25.2	24.6	1513.5	152.5	56.5	9.8	0	30.1	20.3	76.75135318	249			1211	63.07845167	0	0	0
Dominican Republic	1997	416	37.70312565	2293.754381	3.146247758		164.6194577	4647676	3305090		24.8	24.3	1249	144.2	57.8	9.4	0	29.5	20.1	77.6449205	89			249	62.29687435	0	0	0
Dominican Republic	1998	3049	38.48470296	2476.060403	3.060413178	2.156	167.34438	4792113	3292294		25.2	24.6	1148.9	136.1	56.6	9.4	0	29.9	20.5	76.75135318	416			89	61.51529704	0	0	0
Dominican Republic	1999	1030	39.26628027	2638.31327	2.987675196		170.0357483	4937446	3276981	54.94678879	25.4	24.9	1860.7	173.1	57.8	9	0	30	20.9	76.76869958	3049			416	60.73371973	0	0	0
Dominican Republic	2000	3346	40.04785759	2653.225124	2.921396724		172.7031256	5083816	3259472	56.67905045	24.9	24.5	1216.8	140.4	57.5	9.1	0	29.4	20.4	77.8181566	1030			3049	59.95214241	0	0	0
Dominican Republic	2001	3584	40.8294349	2869.178139	2.85961232	1.8498	175.3532809	5231292	3240025	60.05714035	24.9	24.4	1442.4	151.9	57.6	9.2	0	29.5	20.3	77.50053147	3346	36.8	34.6	1030	59.1705651	0	0	0
Dominican Republic	2002	3042	41.03777686	2977.43451	2.797674313		177.9879735	5379713	3218886		25.1	24.4	1434.5	140	56.6	9.3	0	29.8	20.5	76.58201017	3584	36.2	34.1	3346	58.96222314	0	0	0
Dominican Republic	2003	5659	41.24611882	3110.325447	2.73905692		180.6038915	5529103	3195871	68.39630127	25.2	24.8	1340.6	145.4	56.3	9.2	0	29.8	20.7	77.37534792	3042	35.5	33.7	3584	58.75388118	0	0	0
Dominican Republic	2004	2476	41.45446077	2418.350422	3.354925045		183.1984475	5717747	3132570		25.2	24.7	1645.2	153.4	58.2	9	0	29.7	20.7	77.06335055	5659	34.7	33.2	3042	58.54553923	0	0	0
Dominican Republic	2005	2860	41.66280273	2487.329061	3.533609932		185.7678327	5923402	3051042	69.46888733	24.9	24.3	1410.7	146.3	57.4	9	0	29.4	20.4	77.18290634	2476	33.9	32.8	5659	58.33719727	0	0	0
Dominican Republic	2006	6143	41.87114469	3932.784407	3.409210531		188.3101221	6128825	2968437	71.14797974	24.9	24.3	1498	150.9	57.3	9.1	0	29.5	20.4	77.18290634	2860	33	32.3	2476	58.12885531	0	0	0
Dominican Republic	2007	9628	42.07948665	4109.033591	3.295352549		190.8234527	6334156	2884525		25.1	24.4	1454.1	149.3	57.1	9.2	0	29.7	20.5	76.58201017	6143	31.9	31.7	2860	57.92051335	0	0	0
Dominican Republic	2008	4333	42.28782861	4707.795052	3.183791794		193.3110329	6539067	2799789	80.1211319	24.9	24.2	1467.2	150.9	56.8	9.3	0	29.5	20.2	76.86528121	9628	30.8	31.1	6143	57.71217139	0	0	0
Dominican Republic	2009	8292	42.49617057	5087.983213	3.08008951	1.098	195.7789071	6743610	2714469	78.95231628	24.5	23.9	1417.5	148.3	57.4	9	0	29	20	77.74855306	4333	30	30.6	9628	57.50382943	0	0	0
Dominican Republic	2010	11519	42.70451252	5039.403122	2.973697735		198.2350652	6947156	2629580	80.90466309	24.9	24.4	1463.3	150.1	56.9	9.3	0	29.5	20.2	77.50053147	8292	29.4	30.2	4333	57.29548748	0	0	0
Dominican Republic	2011	2339	42.91285448	5555.392014	2.884152608		200.6855102	7150440	2544677	78.15454102	24.9	24.3	1449.2	146.7	56.7	9.4	0	29.6	20.3	77.18290634	11519	28.8	30	8292	57.08714552	0	0	0
Dominican Republic	2012	9665	43.03924653	5913.426649	2.656500556	1.5268	203.1301801	7342937	2470282	77.46867371	24.5	23.6	1477.4	150	56.6	9.5	0	29.2	19.7	76.7726298	2339	28.4	29.8	11519	56.96075347	0	0	0
Dominican Republic	2013	16658	43.16563858	6110.366576	2.486831936		205.5664666	7527833	2403083	78.02393341	24.9	24.7	1547.3	153	57.7	8.9	0	29.4	20.5	78.45340686	9665	27.9	29.6	2339	56.83436142	0	0	0
Dominican Republic	2014	6274	43.29203064	6238.132367	2.415905793		207.9947423	7711913	2336313	79.20436096	25	24.6	1331.1	139	57.2	9.1	0	29.6	20.5	77.67120007	16658	27.6	29.3	9665	56.70796936	0	0	0
Dominican Republic	2015	16193	43.41842269	6608.825501	2.350098962		210.4156903	7895297	2269885	80.14460754	25.3	25.2	1217.5	134.3	57	9.2	0	29.9	20.8	78.15692112	6274	27.5	29.2	16658	56.58157731	0	0	0
Dominican Republic	2016	6645	43.54481474	6921.520594	2.286479581		212.8270544	8077901	2203774	79.97901917	25.6	25.5	1355	146.5	56.8	9.3	0	30.3	21	77.69029684	16193	27.2	28.9	6274	56.45518526	0	0	0
Dominican Republic	2017	1271	43.71227489	7280.88361	2.223768186		215.2295177	8259547	2138191	79.88292694	25.5	25.4	1749.9	163	57.2	9.1	0	30	20.9	77.8463857	6645	26.8	28.5	16193	56.28772511	0	0	0
Dominican Republic	2018	518	43.87973504	7609.353275	2.15663556		217.6176982	8439610	2073501	79.73947144	25.3	25.1	1463.7	152.2	56.9	9.2	0	29.9	20.7	77.84677461	1271	26.5	28.2	6645	56.12026496	0	0	0
Ecuador	1990	2109		1390.213114	3.824726671		36.09258055	5427384	4564486		21.6	20.7	1995.9	199	81.6	12.1	12.7	27.6	15.6	80.25538296					100	0	0	0
Ecuador	1991	302	52.85439243	1489.529946	3.775637815	0.9564	36.95611545	5636220	4594711	58.06027985	22.2	21.4	1783.8	187.7	80.3	12.2	10.6	28.3	16.1	79.98540265	2109				47.14560757	0	0	0
Ecuador	1992	454	52.52867721	1622.208088	3.450844102	1.1654	37.82862303	5834112	4638364	56.74729919	22.2	21.4	1715.1	194.4	81.1	12.3	10.7	28.3	16	79.98540265	302			2109	47.47132279	0	0	0
Ecuador	1993	9015	52.202962	1688.504752	3.223723516	1.1994	38.70875235	6025252	4690879	57.81060028	22.3	21.4	2504.5	216	81.7	12.2	10.2	28.4	16.2	79.49992467	454			302	47.797038	0	0	0
Ecuador	1994	8145	51.87724679	1727.755003	3.173535853	1.1083	39.59492848	6219532	4741928	57.17087173	22.1	21.2	2125.1	200	79.7	12.4	10.9	28.3	16	79.72212633	9015			454	48.12275321	0	0	0
Ecuador	1995	6607	51.55153157	2026.113077	3.126041941	1.2733	40.48547536	6417028	4790971		22	21	2139.3	202.8	79.2	12.4	11.6	28.2	15.8	79.45301691	8145			9015	48.44846843	0	0	0
Ecuador	1996	5189	51.22581636	2132.906783	3.071935328	1.2458	41.37843159	6617214	4837991		22.3	21.4	1872	199.6	79.2	12.4	10.5	28.5	16.1	79.49992467	6607			8145	48.77418364	0	0	0
Ecuador	1997	3871	50.90010114	2155.51815	3.022257236	1.3149	42.27412585	6820256	4882913	54.03868103	21.6	20.9	1813.9	185.6	80.1	12.2	12.9	27.8	15.6	81.03079729	5189			6607	49.09989886	0	0	0
Ecuador	1998	4606	50.57438593	2356.369857	2.967272252	1.3275	43.17099046	7025664	4925793		22.7	22.2	2593.7	207	80.6	12.1	8.3	28.8	16.7	80.49151946	3871			5189	49.42561407	0	0	0
Ecuador	1999	2901	56.01079884	2293.889735	2.902636519	1.313	49.11599694	7232582	4965867	56.25138092	22.9	22.3	3210.2	216.3	79.3	12.1	8.3	29	16.8	79.87966898	4606			3871	43.98920116	0	0	0
Ecuador	2000	22934	55.64773313	1578.934298	2.82590274	1.3724	50.0970728	7439883	5002226	57.73585129	21.6	20.7	2421.3	223.7	81.4	12.4	13.2	27.8	15.4	80.25538296	2901			4606	44.35226687	0	0	0
Ecuador	2001	10809	55.28466742	1445.279324	2.740467391	1.4459	51.05944194	7646590	5034533	57.70922852	21.5	20.4	2157.8	203.3	79.4	12.4	13.3	27.8	15.3	79.577865	22934	24.8	31.9	2901	44.71533258	0	0	0
Ecuador	2002	5833	55.00188839	1894.616196	2.650644189	1.5439	51.99975842	7851984	5062676	58.03422165	21.7	20.6	1861.5	186.9	78.1	12.4	13	27.9	15.5	79.38067761	10809	23.9	31.4	22934	44.99811161	0	0	0
Ecuador	2003	9628	54.71910936	2172.101877	2.279468166	1.5667	52.9210219	8033023	5110442	59.09057999	22.2	21.3	2252.1	208.8	79.2	12.2	10.4	28.3	16.1	79.61163909	5833	23.1	30.9	10809	45.28089064	0	0	0
Ecuador	2004	6165	54.43633033	2425.851842	2.029904997	1.4974	53.83184893	8197752	5171926	58.69921875	22	21.3	2486.5	215.7	80.3	12.3	11.3	28.2	15.9	80.58806001	9628	22.4	30.5	5833	45.56366967	0	0	0
Ecuador	2005	12131	54.1535513	2691.277685	2.003890998		54.74468513	8363683	5232707	59.36859131	22	21.3	1851.9	196.4	79.1	12.1	11	28.1	16	80.58806001	6165	21.7	30.1	9628	45.8464487	0	0	0
Ecuador	2006	6044	53.87077227	3002.138604	1.993242143		55.66854163	8532064	5293775	62.00888062	21.9	21.1	1584.4	170.1	80.7	12.1	11.6	28	15.9	80.31999537	12131	21.1	29.6	6165	46.12922773	0	0	0
Ecuador	2007	10587	53.58799324	3328.884156	1.992151659		56.60887019	8703740	5355639	64.27047729	22	21.1	1872.5	198.1	81.1	12.1	11	28.1	16	79.83136461	6044	20.4	29.2	12131	46.41200676	0	0	0
Ecuador	2008	1894	53.30521421	3567.837186	1.990593567		57.56383476	8878732	5417822	65.84909058	21.5	20.7	1951.8	196.7	80.8	12.3	13.8	27.6	15.4	80.74812772	10587	19.7	28.5	6044	46.69478579	0	0	0
Ecuador	2009	4489	53.02243517	4249.01897	1.974292789		58.52689644	9055766	5479974		21.8	20.9	2458	223.1	82.1	12.2	12	27.9	15.7	80.04600581	1894	19	27.8	10587	46.97756483	0	0	0
Ecuador	2010	17209	52.73965614	4231.619235	1.941147509	1.5983	59.48788855	9233269	5541143	88.64425659	22.3	21.4	1782.4	188.6	80.9	12.3	10.1	28.5	16.1	79.49992467	4489	18.5	27.1	1894	47.26034386	0	0	0
Ecuador	2011	7659	52.45687711	4633.591284	1.900942343	2.1111	60.44094862	9410467	5600647	92.31842804	22.1	21.3	2549.3	218.2	81.2	12.4	11.4	28.3	15.9	80.09817409	17209	18	26.3	4489	47.54312289	0	0	0
Ecuador	2012	19077	52.28856499	5200.555108	1.795250159	1.6582	61.37818087	9580934	5662951	96.46614075	21.9	21	2234.5	205	81.3	12.3	12	28	15.7	79.93933188	7659	17.5	25.6	17209	47.71143501	0	0	0
Ecuador	2013	13630	52.12025286	5682.046108	1.716650894		62.30511757	9746825	5727274	99.54315186	22.1	21.3	2404	212.6	81.5	12.3	11	28.2	16	80.09817409	19077	17	25	7659	47.87974714	0	0	0
Ecuador	2014	15446	51.95194073	6056.331213	1.714166362		63.24477774	9915342	5792131	102.1120605	21.9	20.9	2049.8	199.5	82.9	12.2	12	28	15.8	79.5586684	13630	16.8	24.5	19077	48.04805927	0	0	0
Ecuador	2015	42611	51.7836286	6377.093929	1.758922279		64.22866806	10091288	5860544	104.8615036	22.4	21.5	2067.8	205.6	82.3	12.3	10	28.5	16.2	79.3870046	15446	16.7	24.3	13630	48.2163714	0	0	0
Ecuador	2016	14150	51.61531648	6124.490887	1.83427461	2.0648	65.27630053	10278098	5933924	104.0310593	22.9	22	2621.8	219.9	81.9	12.2	8	29	16.8	78.8050546	42611	16.7	24	15446	48.38468352	0	0	0
Ecuador	2017	11369	51.3565389	6060.092962	1.921163231	2.0368	66.40004832	10477466	6013650	103.7501297	22.7	22	2038.8	198.7	81.3	12.1	8.7	28.8	16.6	79.76637063	14150	16.7	23.8	42611	48.6434611	0	0	0
Ecuador	2018	1950	51.09776131	6213.503127	1.982327644	2.22	67.58478016	10687236	6098120	102.1983109	22.4	21.6	2663.8	222.5	80.5	12.2	9.6	28.6	16.4	79.75624649	11369	16.7	23.7	14150	48.90223869	0	0	0
El Salvador	1990	2381		840.7123359	2.375494496		250.9945946	2535504	2665104	39.32598114	24.7	22.6	1830.4	168.5	43.8	11.9	0	30.6	18.7	72.64556642					100	0	0	0
El Salvador	1991	1273	34.69498069	914.1317947	2.387824174	0.84	254.3472008	2596776	2673298		24.9	23	1522.5	162.3	44.2	11.6	0	30.7	19.1	73.05377966	2381				65.30501931	0	0	0
El Salvador	1992	884	34.47779923	983.1815042	2.408928122		257.8277027	2660090	2682100	39.44358063	25	23.1	1531.6	157.9	43.2	12.1	0	31.1	19	72.93515129	1273			2381	65.52220077	0	0	0
El Salvador	1993	9015	34.26061776	1073.310253	2.419103671		261.4057432	2725225	2691102	41.84482956	24.9	23.4	2191.1	173.7	43.4	11.6	0	30.8	19.1	74.32428018	884			1273	65.73938224	0	0	0
El Salvador	1994	8145	34.04343629	1216.700841	3.526297075	0.66	264.9844595	2823039	2667439	44.67770004	24.9	23	1974.4	180.6	43.4	12	0	30.9	18.9	73.05377966	9015			884	65.95656371	0	0	0
El Salvador	1995	9658	33.82625483	1380.708375	3.764978578		268.4322394	2931352	2630564		25.1	23.2	1334.3	147.2	43.3	12.1	0	31.1	19	72.81568181	8145			9015	66.17374517	0	0	0
El Salvador	1996	790	33.60907336	1585.108896	3.598907823	0.91	271.6506757	3038770	2589832		25	23.2	1878.8	173.4	43.3	11.7	0	30.9	19.2	73.25088787	9658			8145	66.39092664	0	0	0
El Salvador	1997	423	33.39189189	1684.784505	3.427139172		274.6111486	3144718	2545225		24.6	22.4	1904.1	175.2	42.8	11.9	0	30.6	18.6	72.43435084	790			9658	66.60810811	0	0	0
El Salvador	1998	1684	33.17471042	1778.836337	3.255501345	1.071	277.3305019	3248779	2497509		25.1	23.5	1694.4	167.6	42	11.9	0	31.1	19.2	73.7572639	423			790	66.82528958	0	0	0
El Salvador	1999	556	32.95752896	1886.359966	3.101180398		279.8148649	3351108	2446656	55.73577118	25.3	23.4	1719.8	167.5	43	12	0	31.4	19.3	72.57428389	1684			423	67.04247104	0	0	0
El Salvador	2000	2837	32.74034749	1930.627457	1.76763533	1.2435	282.086583	3410870	2433964	56.37083817	24.5	22.1	1680.8	166.6	43	12.1	0	30.5	18.4	71.8930135	556			1684	67.25965251	0	0	0
El Salvador	2001	985	32.52316602	2001.540049	1.68116284		284.1665058	3468697	2419233	58.32695007	24.7	22.6	1695.2	164.5	45.8	12.1	0	30.8	18.7	72.64556642	2837	11.1	21.9	556	67.47683398	0	1	0
El Salvador	2002	18307	32.30598456	2072.301591	1.594026941		286.0521718	3524432	2402569	60.01898956	25.1	23.2	1639.8	162.6	41.3	12.1	0	31.2	19.1	72.81568181	985	10.8	22.2	2837	67.69401544	0	0	0
El Salvador	2003	7436	32.08880309	2124.10182	1.511767533	1.3314	287.7480212	3578118	2384021	62.92087173	25.3	23.4	1549.1	158.6	42	12.1	0	31.3	19.3	72.57428389	18307	10.7	22.5	985	67.91119691	0	1	0
El Salvador	2004	13344	31.87162162	2209.497245	1.441551893		289.289334	3630072	2364003	65.68560028	25.4	23.5	1621.9	162.8	42.4	12.1	0	31.4	19.3	72.45238716	7436	10.5	22.9	18307	68.12837838	0	0	0
El Salvador	2005	15290	31.65444015	2278.43033	1.392219161		290.7239865	3680964	2342837	68.71627045	25.2	23.3	1686.1	166.6	40.8	12.1	0	31.3	19.2	72.69538736	13344	10.4	23.3	7436	68.34555985	0	0	0
El Salvador	2006	22088	31.43725869	2428.568879	1.350510416	1.711	292.0909266	3731013	2321111	67.75218201	25.1	23.3	1761.1	168	42.5	12.1	0	31.2	19.1	73.1295425	15290	10.3	23.7	13344	68.56274131	0	0	0
El Salvador	2007	12476	31.22007722	2631.822739	1.320109708		293.4070946	3780593	2298802	67.05412292	25.2	23.4	1939.4	177	43.3	12.1	0	31.2	19.1	73.00738473	22088	10.2	24.1	15290	68.77992278	0	0	0
El Salvador	2008	5774	31.00289575	2786.157774	1.373064608		294.6819498	3832861	2272949	66.74507141	25.1	23.2	1672.1	163.2	41.6	12.1	0	31.1	19.1	72.81568181	12476	10.1	24.3	22088	68.99710425	0	1	0
El Salvador	2009	15040	30.78571429	2933.39424	1.854049414	1.8823	295.9347008	3904587	2227180	66.17138672	25	23	1987.6	176.8	43.3	12.1	0	31.1	19	72.6194147	5774	10	24.5	12476	69.21428571	0	0	0
El Salvador	2010	22406	30.56853282	2858.483344	1.812754255		297.1852317	3976013	2181665	67.33891296	25.4	23.4	1458.2	151.2	43.4	12.1	0	31.5	19.4	72.14407913	15040	9.9	24.7	5774	69.43146718	0	0	0
El Salvador	2011	20836	30.35135135	2983.228806	1.781268322		298.4496622	4047471	2136406	69.14067841	25	23.1	1774.4	163.6	45.3	12.1	0	31.1	19	72.93515129	22406	9.8	24.9	15040	69.64864865	0	0	0
El Salvador	2012	42393	30.13416988	3266.010978	1.755677468		299.7377896	4119159	2091408	71.50865173	25.1	23	1752.4	168.2	45.2	12.1	0	31.2	19.1	72.18796041	20836	9.7	24.9	22406	69.86583012	0	0	0
El Salvador	2013	28877	29.91698842	3428.409332	1.730777076		301.0580116	4191073	2046849	73.42411804	25.2	23	1664	164.4	43.8	12.1	0	31.3	19.2	71.75939525	42393	9.7	24.9	20836	70.08301158	0	0	0
El Salvador	2014	53460	29.69980695	3509.526536	1.706021557		302.4167954	4263187	2002889	77.16757202	25.2	23.4	1986.5	178.6	46	12.1	0	31.3	19.2	73.00738473	28877	9.6	24.9	42393	70.30019305	0	0	0
El Salvador	2015	49804	29.48262548	3589.042885	1.686699348		303.8187259	4335704	1959420	76.89572906	25.3	23.3	1492.5	159.6	43.6	12.1	0	31.4	19.3	72.26413738	53460	9.7	24.9	28877	70.51737452	0	0	0
El Salvador	2016	8789	29.26544402	3705.579704	1.667522408		305.2664575	4408609	1916512		25.6	23.4	1609.7	160.5	42.6	12.1	0	31.7	19.6	71.29227239	49804	9.7	24.8	53460	70.73455598	0	0	0
El Salvador	2017	4293	29.04826255	3805.995686	1.631825814	1.5662	306.7633687	4481140	1874997		25.6	23.7	1688.2	166.2	43.5	12.1	0	31.7	19.6	72.20627588	8789	9.8	24.7	49804	70.95173745	0	0	0
El Salvador	2018	2740	28.83108108	3910.254403	1.593852835		308.3071429	4553135	1834989		25.5	23.6	1703.7	169.8	44.7	12.2	0	31.6	19.4	72.3297127	4293	9.9	24.6	8789	71.16891892	0	0	0
French Guiana	1990	29									25.4	26.7	3557.5	230.7	64.9	8.1	0	29.5	21.4	82.31824413					100	0	0	0
French Guiana	1991	269									25.7	27.1	3548.4	225.1	64.8	8.1	0	29.8	21.7	82.07666765	29				100	0	0	0
French Guiana	1992	569									25.5	26.9	2755.4	204.1	64.8	8.1	0	29.6	21.5	82.4436132	269			29	100	0	1	0
French Guiana	1993	178									25.4	26.9	2584.3	195.1	64.9	8.1	0	29.5	21.4	82.93486019	569			269	100	0	1	0
French Guiana	1994	164									25.4	26.7	3049	218.2	64.8	8.1	0	29.5	21.3	82.31824413	178			569	100	0	1	0
French Guiana	1995	896									25.6	27	3141.3	219.2	64.8	8.1	0	29.7	21.5	82.2603143	164			178	100	0	1	0
French Guiana	1996	364									26	27.6	2301.4	190.4	64.8	8.1	0	30.1	21.9	82.11882482	896			164	100	0	0	0
French Guiana	1997	851									26	27.6	3240.5	221.9	67.4	8.1	0	30	21.9	82.11882482	364			896	100	0	0	0
French Guiana	1998	534									26.1	27.6	2672.9	200.7	68.1	8.1	0	30.2	22.1	81.63461968	851			364	100	0	1	0
French Guiana	1999	88									26.5	28.2	2522	196	64.4	8.1	0	30.6	22.5	81.46301521	534			851	100	0	1	0
French Guiana	2000	182									25.9	27.3	2787.7	203	63.2	8.1	0	30	21.8	81.70837914	88			534	100	0	0	0
French Guiana	2001	2830									25.8	27.1	3229.5	222.8	68.1	8.1	0	29.9	21.7	81.59160925	182			88	100	0	0	0
French Guiana	2002	280									25.9	27.4	2538.6	207.1	63.8	8.1	0	30	21.9	82.00767723	2830			182	100	0	0	0
French Guiana	2003	2178									25.9	27.4	2780.8	215.9	67.1	8.1	0	30	21.8	82.00767723	280			2830	100	0	0	0
French Guiana	2004	3147									26.2	27.8	2333.2	194.1	63.2	8.1	0	30.3	22.1	81.74170396	2178			280	100	0	0	0
French Guiana	2005	4365									26.1	27.6	2815.2	212.1	63.2	8.1	0	30.2	22.1	81.63461968	3147			2178	100	0	0	0
French Guiana	2006	15930									26.5	28	3228.1	222	64.1	8.1	0	30.6	22.4	80.88526333	4365			3147	100	0	0	0
French Guiana	2007	661									26.1	27.6	2671.8	212.8	64.6	8.1	0	30.2	22	81.63461968	15930			4365	100	0	1	0
French Guiana	2008	460									26	27.8	2962.5	219.2	64.6	8.1	0	30.1	22	82.71388877	661			15930	100	0	0	0
French Guiana	2009	11330									25.9	27.3	2838.9	211.5	61.7	8.1	0	30	21.8	81.70837914	460			661	100	0	1	0
French Guiana	2010	10462									26.1	27.6	2629.9	203.7	62.5	8.1	0	30.1	22	81.63461968	11330			460	100	0	1	0
French Guiana	2011	667									26.4	28	2925.9	219	64.1	8.1	0	30.5	22.4	81.36356409	10462			11330	100	0	0	0
French Guiana	2012	1372									26.1	27.7	2832	216.8	63.6	8.1	0	30.2	22	81.93039729	667			10462	100	0	0	0
French Guiana	2013	16263									26	27.7	2732.7	210.3	62.2	8.1	0	30.1	21.9	82.41635679	1372			667	100	0	0	0
French Guiana	2014	1180									26	27.5	3159.6	230.2	64.2	8.1	0	30.1	22	81.82129284	16263			1372	100	0	0	0
French Guiana	2015	2603									26.1	27.6	2371.6	209.1	65.4	8.1	0	30.2	22	81.63461968	1180			16263	100	0	0	0
French Guiana	2016	522									26.4	27.9	2975.6	217.7	63	8.1	0	30.5	22.3	81.07297993	2603			1180	100	0	0	0
French Guiana	2017	625									26.4	28.1	2573.2	197.8	63.4	8.1	0	30.5	22.4	81.65414825	522			2603	100	0	0	0
French Guiana	2018	115									26.2	27.7	3009.1	218.4	65.6	8.1	0	30.3	22.1	81.44766905	625			522	100	0	0	0
Grenada	1990	3		2757.88844	-1.072948576		285.0941176	32353	64579	86.1832962	26.7	27.8	1372.9	178.6	55	7.6	0	30.5	22.9	79.36716601					100	0	0	0
Grenada	1991	1	52.05882353	2886.998204	-0.47402998	0.5	283.3176471	32200	64128	91.17874908	27.1	28.1	1559.2	183.6	54.3	7.6	0	31	23.3	78.36011324	3				47.94117647	0	0	0
Grenada	1992	1	52.05882353	3117.889831	0.3657898		283.7117647	32318	64144	99.93865967	27	28	1502.3	175.1	54.6	7.7	0	30.9	23.2	78.54086878	1			3	47.94117647	0	0	0
Grenada	1993	1	52.05882353	3192.231908	1.437724445		285.7676471	32786	64375	106.4887466	26.8	28.3	1582.5	188.3	54.5	7.6	0	30.7	23	80.32075353	1			1	47.94117647	0	0	0
Grenada	1994	5	52.05882353	3153.818283	1.810510231	0.578	288.9235294	33385	64849	110.9144211	27.1	28.3	1578.1	187.4	54.6	7.8	0	31	23.3	78.91783646	1			1	47.94117647	0	0	0
Grenada	1995	74	52.05882353	3272.553373	1.834205871		292.1911765	34003	65342		26.8	27.8	1529.3	178.1	54.6	7.9	0	30.7	22.8	78.90165894	5			1	47.94117647	0	0	0
Grenada	1996	6	52.05882353	3411.96696	1.650857068	0.65	294.9588235	34569	65717		27.1	28.4	1557.9	173.4	54.6	7.7	0	31	23.3	79.19669807	74			5	47.94117647	0	0	0
Grenada	1997	22	52.05882353	3632.678677	1.416059623		297.0676471	35062	65941		26.9	28.6	1689.4	181.7	55.9	7.5	0	30.7	23.2	80.69647606	6			74	47.94117647	0	1	0
Grenada	1998	4	52.05882353	3861.397822	1.261193721	0.4035	298.7264706	35507	66060		27.1	28.5	1407.7	180.8	53.6	7.6	0	30.9	23.4	79.47555969	22			6	47.94117647	0	0	0
Grenada	1999	85	52.05882353	4370.618317	1.145301852		300.0676471	35916	66107		27.7	29.3	1864.6	188.5	54.7	7.4	0	31.4	24	78.88659691	4			22	47.94117647	0	0	0
Grenada	2000	27	52.05882353	4705.790063	1.093784701	0.5762	301.2617647	36311	66118		27.1	28.5	1670.7	185.2	54.4	7.5	0	30.9	23.4	79.47555969	85			4	47.94117647	0	0	0
Grenada	2001	12	52.05882353	5056.977259	1.0955712	0.5642	302.4617647	36711	66126		26.8	28.2	1615.8	184.2	54.1	7.4	0	30.5	23.1	80.03693461	27	24.5	24.5	85	47.94117647	0	0	0
Grenada	2002	84	52.05882353	5041.012235	1.00822059	0.562	303.6529412	37083	66159		27.2	28.5	1276.6	168	52.5	7.6	0	31	23.4	79.01082401	12	23.8	24.3	27	47.94117647	0	0	0
Grenada	2003	17	52.05882353	5213.795649	0.366074	0.5598	304.8117647	37219	66417	114.4450607	27.3	29.1	1437.4	187.3	55.2	7.5	0	31.1	23.5	80.20282112	84	23.2	24.2	12	47.94117647	0	1	0
Grenada	2004	7	52.05882353	5682.705378	0.335287253	0.5577	305.8911765	37344	66659	120.6266708	27.4	29.1	1451.6	173.4	53.1	7.3	0	31.1	23.8	79.73454057	17	22.4	24	84	47.94117647	0	0	0
Grenada	2006	22	52.05882353	6645.985549	0.282561365		307.8176471	37567	67091	109.9535599	27.5	29.1	1791.1	198	55.3	7.7	0	31.4	23.7	79.26934546		21.4	24.1	7	47.94117647	0	0	0
Grenada	2008	6	52.05882353	7212.986819	0.217495179		309.3617647	37743	67440	123.0334396	27.1	28.6	1450.2	179	50.2	7.7	0	31	23.3	79.7544213		20.5	24.1	22	47.94117647	0	0	0
Grenada	2009	23	52.05882353	7832.349081	0.243457211		310.1676471	37835	67622	120.7768326	27	28.6	1552	187.9	51.8	7.6	0	30.9	23.2	80.22388739	6	20	24		47.94117647	0	0	0
Grenada	2010	138	52.05882353	7290.834938	0.295584919		311.1382353	37947	67840	109.4888306	27.4	29	1325.4	180.1	51	7.7	0	31.3	23.6	79.46053871	23	19.6	24	6	47.94117647	0	0	0
Grenada	2011	87	52.05882353	7258.166561	0.397133798		312.4323529	38098	68129	116.7275696	27.7	29.4	1810.8	191.9	55.2	7.6	0	31.5	23.9	79.15583444	138	19.4	24.1	23	47.94117647	0	0	0
Grenada	2012	75	52.05882353	7291.74167	0.507920977		314.0764706	38292	68494		27.4	29	1851.6	218.4	57.5	7.7	0	31.2	23.6	79.46053871	87	19	23.9	138	47.94117647	0	0	0
Grenada	2013	155	52.05882353	7444.089075	0.650755869		316.0352941	38542	68910		27.2	28.9	1425.4	189.6	56.2	7.7	0	31.1	23.4	80.11974785	75	18.7	23.8	87	47.94117647	0	0	0
Grenada	2014	39	52.05882353	7789.632355	0.741883435		318.1529412	38829	69343	111.5431595	27.4	29	1482.8	200.1	53.4	7.7	0	31.3	23.6	79.46053871	155	18.6	23.8	75	47.94117647	0	0	0
Grenada	2015	25	52.05882353	8370.040472	0.787536938		320.2941176	39136	69764	112.1142273	27.4	28.9	1435.3	172.5	51.9	7.7	0	31.2	23.6	79.18653685	39	18.5	23.7	155	47.94117647	0	0	0
Grenada	2016	151	52.05882353	9096.538652	0.809267682		322.3617647	39454	70149	111.7527008	27.6	29	1106	171.4	50.4	7.7	0	31.5	23.8	78.53639815	25	18.5	23.7	39	47.94117647	0	0	0
Grenada	2017	239	52.05882353	9628.259169	0.807799617		324.3029412	39774	70489	115.1868591	27.6	29.1	1674.1	193.6	52.5	7.7	0	31.5	23.8	78.80721331	151	18.6	23.6	25	47.94117647	0	0	0
Grenada	2018	140	52.05882353	10152.83281	0.806314623	1.4067	326.1	40096	70778	114.4597015	27.4	28.8	1714	186.6	51	7.7	0	31.3	23.6	78.91253499	239	18.7	23.6	151	47.94117647	0	0	0
Guadeloupe	1990	12									25.8	26.1	3349.9	210.4	55.5	6.9	0	29.2	22.3	78.58084877					100	0	0	0
Guadeloupe	1991	51									26.1	26.5	3164.7	202.6	55	6.8	0	29.5	22.7	78.38106599	12				100	0	0	0
Guadeloupe	1992	75									26.1	26.8	3066.6	196.6	55.2	6.9	0	29.6	22.7	79.26839882	51			12	100	0	0	0
Guadeloupe	1995	156									26.1	26.6	2615	193.9	55.2	7.1	0	29.6	22.5	78.6768436					100	0	0	0
Guadeloupe	1996	186									26.2	27	3003.4	199	55.2	7.1	0	29.8	22.7	79.38942471	156				100	0	0	0
Guadeloupe	1999	41									26.6	27.5	3647.8	205.6	59.3	6.4	0	29.8	23.4	78.97423873					100	0	0	0
Guadeloupe	2000	59									26.1	27	3054.1	202.1	58.1	6.5	0	29.4	22.9	79.85995403	41				100	0	0	0
Guadeloupe	2002	93									26.3	27	2855.6	201.6	55.7	6.8	0	29.7	22.9	78.92202185				59	100	0	0	0
Guadeloupe	2003	495									26.3	27.2	2999.8	219.1	57.7	6.6	0	29.7	23	79.50662942	93				100	0	0	0
Guadeloupe	2005	3364									26.1	27	4033.6	228.9	57	6.3	0	29.2	22.9	79.85995403				495	100	0	0	0
Guadeloupe	2006	2948									26.5	27.3	3859.3	224.5	55	6.7	0	29.9	23.1	78.86313174	3364				100	0	0	0
Guadeloupe	2007	3266									26.3	27.1	3374	231.2	52.3	6.7	0	29.7	23	79.21432564	2948			3364	100	0	1	0
Guadeloupe	2008	277									26.2	27	2912.3	208.1	50.9	6.7	0	29.6	22.9	79.38942471	3266			2948	100	0	0	0
Guadeloupe	2009	2232									25.9	26.5	3559	227.9	54	6.7	0	29.3	22.6	79.3139944	277			3266	100	0	1	0
Guadeloupe	2010	40374									26.4	27.2	2682.4	210.2	51.8	6.7	0	29.8	23	79.03889083	2232			277	100	0	1	0
Guadeloupe	2011	101									26.7	27.5	3725.1	213.6	56.2	6.7	0	30	23.3	78.5106858	40374			2232	100	0	0	0
Guadeloupe	2012	1080									26.2	27	3737.3	236.6	56.7	6.7	0	29.6	22.9	79.38942471	101			40374	100	0	0	0
Guadeloupe	2013	12667									26.4	27.2	3324.6	198.4	54.2	6.7	0	29.8	23	79.03889083	1080			101	100	0	0	0
Guadeloupe	2014	1397									26.4	27.2	2942.9	228.8	53.3	6.7	0	29.8	23.1	79.03889083	12667			1080	100	0	0	0
Guadeloupe	2015	201									26.4	27.2	2975.9	212.9	53.4	6.7	0	29.8	23.1	79.03889083	1397			12667	100	0	0	0
Guadeloupe	2016	177									26.6	27.5	2271.3	182.8	50.8	6.7	0	30	23.3	78.97423873	201			1397	100	0	0	0
Guadeloupe	2017	540									26.6	27.6	3477.7	230.2	54.4	6.7	0	30	23.3	79.26141778	177			201	100	0	0	0
Guadeloupe	2018	8									26.5	27.4	3424.4	217.1	51.4	6.7	0	29.8	23.1	79.15200768	540			177	100	0	0	0
Guatemala	1990	5757		955.1134609	3.552173622		82.17613848	3668666	5137329		23.6	23.8	2764.9	182.9	52.4	10.4	0.6	28.8	18.4	81.72249825					100	0	0	0
Guatemala	1991	10968	44.61739455	845.3069621	3.525821801	0.78	84.45422732	3800324	5249791		23.8	24.3	2791.7	191	53.1	9.9	0.3	28.8	18.8	82.44064346	5757				55.38260545	0	0	0
Guatemala	1992	1286	44.08361329	1011.754966	3.474602648		86.75638298	3934691	5362123	21.97772026	23.9	24	2408.4	170.4	51.9	10.7	0.3	29.2	18.6	80.93466071	10968			5757	55.91638671	0	0	0
Guatemala	1993	1907	43.54983203	1093.962908	3.406049265		89.06359649	4071017	5473038		23.7	24.3	2717.6	182.9	52.1	9.9	0.3	28.7	18.8	82.93830619	1286			10968	56.45016797	0	0	0
Guatemala	1994	2872	43.01605077	1164.374025	3.32593028	0.25	91.36449235	4208693	5581926	23.53809929	23.6	23.8	2731.2	181.9	51.8	10.4	0.4	28.9	18.4	81.72249825	1907			1286	56.98394923	0	0	0
Guatemala	1995	3980	42.4822695	1293.470198	3.262246701		93.6685517	4348255	5689267	24.46594048	24	24.3	2293.2	171	51.7	10.7	0.3	29.3	18.6	81.45538264	2872			1907	57.5177305	0	0	0
Guatemala	1996	3679	41.94848824	1424.682543	3.22103718	1.1	95.99464352	4490594	5796192	24.69177055	24	24.5	3138.8	188.6	51.6	10.1	0.3	29.1	18.9	82.12579731	3980			2872	58.05151176	0	0	1
Guatemala	1997	5379	41.41470698	1487.607658	3.167170804		98.32905935	4635095	5901847	24.44194984	23.6	23.8	2740.4	179	50	10.4	0.7	28.8	18.4	81.72249825	3679			3980	58.58529302	0	1	0
Guatemala	1998	4651	40.88092572	1649.001602	3.114487416	0.933	100.6752706	4781726	6006636	24.53660011	24.1	24.8	2703.5	182.2	51.9	10.2	0.3	29.2	19	82.63373733	5379			3679	59.11907428	0	0	0
Guatemala	1999	3615	40.34714446	1755.849582	3.117190313		103.0815136	4933129	6113086	24.97923088	24.3	24.8	2959	182.8	51.9	10.3	0.3	29.5	19.2	81.64841707	4651			5379	59.65285554	0	0	0
Guatemala	2000	8964	39.8133632	1619.510736	3.119040283	0.8751	105.5531728	5089420	6221658	26.66778946	23.5	23.6	2895.5	188.8	52.5	10.7	0.6	28.9	18.2	81.52568797	3615			4651	60.1866368	0	0	0
Guatemala	2001	4508	39.27958193	1664.298958	3.180107275		108.1537981	5253870	6335891	30.38552094	23.7	24	2662.9	174.6	53.5	10.8	0.5	29.1	18.4	81.91437648	8964	22	32.7	3615	60.72041807	0	0	0
Guatemala	2002	7599	38.82549459	1550.360366	3.140868873		110.783548	5421506	6450059	32.67148972	24.1	24.4	2711.6	177	51.1	10.7	0.4	29.4	18.7	81.30093511	4508	20.8	32.8	8964	61.17450541	0	0	0
Guatemala	2003	6706	38.37140724	1682.994501	3.033119427		113.3586973	5588466	6559052	35.805439	24.2	24.6	2575.6	173.1	51.1	10.8	0.4	29.6	18.8	81.47699697	7599	19.8	32.9	4508	61.62859276	0	0	0
Guatemala	2004	6352	37.9173199	1737.879287	2.858788916		115.8579134	5750534	6664800		24.3	24.7	2323.9	165.2	50.6	10.8	0.4	29.8	18.9	81.31918958	6706	19	33	7599	62.0826801	0	0	0
Guatemala	2005	6341	37.46323255	1859.098363	2.767302634		118.3474057	5911891	6770217	39.48091125	24.2	24.6	2550.3	170.6	47.4	10.9	0.3	29.7	18.8	81.47699697	6352	18.2	32.8	6706	62.53676745	0	1	0
Guatemala	2006	2428	37.0091452	2068.500129	2.712274051		120.8313923	6074432	6873860	41.50666046	24.2	24.7	2967.2	180	50.8	10.9	0.3	29.7	18.8	81.80820427	6341	17.2	32.2	6352	62.9908548	0	0	0
Guatemala	2007	5886	36.55505786	2251.087963	2.657321527		123.3046846	6238013	6975317	43.33914185	24.1	24.6	2985.9	187.7	52.2	10.5	0.3	29.4	18.9	81.96733622	2428	16.4	31.4	6341	63.44494214	0	0	0
Guatemala	2008	3230	36.10097051	2490.749127	2.605198302		125.7653695	6402661	7074356	44.99457169	24	24.5	2620.9	174.1	49.5	10.5	0.3	29.3	18.8	82.12579731	5886	15.5	30.1	2428	63.89902949	0	0	0
Guatemala	2009	10438	35.64688317	2802.461962	2.554851746		128.2129433	6568347	7170952	45.73696136	24	24.4	2854.2	182.3	52.5	10.7	0.3	29.4	18.7	81.79058997	3230	14.5	28.4	5886	64.35311683	0	0	0
Guatemala	2010	17045	35.19279582	2651.817123	2.5003787	0.9039	130.6475364	6734651	7265539	47.51139069	24.4	24.7	2456.8	174.2	50.8	10.6	0.3	29.8	19.1	80.83346802	10438	13.5	26.4	3230	64.80720418	0	0	0
Guatemala	2011	2565	34.73870847	2852.547327	2.456204159		133.0691209	6902116	7357571	52.33045959	23.8	24.2	3122.7	181.2	55	10.5	0.6	29.1	18.6	82.10138155	17045	12.5	24	10438	65.26129153	0	0	0
Guatemala	2012	9547	34.48338932	3228.045741	2.433268646		135.512458	7072123	7449392	52.81829834	24.2	24.6	3075	192.9	54.2	10.7	0.3	29.6	18.9	81.47699697	2565	11.5	21.5	17045	65.51661068	0	0	0
Guatemala	2013	11860	34.22807018	3355.036919	2.389575305		137.9427212	7243152	7538790	53.12337112	24.3	24.5	2465.7	170.3	53	10.7	0.2	29.7	19	80.66073461	9547	10.6	19.1	2565	65.77192982	0	0	0
Guatemala	2014	19791	33.97275103	3522.773706	2.38984373		140.3880272	7418337	7625644	53.19881058	24.2	24.8	3439	200.8	57.3	10.4	0.2	29.4	19	82.13941158	11860	9.8	16.7	9547	66.02724897	0	0	0
Guatemala	2015	18008	33.71743188	3779.642336	2.381655772		142.8360956	7597137	7709179	52.61470032	24.2	24.5	2733.4	178.5	52.3	10.8	0.3	29.6	18.8	81.14578966	19791	9.1	14.7	11860	66.28256812	0	0	0
Guatemala	2016	8844	33.46211273	3994.636913	2.368139661		145.272667	7779195	7788224	54.1973381	24.6	24.8	2456.5	173.5	50.9	10.8	0.3	30	19.2	80.19517414	18008	8.5	13.1	19791	66.53788727	0	0	0
Guatemala	2017	4150	33.35386338	4173.301666	2.352058721		147.7014744	7964335	7863355	53.43598938	24.7	25.2	2591.8	178.1	52.5	10.8	0.2	30.1	19.4	81.00302097	8844	8	11.8	18008	66.64613662	0	0	0
Guatemala	2018	1383	33.24561404	4454.04815	2.342514138	0.28	150.1252146	8153103	7934315	52.83509827	24.5	24.9	2639.1	178.8	53.3	10.9	0.2	30	19.1	81.00163059	4150	7.6	10.8	8844	66.75438596	0	0	0
Guyana	1990	3		509.3737497	-0.979207148		3.787559055	221236	524345		25.8	24.4	2581	219.4	63.3	8.8	0	30.2	21.4	73.46255593					100	0	0	0
Guyana	1992	2	94.47984252	468.1583109	-0.146998281		3.781950724	219569	524908		25.9	24.7	2284.3	206.9	63.2	8.8	0	30.3	21.6	73.92662874				3	5.52015748	0	0	0
Guyana	1994	1	94.44130556	602.1438729	0.434731063	0.112	3.831043942	221076	533065		25.8	24.4	2516.7	218.2	63.2	8.8	0	30.2	21.4	73.46255593				2	5.558694437	0	0	0
Guyana	1998	42	94.36423165	988.3413168	-0.678778267	0.181	3.850520701	219502	538473		26.4	25.4	2283.3	201.8	62.7	8.8	0	30.8	22	73.80837599					5.635768352	0	0	0
Guyana	2000	19	94.32569469	926.7403362	-0.854191329		3.808361697	215772	533904	81.50863647	26.2	25.2	2612.5	224.5	62.1	8.8	0	30.6	21.8	74.09679639				42	5.674305309	0	0	0
Guyana	2001	60	94.30642621	954.4003181	-0.701806222	0.4902	3.793335027	214263	532455		26.2	25.1	2953.5	234.6	65.7	8.8	0	30.6	21.8	73.80276149	19	44.5	39.7		5.693573787	0	0	0
Guyana	2002	202	94.28386589	955.6653806	-0.509549878		3.785654051	213174	532032	101.6727066	26.3	25.2	1937	190	59.9	8.8	0	30.8	22	73.66055373	60	43.4	39.4	19	5.716134112	0	0	0
Guyana	2003	33	94.26130556	974.9491933	-0.364215238		3.783535687	212399	532390		26.1	25	2359.8	208	63.4	8.8	0	30.5	21.7	73.94440188	202	42.4	39.2	60	5.738694437	0	0	0
Guyana	2004	47	94.23874524	997.2113729	-0.695447921		3.785328931	210927	534215	90.09001923	26.6	25.6	2118.5	192.3	61.8	8.8	0	31	22.2	73.51783678	33	41.8	39.1	202	5.761254763	0	0	0
Guyana	2005	178	94.21618491	1056.423886	-0.781992081		3.788351537	209284	536453		26.3	25.4	2320.5	206	62.2	8.8	0	30.7	22	74.2451613	47	41.3	39.1	33	5.783815088	0	0	0
Guyana	2006	118	94.19362459	1105.506825	-0.809829795		3.790480061	207596	538560	89.20540619	26.5	25.6	2750.3	227.2	65.7	8.8	0	31	22.2	73.95224075	178	40.5	38.9	47	5.806375413	0	0	0
Guyana	2007	201	94.17106426	3188.67316	-0.842670363		3.791389383	205854	540481		26.4	25.3	2655.6	215.9	63.8	8.8	0	30.8	22	73.51779184	118	39.6	38.6	178	5.828935738	0	0	0
Guyana	2008	324	94.14850394	3658.479967	-0.851301478		3.792110744	204109	542368	83.78015137	26.2	25.2	2897.2	228.4	62	8.8	0	30.7	21.9	74.09679639	201	38.8	38.2	118	5.851496063	0	0	0
Guyana	2009	994	94.12594361	4050.786237	-0.828965742		3.793827788	202424	544391	84.16893768	26.2	25.1	2985.5	231.3	62.2	8.8	0	30.6	21.8	73.80276149	324	38	37.6	201	5.874056388	0	0	0
Guyana	2010	1468	94.10338329	4233.766143	-0.753732543	0.2153	3.798415037	200904	546814	87.08548737	26.5	25.5	2212.6	201.4	61.3	8.8	0	30.9	22.1	73.66336481	994	37	36.9	324	5.896616713	0	0	0
Guyana	2011	1093	94.08082296	4580.698762	-0.64967882	0.6872	3.807112014	199603	549827	90.14077759	26.7	25.7	2584	219.6	63	8.8	0	31.1	22.4	73.37180455	1468	36	36	994	5.919177038	0	0	0
Guyana	2012	2189	94.02143764	4908.566448	-0.535994994		3.820314961	198536	553493	97.29608154	26.3	25.2	2616.5	217.9	62.5	8.8	0	30.7	21.9	73.66055373	1093	35.2	35.1	1468	5.978562357	0	0	0
Guyana	2013	1120	93.96205232	5378.810878	0.445273855		3.837378715	199422	555966	97.72779083	26.2	25.3	2403.3	211.5	63.9	8.8	0	30.6	21.8	74.3908313	2189	34.4	34.1	1093	6.037947676	0	0	0
Guyana	2014	863	93.90266701	5489.140726	0.514165665		3.857155194	200450	558831		26.2	25.2	2497.1	217.1	62.9	8.8	0	30.6	21.8	74.09679639	1120	33.8	33.4	2189	6.097332995	0	0	0
Guyana	2015	388	93.84328169	5407.147366	0.590421201		3.877932436	201637	561734		26.4	25.4	1876.4	188.2	64.1	8.8	0	30.8	22.1	73.80837599	863	33.2	32.5	1120	6.156718313	0	0	0
Guyana	2016	303	93.78389637	5576.825852	0.632797733		3.898567437	202917	564516		26.8	25.7	2187.3	197.9	60.8	8.8	0	31.2	22.4	72.94146169	388	32.6	31.7	863	6.216103632	0	0	0
Guyana	2017	4	93.73716027	5811.397924	0.665541064		3.918531877	204272	567091		26.7	25.6	2291.8	201.5	65	8.8	0	31.1	22.3	73.08631115	303	32.2	31	388	6.262839726	0	0	0
Guyana	2018	10	93.69037338	6124.95367	0.709760808		3.938115316	205727	569491		26.6	25.5	2426.7	212	64.3	8.8	0	31	22.2	73.23065773	4	31.9	30.3	303	6.309626619	0	0	0
Haiti	2000	314	13.81992017	499.3029687	3.489151951		301.8530479	2911009	5408061		25.3	24.7	908.1	97.7	54.5	9.1	0	29.9	20.8	76.60618856					86.18007983	0	0	0
Haiti	2012	240	13.61661829	1287.95465	3.554283728	0.1378	366.4847605	4897847	5202473		24.8	23.3	1645	139.2	53.9	9.7	0	29.7	20	74.44965628		47.7	62.7		86.38338171	0	0	0
Haiti	2015	130	13.27851959	1435.13647	3.347419471		382.7651306	5426831	5122176		25.7	25.1	1523.7	129.5	54.9	9.2	0	30.4	21.2	76.019349		47.2	62.2		86.72148041	1	0	0
Honduras	1990	1700		1128.284091	4.129604591		43.03061936	1924386	2890310		23.7	23.5	1875.1	185.4	48.2	9.1	0	28.3	19.2	80.20782697					100	0	1	0
Honduras	1991	5319	62.45222987	993.4832532	4.099471002	0.7	44.28726428	2004915	2950387		23.9	23.9	2052.9	191.5	48.7	8.9	0	28.4	19.5	80.59743296	1700				37.54777013	0	0	0
Honduras	1992	2114	62.26498347	911.7549816	4.061793513	0.411	45.56791492	2088027	3010567	31.97229004	24	23.8	1774.5	176.6	47.5	9.2	0	28.6	19.4	79.77934596	5319			1700	37.73501653	0	0	0
Honduras	1993	2847	62.07773706	942.6129447	4.026362749		46.8735097	2173814	3070863		23.9	24	2279.8	191	47.5	8.9	0	28.4	19.5	80.93466071	2114			5319	37.92226294	0	0	0
Honduras	1994	3055	61.89049066	913.3016313	4.002252662		48.21177943	2262580	3131836	31.41967964	23.8	23.8	2107.8	197.2	47.7	9.1	0	28.4	19.3	80.74433392	2847			2114	38.10950934	0	0	0
Honduras	1995	27575	61.70324426	836.6023818	4.005110814		49.59307355	2355038	3193931		24	23.9	1634.4	172.9	47.5	9	0	28.6	19.5	80.11455329	3055			2847	38.29675574	0	0	0
Honduras	1996	5047	61.51599786	936.6676543	4.014566637	0.65	51.02341585	2451506	3257504		24.1	24.1	2075.1	194.2	47.4	9.1	0	28.6	19.6	80.30133345	27575			3055	38.48400214	0	1	0
Honduras	1997	11849	61.32875145	887.6926123	4.022851784		52.5052641	2552137	3322677		23.6	23.4	2027.6	192.1	48.3	9	0	28.1	19.1	80.34901089	5047			27575	38.67124855	0	0	0
Honduras	1998	22218	61.14150505	948.9547702	4.01627374	0.832	54.0325677	2656724	3388980		24.1	24.3	1960.6	189	48.9	8.9	0	28.6	19.7	80.96773456	11849			5047	38.85849495	0	0	0
Honduras	1999	17766	60.95425865	1023.460734	3.986836605		55.59393154	2764783	3455622		24.3	24.3	2038	189.4	48.5	9.1	0	28.9	19.8	80.00227963	22218			11849	39.04574135	0	1	0
Honduras	2000	13328	60.76701224	1002.716922	3.931380279		57.17347395	2875642	3521498		23.5	23	1906.7	185.9	48.3	9.3	0	28.2	18.9	79.45300099	17766			22218	39.23298776	0	0	0
Honduras	2001	8215	60.57976584	1093.1081	3.854281536	0.5591	58.75869157	2988641	3585869		23.7	23.3	1910.7	182.5	49.7	9.3	0	28.4	19.1	79.52520717	13328	21.1	35.5	17766	39.42023416	0	1	0
Honduras	2002	32269	60.3985164	1133.186372	3.769530465		60.34419519	3103449	3648463		24.1	23.9	1922.9	182.9	46.6	9.3	0	28.8	19.5	79.63493234	8215	20.3	35.6	13328	39.6014836	0	0	0
Honduras	2003	15643	60.21726696	1134.064445	3.988477836		61.92927876	3229731	3699536		24.3	24.1	1784.9	179.7	46.3	9.3	0	28.9	19.6	79.34382465	32269	19.6	35.7	8215	39.78273304	0	1	0
Honduras	2004	19971	60.03601752	1158.178083	3.922838226		63.51169005	3358946	3747377		24.3	24.1	1815.2	178.4	47.3	9.4	0	29	19.6	79.34382465	15643	19	35.8	32269	39.96398248	0	0	0
Honduras	2005	18843	59.85476808	1217.818021	3.841804463		65.09029404	3490501	3792452		24.2	23.8	1942.6	188.8	45	9.4	0	28.9	19.5	78.82733853	19971	18.5	35.9	15643	40.14523192	0	0	0
Honduras	2006	8436	59.67351863	1308.09197	3.751820849	0.3593	66.66352668	3623946	3835036		24.1	23.9	1913.9	184.6	47.6	9.4	0	28.9	19.4	79.63493234	18843	18	35.8	19971	40.32648137	0	0	0
Honduras	2007	33508	59.49226919	1430.057614	3.672487636		68.23036018	3759509	3874786	58.28580093	24.2	24.1	2383.2	208	48	9.2	0	28.8	19.6	79.82096044	8436	17.6	35.6	18843	40.50773081	1	0	0
Honduras	2008	18941	59.31101975	1583.047451	3.587811776		69.78746984	3896842	3911678	60.15356064	24.1	24	1780.8	180.2	46.5	9.2	0	28.7	19.5	79.9681329	33508	17.3	35.3	8436	40.68898025	0	0	0
Honduras	2009	15291	59.12977031	1739.353377	3.500089768		71.32858164	4035650	3945305	60.01845932	24	23.7	2177.6	195.6	48.5	9.3	0	28.7	19.4	79.44413862	18941	17	34.7	33508	40.87022969	0	0	0
Honduras	2010	66814	58.94852087	1789.705553	3.400374395		72.84636697	4175237	3975543		24.4	24.1	1839	178.8	48	9.3	0	29	19.8	78.86990199	15291	16.7	34.1	18941	41.05147913	0	0	0
Honduras	2011	8297	58.76727143	1904.347152	3.304624052	0.295	74.33610689	4315518	4001949	65.83473969	24	23.9	1929.9	180.3	51.7	9.2	0	28.6	19.4	80.11455329	66814	16.5	33.3	15291	41.23272857	0	0	0
Honduras	2012	15554	58.56771829	2088.315547	3.203369011		75.79470909	4455998	4024672	65.23800659	24.1	23.8	2035.5	187.5	50.7	9.3	0	28.8	19.5	79.30173179	8297	16.4	32.5	66814	41.43228171	0	0	0
Honduras	2013	39271	58.36816516	2144.342363	3.115743122		77.22488158	4597021	4043671	63.8839798	24.1	23.7	1893.2	186.3	49.2	9.3	0	28.8	19.5	78.96853124	15554	16.3	31.7	8297	41.63183484	0	0	0
Honduras	2014	43456	58.16861203	2102.592449	3.035625073		78.63548128	4738709	4059815	61.58757019	24.2	24.2	2188.7	200.1	52.1	9.1	0	28.7	19.7	80.15216775	39271	16.3	30.9	15554	41.83138797	0	0	0
Honduras	2015	43838	57.9690589	2206.054397	2.979924889		80.03913665	4882044	4073535	49.48023987	24.2	24	1844.8	184.6	48.6	9.4	0	28.9	19.5	79.48975314	43456	16.4	30	39271	42.0309411	0	0	0
Honduras	2016	22648	57.76950576	2302.204411	2.928585686		81.44520511	5027133	4085771		24.5	24.2	1839.8	182	47	9.4	0	29.3	19.9	78.72447632	43838	16.6	29.2	43456	42.23049424	0	0	0
Honduras	2017	5091	57.58378765	2342.584904	2.885576891	0.5982	82.85632317	5174308	4096486		24.6	24.5	1933.9	186.7	48.8	9.3	0	29.3	19.9	79.22507123	22648	16.8	28.4	43838	42.41621235	0	0	0
Honduras	2018	4011	57.39663956	2453.727115	2.83953155	0.3089	84.27040844	5323340	4105676		24.4	24.2	2082	194	50.3	9.5	0	29.2	19.7	79.197163	5091	17.1	27.6	22648	42.60336044	0	0	0
Jamaica	1990	9		1832.758909	1.001392575		221.9265005	1183466	1219998	63.92692184	25.2	26.5	1810.9	132	56.3	8.2	0	29.3	21.1	82.67930322					100	0	0	0
Jamaica	1991	5	48.13296399	1897.690884	1.094986407	0.57	223.444229	1196496	1223405		25.4	27.1	1951	139.9	56	8	0	29.4	21.4	83.55147625	9				51.86703601	0	0	0
Jamaica	1992	296	48.13037858	1683.331431	1.227458741		225.2381348	1211273	1228056	68.94580841	25.5	27.2	1853.1	112.6	56.5	8.2	0	29.6	21.4	83.3630587	5			9	51.86962142	0	0	0
Jamaica	1994	4	48.12520776	2189.528292	1.431682722	0.472	229.4167128	1245671	1238912	65.40796661	25.4	26.9	2555.1	143.7	56.5	8.2	0	29.5	21.4	82.93486019				296	51.87479224	0	0	0
Jamaica	1995	1884	48.12262235	2173.165848	1.455157389		231.6751616	1263930	1245112		25.7	27.6	1746.7	122.5	57.1	8.2	0	29.9	21.7	83.59099731	4				51.87737765	0	0	0
Jamaica	1996	46	48.12003693	2596.010121	1.453470007	0.57	233.9524469	1282435	1251270		25.6	27	2336.2	154.9	55.8	8.6	0	29.9	21.3	82.2603143	1884			4	51.87996307	0	1	0
Jamaica	1997	16	48.11745152	2889.781119	1.452015291		236.2540166	1301192	1257439		25	26.2	2398.4	150.2	56.4	8.2	0	29.1	21	82.72298544	46			1884	51.88254848	0	0	0
Jamaica	1998	1467	48.11486611	3250.895306	1.454110261		238.5885503	1320251	1263663		25.7	27.2	1676.3	115.5	55.7	8.3	0	29.9	21.6	82.37953358	16			46	51.88513389	0	0	0
Jamaica	1999	24	48.1122807	3368.194716	1.429908598		240.8932595	1339265	1269609		25.9	27.5	2248	146.7	56.9	8.2	0	30.1	21.8	82.30697532	1467			16	51.8877193	0	0	0
Jamaica	2000	25	48.10969529	3375.674975	1.372784756		243.0911357	1357777	1274900	86.43035889	25.4	27	2234.8	149	56.7	8.1	0	29.5	21.4	83.24316822	24			1467	51.89030471	0	0	0
Jamaica	2001	39	48.10710988	3392.123878	1.297213284		245.1244691	1375505	1279193	85.28746033	25.4	27.2	1830.9	99.9	55.1	8.1	0	29.4	21.3	83.85978428	25	24.7	27.7	24	51.89289012	0	0	0
Jamaica	2002	90	48.45290859	3437.655517	1.211098094		246.9719298	1392265	1282441	84.54173279	25.5	27.5	2151.9	121.6	55.3	7.9	0	29.5	21.6	84.2825042	39	23.9	27.4	25	51.54709141	0	0	0
Jamaica	2003	52	48.79870729	3609.203331	1.055415752		248.6466297	1407037	1285806	84.5849762	25.8	27.8	1793.1	130.6	54.5	7.8	0	29.8	21.9	83.6991416	90	23.3	27.3	39	51.20129271	0	0	0
Jamaica	2004	9	49.144506	3480.511665	0.969741861	0.8315	250.1789474	1420748	1288690	84.67240906	25.9	27.6	2475.4	149.7	53	8.4	0	30.1	21.7	82.60627341	52	22.8	27.3	90	50.855494	0	0	0
Jamaica	2005	46	49.49030471	3733.798671	0.93121423		251.6174515	1434040	1290977	89.93257141	25.6	27.7	1692.8	109.7	53.1	8	0	29.6	21.6	84.39298911	9	22.4	27.3	52	50.50969529	0	0	0
Jamaica	2006	79	49.83610342	4103.601637	0.901132454		253.0009234	1447021	1292979	89.65286255	25.5	27.3	3047.3	150.2	57.1	8.2	0	29.7	21.5	83.66954054	46	21.9	27.2	9	50.16389658	0	0	0
Jamaica	2007	1448	50.18190212	4331.292053	0.878151924		254.331856	1459784	1294630		25.8	27.3	1664.1	134.3	53.7	7.9	0	29.8	21.9	82.19376135	79	21.5	27.2	46	49.81809788	0	0	0
Jamaica	2008	359	50.52770083	4623.747897	0.850675943		255.6074792	1472255	1295974	92.33161163	25.5	26.3	3257.2	164.9	56	8.4	0	29.7	21.3	80.6047222	1448	21	27.1	79	49.47229917	0	0	0
Jamaica	2009	70	50.87349954	4928.126409	0.842490152	0.3965	256.8669437	1484711	1297158		25.1	26.3	2175.1	151.5	52.7	7.9	0	29.1	21.2	82.54536343	359	20.6	26.9	1448	49.12650046	0	0	0
Jamaica	2010	2827	51.21929825	4335.178411	0.848809185		258.156879	1497367	1298472		25.3	26.3	1440.4	107.9	50.6	8.2	0	29.4	21.3	81.56853275	70	20.2	26.6	359	48.78070175	0	0	0
Jamaica	2011	408	51.56509695	4704.04776	0.8684822		259.5072946	1510428	1300036		24.9	25.5	3534.1	192.3	55.4	8.4	0	29.2	20.7	80.99440789	2827	19.8	26.3	70	48.43490305	0	0	0
Jamaica	2012	4670	51.91615882	5111.465987	0.896180696		260.9355494	1524025	1301907		25.1	25	2539.2	143.9	50.8	8.7	0	29.4	20.8	78.46517436	408	19.6	25.9	2827	48.08384118	0	0	0
Jamaica	2013	861	52.26722068	5209.859264	0.945370443	0.354	262.4310249	1538501	1303627		25.3	26.4	2177	136.7	50.5	8	0	29.3	21.3	81.87867927	4670	19.3	25.5	408	47.73277932	0	0	0
Jamaica	2014	928	52.61828255	4989.734089	0.983640996	0.4677	263.9621422	1553709	1305001		25.5	26.4	1867.1	133.8	50.4	8.2	0	29.6	21.4	80.91120404	861	19.2	25.1	4670	47.38171745	0	0	0
Jamaica	2015	88	52.96934441	4834.284009	1.002610322	0.3798	265.4789474	1569365	1305772		25.8	27.1	1830.3	116.1	53	8.3	0	30	21.6	81.59160925	928	19.2	24.9	861	47.03065559	0	0	0
Jamaica	2016	2269	53.32040628	4907.927415	1.006158238	0.4147	266.945891	1585235	1305789		26.2	27.7	1316.7	92.7	50.4	8.4	0	30.4	22	81.44766905	88	19.2	24.5	928	46.67959372	0	0	0
Jamaica	2017	70	53.67867036	4843.7499	1.007127259	0.4549	268.3510619	1601281	1304961		25.9	27.7	1741.4	150.1	52	8.1	0	30	21.9	82.9055715	2269	19.3	24.3	88	46.32132964	0	0	0
Jamaica	2018	139	54.0378578	5070.099503	1.008214113		269.699723	1617507	1303341		25.8	27	3141.6	173.3	55.1	8.2	0	30	21.7	81.29053321	70	19.4	24	2269	45.9621422	0	0	0
Martinique	1990	4									25.5	27	2572.2	210.7	54.6	6.5	0	28.8	22.3	82.75009504					100	0	0	0
Martinique	1992	38									25.9	27.4	2793.8	197.3	54.3	6.6	0	29.2	22.7	82.00767723				4	100	0	0	0
Martinique	1995	519									25.8	27.1	2524.1	210.6	54.3	6.9	0	29.2	22.3	81.59160925					100	0	0	0
Martinique	1996	430									26	27.7	2879.2	209.8	54.3	6.7	0	29.4	22.7	82.41635679	519				100	0	0	0
Martinique	1997	235									25.8	27.6	3119	215.7	56.9	6.2	0	28.9	22.7	83.0969895	430			519	100	0	1	0
Martinique	1998	44									26	27.6	2248.5	207.4	53.2	6.3	0	29.2	22.8	82.11882482	235			430	100	0	0	0
Martinique	1999	268									26.5	28.4	3327.8	210.4	56.2	6.1	0	29.6	23.5	82.04076709	44			235	100	0	1	0
Martinique	2000	171									26	27.8	2558.8	201.7	55	6.3	0	29.2	22.9	82.71388877	268			44	100	0	0	0
Martinique	2001	4465									25.7	27.6	2708.1	200.6	54.2	6.1	0	28.8	22.7	83.59099731	171			268	100	0	0	0
Martinique	2002	392									26.1	27.7	2470.3	205.2	53.5	6.4	0	29.3	22.9	81.93039729	4465			171	100	0	1	0
Martinique	2003	791									26.2	28	2299.8	227.2	55.6	6.3	0	29.4	23.1	82.32977377	392			4465	100	0	0	0
Martinique	2005	6083									25.9	27.8	3894.8	258.3	55.8	6.1	0	29	22.9	83.2048696				791	100	0	0	0
Martinique	2006	4086									26.3	28.2	3501.7	241.1	55.2	6.6	0	29.6	23.1	82.42966727	6083				100	0	0	0
Martinique	2007	5082									26.1	27.8	2560.5	235	51.8	6.6	0	29.4	22.9	82.22617489	4086			6083	100	0	0	0
Martinique	2008	586									26	27.7	2604.9	215.7	50.5	6.6	0	29.3	22.8	82.41635679	5082			4086	100	1	0	0
Martinique	2009	1378									25.8	27.4	3000.8	237.3	53.6	6.6	0	29.1	22.5	82.4948374	586			5082	100	0	1	0
Martinique	2010	37100									26.2	28.1	2430.3	220.9	51.6	6.6	0	29.5	23	82.62380867	1378			586	100	0	1	0
Martinique	2011	275									26.5	28.4	3574.8	226.4	55.2	6.6	0	29.8	23.2	82.04076709	37100			1378	100	0	0	0
Martinique	2012	1511									26.1	27.9	3720.1	275.3	57.5	6.6	0	29.5	22.9	82.5219525	275			37100	100	0	0	0
Martinique	2013	7040									26.2	28	3080.6	214.9	54.1	6.6	0	29.5	22.9	82.32977377	1511			275	100	0	0	0
Martinique	2014	1680									26.2	28.1	2591.8	237.1	53.2	6.6	0	29.6	23	82.62380867	7040			1511	100	0	0	0
Martinique	2015	207									26.2	28	2535.3	206.6	52.9	6.6	0	29.5	23	82.32977377	1680			7040	100	0	0	0
Martinique	2016	158									26.4	28.2	2047.2	202.7	49.4	6.6	0	29.7	23.2	81.9447324	207			1680	100	0	0	0
Martinique	2017	113									26.4	28.3	3126.8	246.3	52.2	6.6	0	29.7	23.2	82.23531656	158			207	100	0	0	0
Martinique	2018	73									26.2	28.1	3061.6	221.3	50.4	6.6	0	29.6	23	82.62380867	113			158	100	0	0	0
Mexico	1990	14485		2687.914845	2.63573059		42.37193858	58445698	23923232	57.43997955	21.4	15.8	711.7	61.2	52.4	15.6	20.6	29.2	13.6	62.01254284					100	0	0	0
Mexico	1991	8565	36.31351115	3112.268595	2.543528278	1	43.18173564	59951348	23991787	56.10926056	21.4	16.3	795	67	54.2	14.8	17.6	28.9	14.1	63.97496508	14485				63.68648885	0	1	0
Mexico	1992	11348	36.19980967	3661.947965	2.40677206	1.1	43.98910517	61411744	24100877	54.78707886	21.4	16.2	735.9	62.7	54.6	14.9	16.9	28.9	13.9	63.58248063	8565			14485	63.80019033	0	1	0
Mexico	1993	2899	36.08610818	4170.623383	2.356479751	1.3	44.79288871	62876085	24199051	54.86931992	21.2	16	762.9	66.8	54.4	14.5	17	28.5	13.9	63.57249572	11348			8565	63.91389182	0	0	0
Mexico	1994	6770	35.9724067	5650.026286	2.302025317	1.4	45.5903907	64340297	24285143	55.4769516	21.4	15.9	763.9	62.6	53.8	15	15.6	29	13.9	62.40502728	2899			11348	64.0275933	0	0	1
Mexico	1995	35490	35.85870521	5854.418117	2.244351801	1.5	46.37793976	65800646	24355750	56.87181091	21.8	16.4	644.1	59.9	53.3	15.1	15	29.4	14.3	62.81121987	6770			2899	64.14129479	0	1	0
Mexico	1996	33626	35.74500373	3928.223711	2.181000915	1.6	47.15311093	67251523	24411767	58.89295959	21.8	16.3	743.3	59.4	54	15.2	14.4	29.4	14.2	62.42822463	35490			6770	64.25499627	0	0	1
Mexico	1997	51581	35.63130225	4412.116298	2.016518241	1.6	47.91637902	68621428	24525617	61.08742905	21.7	16.1	706.7	58.4	53.6	15.7	19.9	29.5	13.9	62.04023832	33626			35490	64.36869775	0	0	1
Mexico	1998	23639	35.51760076	5289.167653	1.910397114	1.4	48.66946578	69944972	24666036	63.43072128	21.4	16.2	718	65	54.6	15.2	20.9	29	13.8	63.58248063	51581			33626	64.48239924	0	0	1
Mexico	1999	14655	35.40389928	5481.181954	1.863105668	1.2	49.41295455	71260336	24795977	67.05233765	21.9	16.6	778.4	59.2	53.5	15.5	19.3	29.6	14.1	63.19013854	23639			51581	64.59610072	0	0	1
Mexico	2000	21660	35.29019779	6157.193044	1.819350716	1.7	50.1478037	72568677	24916146	69.20176697	21.5	16.1	777.3	58.6	53.4	15.2	17.4	29.1	13.9	62.80409934	14655			23639	64.70980221	0	0	1
Mexico	2001	5828	35.17649631	7157.8145	1.817866066	3.253	50.8757144	73899942	24999903	71.76502991	21.6	16.4	710.2	59.9	54.8	14.9	16.6	29.1	14.2	63.58397491	21660	23.2	30.7	14655	64.82350369	0	1	0
Mexico	2002	9844	35.10252116	7544.568723	1.835297235	3.0322	51.59502662	75268748	25029404	73.43566895	21.5	16.3	673.1	59.9	55	14.8	16.6	28.9	14.1	63.58427448	5828	22.3	30	21660	64.89747884	0	0	1
Mexico	2003	5018	35.028546	7593.137345	1.79852484	3.0535	52.30832274	76634722	25050042	76.0056076	21.6	16.4	712.2	60	54.5	14.9	17.3	29.1	14.2	63.58397491	9844	21.5	29.4	5828	64.971454	0	0	1
Mexico	2004	8202	34.95457085	7075.369643	1.783518826	3.1577	53.0265799	78013778	25067242	79.86402893	21.7	16.6	760.8	63	53.4	14.7	15.3	29.1	14.4	63.9669538	5018	20.8	28.9	9844	65.04542915	0	0	1
Mexico	2005	16862	34.88059569	7484.486399	1.796819307	3.3062	53.76420896	79428214	25086720	81.42749023	21.5	16.5	815.4	67.8	54.3	14.6	17.3	28.8	14.2	64.36444963	8202	20.2	28.4	5018	65.11940431	1	0	1
Mexico	2006	27287	34.80662054	8277.671564	1.824208785	3.5303	54.5308259	80890447	25114752	82.30407715	21.8	16.5	712.3	60.6	53.1	14.8	14.8	29.2	14.4	63.19421511	16862	19.5	28	8202	65.19337946	0	1	0
Mexico	2007	48436	34.73264539	9068.294218	1.859028134	3.762	55.33072095	82408288	25151867	84.08560181	21.9	16.7	798.7	64.6	52.8	15.1	16	29.5	14.4	63.57080202	27287	18.9	27.5	16862	65.26735461	0	0	1
Mexico	2008	31154	34.65867023	9642.680517	1.882062923	3.843	56.15911057	83973951	25196552	84.90705109	21.6	16.4	765.5	63.1	52.7	14.8	16.8	29	14.2	63.58397491	48436	18.2	26.9	27287	65.34132977	0	0	1
Mexico	2009	249763	34.58469508	10016.57121	1.887215566	3.8988	57.00520692	85573769	25241503	86.42752838	21.6	16.3	779.7	61.2	51.7	15.1	17.2	29.1	14	63.19626774	31154	17.6	26.3	48436	65.41530492	0	0	1
Mexico	2010	57971	34.51071993	8002.972178	1.86191342	3.9581	57.85328121	87182004	25281882	85.93801117	22	16.6	669.9	61	50.9	15.1	16.5	29.6	14.5	62.80571813	249763	17	25.7	31154	65.48928007	1	0	1
Mexico	2011	67918	34.43674477	9271.398396	1.817966315	3.9972	58.6913043	88781438	25311523	87.0699234	21.3	16.1	808.2	61.9	51.7	15.1	22.4	28.8	13.7	63.5785642	57971	16.5	25.1	249763	65.56325523	1	0	1
Mexico	2012	164947	34.37373904	10203.4213	1.774457245	4.2008	59.51566038	90370887	25324581	88.19017792	22	16.5	685.4	56.8	50	15.7	20.5	29.9	14.2	62.42737043	67918	16	24.5	57971	65.62626096	0	0	1
Mexico	2013	231498	34.3107333	10241.72783	1.730975308	4.2236	60.32776357	91948802	25325354	90.66719818	22.1	16.9	700.1	60.8	52.6	15.2	14.6	29.7	14.6	63.5520724	164947	15.6	23.9	67918	65.6892667	0	1	0
Mexico	2014	124943	34.24772757	10725.18359	1.689832343	4.311	61.12665346	93515785	25311373	93.3275528	21.7	16.5	907.5	68.9	54.9	14.9	17.4	29.1	14.2	63.5816107	231498	15.3	23.4	164947	65.75227243	0	0	0
Mexico	2015	217348	34.18472183	10928.91601	1.650565264	4.4526	61.91267111	95072133	25283004	97.34338379	21.9	16.6	848.7	66.7	53.8	15.1	15.9	29.5	14.4	63.19013854	124943	15.1	22.9	231498	65.81527817	0	0	0
Mexico	2016	130069	34.12171609	9616.645558	1.610136046	4.6493	62.68589779	96615314	25242937	100.8327408	22.1	16.9	736.3	65.8	56	14.7	14.1	29.4	14.7	63.5520724	217348	14.9	22.5	124943	65.87828391	0	0	0
Mexico	2017	89518	34.05599424	8744.515559	1.570874888	4.6488	63.444728	98145003	25188376	102.4040604	22.3	17.1	777.3	66.9	53	15	13.9	29.8	14.8	63.52564074	130069	14.8	22.2	217348	65.94400576	0	0	0
Mexico	2018	16222	33.99026724	9287.849587	1.527731482	4.7654	64.1875182	99655907	25121419	104.3850327	22.5	17	776.3	61.9	51.8	15.2	11.3	30.1	15	62.39070845	89518	14.8	21.9	130069	66.00973276	0	0	0
Montserrat	1994	154									25.6	26.1	2392.5	193.6	55.6	7.3	0	29.3	22	79.51830382					100	0	0	0
Montserrat	1995	75									25.5	25.9	2102.3	184.2	55.6	7.4	0	29.2	21.8	79.37879487	154				100	0	0	0
Montserrat	1996	3									25.7	26.2	2449.8	189.5	55.5	7.4	0	29.4	22	79.35087426	75			154	100	0	0	0
Montserrat	2000	9									25.5	26.1	2654.7	195.6	57.7	6.8	0	28.9	22.1	79.99175853					100	0	0	0
Montserrat	2001	1									25.3	26	2168.7	183.1	55.5	6.8	0	28.7	21.9	80.63809322	9				100	0	0	0
Montserrat	2002	1									25.6	26.1	2533.5	196.1	55.3	7	0	29.2	22.1	79.51830382	1			9	100	0	0	0
Montserrat	2003	1									25.8	26.5	2611.7	209.9	56.5	6.9	0	29.3	22.4	79.78515296	1			1	100	0	0	0
Montserrat	2008	2									25.6	26.3	2498.3	200.8	50.5	7	0	29.2	22.2	80.12763948					100	0	0	0
Montserrat	2011	3									26.1	26.7	3081.9	206.5	56.7	7	0	29.6	22.6	78.97262121					100	0	0	0
Montserrat	2012	1									25.6	26.1	2934.9	216.7	55.9	7	0	29.2	22.1	79.51830382	3				100	0	0	0
Montserrat	2013	6									25.8	26.5	2552.5	184.7	54	7	0	29.3	22.3	79.78515296	1			3	100	0	0	0
Montserrat	2014	17									25.9	26.4	2487.8	211.3	52.8	7	0	29.4	22.4	79.01469631	6			1	100	0	0	0
Montserrat	2016	25									26	26.8	1710.4	165.6	51	7	0	29.6	22.6	79.73856903				17	100	0	0	0
Netherlands Antilles	1990	4137									10.6	10.7	649.9	174	72.5	8.1	65	14.7	6.6	83.76446413					100	0	0	0
Netherlands Antilles	1991	1885									10.7	10.5	728.9	189.6	74.1	7.9	55	14.6	6.7	81.65268165	4137				100	0	0	0
Netherlands Antilles	1992	5495									9.4	10.1	650.7	163.7	73.3	7.7	85.9	13.3	5.5	85.68727669	1885			4137	100	0	0	0
Netherlands Antilles	1993	20469									10.3	10.7	810.5	198.5	74.2	7.6	70.9	14.1	6.5	85.45909521	5495			1885	100	0	0	0
Netherlands Antilles	2005	265									10.2	10.6	843.7	192.7	75.9	7.5	70.3	14	6.5	85.22842975					100	0	0	0
Netherlands Antilles	2008	1030									11	11	901.9	197.9	75.9	7.6	49.7	14.8	7.2	83.84998296					100	0	0	0
Netherlands Antilles	2009	1698									10.5	10.5	840.2	193.3	74.2	7.7	64.6	14.3	6.6	82.74895575	1030				100	0	0	0
Netherlands Antilles	2010	2450									10.4	10.5	748.6	190.8	72.7	7.9	73.9	14.4	6.5	83.30326298	1698			1030	100	0	0	0
Netherlands Antilles	2011	939									8.9	9.8	788.2	179.3	75.1	7.7	103.2	12.8	5	85.99426782	2450			1698	100	0	0	0
Netherlands Antilles	2012	253									10.8	10.7	758.1	168.6	72.4	8	59.4	14.8	6.8	82.65561236	939			2450	100	0	0	0
Netherlands Antilles	2013	3095									10.1	10.4	839.2	203.6	75.1	7.8	71.9	14	6.2	84.18183394	253			939	100	0	0	0
Netherlands Antilles	2014	404									9.6	10.1	715.9	183.2	76.1	7.4	85.1	13.4	5.9	84.54215351	3095			253	100	0	0	0
Netherlands Antilles	2015	1488									11.5	11.3	753.6	183.1	74.3	7.8	44.7	15.5	7.7	83.32649631	404			3095	100	0	0	0
Nicaragua	1990	4137		248.149686	2.692488694		33.9285192	2155679	1927279	33.21725845	25.2	25.8	2181.5	170.9	48.4	9.2	0	29.8	20.6	80.49532163					100	0	0	0
Nicaragua	1991	1885	53.1769985	241.8764121	2.716967293	0.657	34.68036397	2215051	1958384	36.80746078	25.4	26.2	2192	172.3	48.7	9.2	0	30	20.8	80.77670398	4137				46.8230015	0	0	0
Nicaragua	1992	5495	52.34601961	348.8646053	2.751045342		35.46260595	2276834	1990736	42.95714188	25.5	26.2	2154.7	168.5	47.8	9.2	0	30.1	20.9	80.29824037	1885			4137	47.65398039	0	0	0
Nicaragua	1993	8938	51.51504072	410.7673844	2.765944899		36.26819013	2340689	2023825	43.06826019	25.5	26.3	2124.8	164.6	47.8	9.2	0	30.1	20.9	80.6047222	5495			1885	48.48495928	0	0	0
Nicaragua	1994	20469	50.68406182	393.6035457	2.735319082		37.08239987	2405598	2056898	43.6607399	25.4	26.2	2276.3	174.1	47.9	9.2	0	30	20.8	80.77670398	8938			5495	49.31593818	0	0	0
Nicaragua	1995	19260	49.85308293	847.3736884	2.650383632		37.88441084	2470208	2088802	44.29143143	25.5	26.2	1974.3	161.6	47.8	9.2	0	30.1	20.9	80.29824037	20469			8938	50.14691707	0	1	0
Nicaragua	1996	2792	49.02210404	890.0054491	2.490854818	0.82	38.65867542	2532510	2119675	45.81565094	25.5	26.3	2488.3	182.6	47.7	9.2	0	30.1	20.9	80.6047222	19260			20469	50.97789596	0	1	0
Nicaragua	1997	3126	48.19112515	908.6338479	2.1783043		39.40145421	2588281	2153290		25	25.5	2651.1	188.7	48.5	9.2	0	29.6	20.4	80.51282934	2792			19260	51.80887485	0	0	0
Nicaragua	1998	13592	47.36014625	909.3364921	2.073716639	0.856	40.11681901	2642515	2185143		25.6	26.4	2167.4	170.9	47.8	9.2	0	30.2	21	80.43230731	3126			2792	52.63985375	1	0	0
Nicaragua	1999	10401	46.52916736	943.9228567	1.976170436		40.80639854	2695255	2215387	46.40645981	25.7	26.5	2476.1	180	49.4	9.2	0	30.4	21.2	80.25947206	13592			3126	53.47083264	0	0	0
Nicaragua	2000	6681	45.69818847	972.8867935	1.896889804		41.47449726	2746869	2244172	51.25682068	24.9	25.1	2475.6	181	47.6	9.2	0	29.5	20.3	79.72390737	10401			13592	54.30181153	0	0	0
Nicaragua	2001	1188	44.86720957	1007.499839	1.826408615		42.12489613	2797499	2271811	52.67501068	25.1	25.5	2170.6	171.2	49.8	9.2	0	29.7	20.5	80.03447785	6681	18.8	28.8	10401	55.13279043	0	0	0
Nicaragua	2002	2157	43.86075287	1034.551387	1.760638802		42.75691374	2847189	2298178	55.71474075	25.5	26.1	2167.4	170.4	46.2	9.2	0	30.1	20.9	79.99175853	1188	17.7	26.7	6681	56.13924713	0	0	0
Nicaragua	2003	2562	42.85429616	1000.936715	1.696029862		43.3714808	2895890	2323434	60.19301987	25.6	26.3	2175.5	170.4	46.3	9.2	0	30.2	21.1	80.12763948	2157	16.8	24.7	1188	57.14570384	1	0	0
Nicaragua	2004	1035	41.84783945	1005.733044	1.653173615	0.3864	43.97635865	2944162	2347953		25.7	26.4	2400.5	178	46.7	9.2	0	30.3	21.1	79.95660612	2562	15.9	23	2157	58.15216055	1	0	1
Nicaragua	2005	1735	40.84138275	1080.269119	1.634006825		44.58143593	2992665	2372265	65.11496735	25.5	26	2591.7	184.9	46.5	9.2	0	30.1	21	79.6852767	1035	15.2	21.4	2562	59.15861725	0	0	0
Nicaragua	2006	1350	39.83492604	1162.289685	1.639429063	0.4996	45.19438258	3042132	2396560	68.19142151	25.5	26	2456.5	181.3	48.7	9.2	0	30.1	20.9	79.6852767	1735	14.6	20.2	1035	60.16507396	0	1	0
Nicaragua	2007	1415	38.82846934	1226.633987	1.722350489	0.4924	45.81815689	3094982	2418775	69.01776886	25.6	26.2	2489.8	186.2	46.1	9.2	0	30.2	21	79.82297165	1350	14.1	19.2	1735	61.17153066	1	0	0
Nicaragua	2008	1424	37.82201263	1327.947389	1.723044527	0.5265	46.45226857	3148772	2441294	72.67133331	25.4	26.1	2265.4	174.8	46.7	9.2	0	30	20.9	80.46839595	1415	13.7	18.4	1350	62.17798737	0	1	0
Nicaragua	2009	17140	36.81555592	1499.25762	1.723704538	0.6486	47.09519694	3203518	2463918	71.76341248	25.4	25.8	2760.2	189.4	47.6	9.2	0	30	20.8	79.54347186	1424	13.4	18	1415	63.18444408	0	0	0
Nicaragua	2010	6261	35.80909922	1444.36951	1.714841916	0.7032	47.74420808	3258927	2486611		25.7	26.3	2212.6	169.6	46.6	9.2	0	30.3	21.1	79.65374019	17140	13.2	17.8	1424	64.19090078	0	0	0
Nicaragua	2011	11888	34.80264251	1503.872231	1.702312212	0.7278	48.3966927	3314879	2509179	73.43241882	25.5	26.2	2642	182.4	51.5	9.2	0	30.1	20.9	80.29824037	6261	13	17.5	17140	65.19735749	1	0	0
Nicaragua	2012	30499	34.33626392	1655.8105	1.690696615	0.8137	49.0529749	3371400	2531635		25.4	25.9	2407.5	179.7	49.2	9.2	0	30	20.8	79.85177989	11888	12.8	17.4	6261	65.66373608	0	0	0
Nicaragua	2013	77179	33.86988532	1760.460308	1.680292618	0.8605	49.71356158	3428528	2554002		25.4	25.8	2204.2	172	48.1	9.2	0	30	20.8	79.54347186	30499	12.8	17.6	11888	66.13011468	0	0	0
Nicaragua	2014	35430	33.40350673	1811.636803	1.66867533	0.8981	50.37777962	3486219	2576243		25.5	26.2	2251.9	177.3	47.8	9.2	0	30.1	21	80.29824037	77179	13	17.8	30499	66.59649327	0	0	0
Nicaragua	2015	49311	32.93712814	1934.062922	1.65392756	0.8946	51.044823	3544358	2598376		25.6	26.2	2134.5	168.1	47.8	9.2	0	30.2	21.1	79.82297165	35430	13.1	18.2	77179	67.06287186	0	0	0
Nicaragua	2016	88463	32.47074954	2049.851666	1.639341295	0.9312	51.71376101	3602941	2620293		25.8	26.1	2075.5	167.7	48.7	9.2	0	30.4	21.2	78.58084877	49311	13.4	18.5	35430	67.52925046	0	0	0
Nicaragua	2017	64712	31.63977065	2107.57406	1.625243605	0.9537	52.38466013	3661976	2641994		25.9	26.4	2173.9	172.6	46.7	9.2	0	30.5	21.3	79.01469631	88463	13.7	19	49311	68.36022935	0	0	0
Nicaragua	2018	20819	30.80879176	2159.161926	1.633886436	0.9895	53.05669769	3722300	2662543		25.7	26.3	2496	183.5	50.2	9.2	0	30.3	21.1	79.65374019	64712	14.1	19.6	88463	69.19120824	0	0	0
Panama	1993	14	61.53279526	3122.087316	3.616332851	1.1441	34.65091472	1432459	1143490	59.51834106	25.9	27.7	2477	186	59.6	8.3	0	30.1	21.8	82.9055715					38.46720474	0	0	0
Panama	1994	20469	61.31049233	3339.914374	3.572453695	1.1777	35.37239709	1484558	1145026	60.66513824	26	27.8	2575.1	190.9	59.3	8.3	0	30.1	21.9	82.71388877	14				38.68950767	0	1	0
Panama	1995	3083	61.0881894	3489.151106	3.538269116	1.1255	36.10595911	1538026	1146091	60.88687134	25.8	27.6	2576.1	186.5	59.1	8.3	0	30	21.7	83.0969895	20469			14	38.9118106	0	0	0
Panama	1996	811	60.86588647	3494.51729	3.503764456	1.1666	36.85320151	1592870	1146797	62.62490845	25.9	27.6	2649	191.3	59.1	8.3	0	30.1	21.8	82.60627341	3083			20469	39.13411353	0	1	0
Panama	1997	2628	60.64358354	3529.852222	3.475108222	1.2055	37.61489104	1649197	1147094	63.51572037	25.4	27.4	2722.5	197.2	60.9	7.7	0	29.3	21.6	84.47640034	811			3083	39.35641646	0	0	0
Panama	1998	2717	60.4212806	3741.28733	3.435286143	1.2033	38.38992467	1706836	1147071		25.9	28	2606.4	191.2	56.4	7.8	0	29.8	22	83.80346578	2628			811	39.5787194	0	0	0
Panama	1999	2782	60.19897767	3974.664305	3.396078233	1.1932	39.17565241	1765797	1146521		26.1	28.3	2663.5	193.9	58.6	7.3	0	29.8	22.5	83.70506293	2717			2628	39.80102233	0	0	0
Panama	2000	314	59.97667474	4082.614583	3.343253163	1.2325	39.96767554	1825830	1145367	64.39669037	25.3	26.9	2799.5	198.7	59.4	8.2	0	29.4	21.2	83.42941183	2782			2717	40.02332526	0	0	0
Panama	2001	1531	59.75437181	4060.317793	3.179075022		40.76315577	1884807	1145526	64.87814331	25.3	26.9	2692	196.2	60.8	8.3	0	29.5	21.2	83.42941183	314	28.6	31	2782	40.24562819	0	0	0
Panama	2002	711	59.60082055	4046.429148	2.417787741	1.2439	41.56094969	1930933	1158708	66.97222137	25.8	27.4	2698.1	195.2	60.5	8.3	0	29.9	21.7	82.4948374	1531	27.9	30.8	314	40.39917945	0	1	0
Panama	2003	293	59.4472693	4126.232386	2.383314899	1.3346	42.36205273	1977506	1171689	68.26828766	25.9	27.8	2702	198.3	58.2	7.9	0	29.9	22	83.2048696	711	27.5	30.6	1531	40.5527307	0	0	1
Panama	2004	373	59.29371805	4267.292687	2.354853735	1.3403	43.16728545	2024626	1184430		26	28.3	2750.3	197.5	59.4	7.5	0	29.8	22.2	84.20154864	293	27	30.3	711	40.70628195	0	0	0
Panama	2005	4000	59.1401668	4592.152614	2.329678928	1.3216	43.97842346	2072347	1197009	67.83673096	25.8	27.9	2791.8	197	58.8	7.6	0	29.6	22	84.00021765	373	26.6	30.1	293	40.8598332	0	0	0
Panama	2006	4300	58.98661555	4916.907612	2.308896135	1.3477	44.79717514	2120752	1209470	67.9956665	25.8	27.8	2637.4	195.5	60.2	7.6	0	29.6	22	83.6991416	4000	26.1	29.7	373	41.01338445	0	0	0
Panama	2007	3402	58.8330643	5348.884253	2.2890524	1.3489	45.62379607	2169857	1221816	67.73319244	25.8	28	2637.9	196.6	57.9	7.6	0	29.6	22.1	84.30129369	4300	25.6	29.1	4000	41.1669357	0	0	0
Panama	2008	2287	58.67951305	6166.187862	2.266798536	1.3032	46.45777509	2219605	1234066	67.95613098	25.7	28	2809.9	197.1	57.5	7.7	0	29.5	21.8	84.80246104	3402	25	28.4	4300	41.32048695	0	0	0
Panama	2009	6811	58.5259618	7154.274496	2.247745125	1.3808	47.29895077	2270061	1246143	68.78697205	25.4	27.3	2786.9	199.7	58.1	8.1	0	29.5	21.4	84.16809231	2287	24.3	27.4	3402	41.4740382	0	0	0
Panama	2010	1996	58.37241055	7576.140467	2.225906488	1.3092	48.14655636	2321157	1258058	69.99185181	25.9	27.9	2667.3	195.3	59	8	0	29.9	21.9	83.50416769	6811	23.6	26.3	2287	41.62758945	0	0	0
Panama	2011	3882	58.2188593	8082.01618	2.202557463	1.4058	49.000417	2372849	1269842	71.30345154	25.9	27.8	2823.6	200.4	62.2	8.1	0	30	21.9	83.2048696	1996	22.9	25.2	6811	41.7811407	0	0	0
Panama	2012	1329	58.06529459	9358.26813	2.190882707	1.4976	49.85847458	2425409	1281070	70.87500763	25.7	27.6	2844.6	201.1	59.6	7.9	0	29.7	21.8	83.59099731	3882	22.4	24.1	1996	41.93470541	0	0	0
Panama	2013	4759	57.91172989	10722.26148	2.179578323	1.5979	50.72148238	2478853	1291782		25.9	27.9	2497.5	188.1	60.1	7.8	0	29.8	22	83.50416769	1329	22	22.9	3882	42.08827011	0	0	0
Panama	2014	5517	57.75816519	11889.09507	2.176197888	1.5821	51.5933145	2533389	1302058	75.3299408	26.1	28.1	2496.6	188.3	60.7	7.9	0	30.1	22.2	83.11350772	4759	21.6	21.8	1329	42.24183481	0	0	0
Panama	2015	3341	57.77558014	12796.07404	2.184469872		52.63506476	2589339	1311972	75.07704926	26.2	28.2	2662.8	194.1	60.9	7.9	0	30.2	22.3	82.91784358	5517	21.4	20.6	4759	42.22441986	0	0	0
Panama	2016	7872	57.62155963	13630.30115	2.195779988	1.5759	53.54141932	2646824	1321666	75.83184052	26.3	28.2	2447.3	189.5	61.1	7.9	0	30.3	22.4	82.42966727	3341	21.2	19.5	5517	42.37844037	0	0	0
Panama	2017	9204	57.46762008	14343.98026	2.208486075	1.5699	54.46671614	2705929	1331144	81.93289185	26.4	28.3	2512.5	191	60.1	7.9	0	30.3	22.4	82.23531656	7872	21.1	18.5	3341	42.53237992	0	0	0
Panama	2018	2919	57.3135456	15146.40851	2.21456442	1.5859	55.40696168	2766522	1340242	76.13717651	25.9	27.8	2665.2	192.8	60.2	8.1	0	30	21.9	83.2048696	9204	21.1	17.6	7872	42.6864544	0	0	0
Paraguay	1999	1164	59.15552983	1812.993667	3.363029667		12.85638057	2760992	2346848	51.62886047	23.4	20.9	1399	109.5	58.5	11	0	28.9	17.9	72.63543673					40.84447017	0	0	0
Paraguay	2000	24282	58.51263781	1694.11121	3.277262456		13.12948905	2852976	2363370	58.23748016	23.6	20.8	963	91.3	55.5	11.6	0	29.4	17.8	71.42134301	1164				41.48736219	0	0	0
Paraguay	2001	38	57.86974578	1663.604939	3.187552055	1.17	13.3984445	2945381	2377821	61.50513077	23.5	20.8	1177.4	102	55	11.4	0.9	29.2	17.8	71.85314872	24282	23.9	31.3	1164	42.13025422	0	0	0
Paraguay	2002	1871	57.00857287	1565.054289	3.09882147		13.66333249	3038082	2390360	65.50552368	24.1	21.5	1055.9	94.7	55.1	11.4	0	29.8	18.5	71.63811905	38	23.8	31.4	24282	42.99142713	0	0	0
Paraguay	2003	137	56.14739995	1300.852367	3.015415273	1.1488	13.9238812	3131088	2400870	67.27288818	24.3	21.8	1157.8	95.8	57	11.2	0	29.9	18.7	71.77159242	1871	23.7	31.7	38	43.85260005	0	0	0
Paraguay	2004	164	55.28622703	1365.416418	2.473617166		14.17816008	3209505	2423478	65.11463928	23.9	20.8	1173.3	101.6	50.8	12	0	29.9	17.9	70.14337262	137	23.6	32	1871	44.71377297	0	0	0
Paraguay	2005	405	54.42505412	1679.49512	2.291349823		14.42375031	3283895	2446661	66.23438263	23.6	20.6	1162.6	96.9	50.2	11.8	0	29.5	17.7	70.73459933	164	23.7	32.3	137	45.57494588	0	0	0
Paraguay	2006	4271	53.5638812	1843.634108	2.189863694		14.65918701	3356601	2467494	66.07154083	23.6	20.7	1022.4	91.1	50.5	11.6	0	29.4	17.8	71.07797117	405	23.6	32.6	164	46.4361188	0	0	0
Paraguay	2007	28182	52.70270828	2271.088885	2.084334082		14.88349358	3427298	2485914	65.54087067	24.1	21	1149.6	98.8	47.9	11.9	0	30.1	18.2	69.97211628	4271	23.6	32.8	405	47.29729172	0	1	0
Paraguay	2008	1953	51.84153536	2976.84448	1.99173398		15.09798641	3496245	2502185	65.46018982	23.6	21	1100.1	89.7	51.6	11.3	0.3	29.3	17.9	72.10808669	28182	23.5	32.7	4271	48.15846464	0	1	0
Paraguay	2009	6143	50.98036245	4047.702445	1.929750417		15.30655928	3564369	2516927	66.42829895	23.5	20.6	1048.1	94.4	48.1	11.8	0	29.5	17.6	71.16225306	1953	23	32.3	28182	49.01963755	0	0	0
Paraguay	2010	13553	50.11918953	3626.747293	1.903290198		15.51464888	3632859	2531111	66.7854538	23.8	21.1	1163.8	98.8	50.4	11.7	0.3	29.7	18	71.58426243	6143	22.5	31.8	1953	49.88081047	1	1	0
Paraguay	2011	42945	49.25801661	4342.065845	1.902532692		15.72619431	3702637	2545380	67.67794037	23.4	20.8	1143.5	97.9	50.5	11.6	0	29.2	17.6	72.28789876	13553	22	31.1	6143	50.74198339	0	0	0
Paraguay	2012	39063	48.21534357	5326.358284	1.910051226		15.94256481	3774039	2559942	69.76886749	23.7	20.9	1152.2	101.5	50.5	11.5	0	29.5	17.9	71.33376952	42945	22	30.8	13553	51.78465643	0	0	0
Paraguay	2013	144539	47.17267053	5185.141549	1.913068664	1.2774	16.1628744	3846934	2574576	75.91104889	24.3	21.5	1138.6	98.1	50.3	11.8	0.1	30.2	18.4	70.78390996	39063	22	30.5	42945	52.82732947	0	0	0
Paraguay	2014	10010	46.12999748	5936.975959	1.855724498		16.38628996	3918989	2591284		23.6	20.7	1103.8	97.6	49.7	11.8	0.1	29.6	17.7	71.07797117	144539	22.1	30.1	39063	53.87000252	0	0	0
Paraguay	2015	68639	45.08732444	6118.31811	1.820711144		16.6109338	3990996	2608528		24.4	22	1377.8	107.8	52.4	10.9	0	29.8	19	71.99742091	10010	22.1	29.8	144539	54.91267556	0	0	0
Paraguay	2016	173709	44.0446514	5413.776021	1.798243706		16.83550466	4063413	2625333		24.5	22.3	1431.1	110.2	53.7	10.6	0	29.8	19.2	72.54362901	68639	22.3	29.5	10010	55.9553486	0	0	0
Paraguay	2017	1832	43.62730934	5324.609068	1.777067114		17.05984898	4136268	2641610		23.4	20.9	1263.2	103.6	53	11.2	0.2	29	17.9	72.63543673	173709	22.5	29.2	68639	56.37269066	0	0	0
Paraguay	2018	27149	42.63848477	5678.869972	1.755160669		17.28431412	4209507	2657551		24.3	21.4	1204.5	100.5	51.8	11.2	0	29.9	18.7	70.45468247	1832	22.9	29	173709	57.36151523	0	0	0
Peru	1990	7858		1040.962255	2.746195199	1.035	16.88608828	14805506	6808687	65.8927536	19.3	18.3	1372.8	137	73.6	12.1	46.7	25.4	13.3	81.77441566					100	0	0	0
Peru	1991	714	59.72542188	1196.586858	2.678551166	1.064	17.24330703	15207438	6863995	66.73535919	19.6	18.6	1421.5	136.9	73.1	12.1	44.9	25.7	13.6	81.57819009	7858				40.27457813	0	1	0
Peru	1992	1971	59.63552266	1524.770536	2.599965782		17.59561172	15608011	6914372	66.4858017	19.7	18.8	1261.9	128	73.4	12.2	44.9	25.9	13.7	81.94480121	714			7858	40.36447734	0	0	0
Peru	1993	897	59.54562344	1566.011279	2.525343833	1.03	17.94282969	16007186	6959636	65.4139328	20.1	19.2	1319.7	130	73.7	12.2	42.1	26.2	14.1	81.63856708	1971			714	40.45437656	0	0	0
Peru	1994	1478	59.45572422	1488.032995	2.4641558		18.28760547	16406528	7001607	65.14457703	19.9	18.9	1535	143.7	72	12.2	42.7	26	13.8	81.36478663	897			1971	40.54427578	0	0	0
Peru	1995	2732	59.365825	1881.737355	2.490415383		18.63391016	16820249	7031156	68.46150208	19.9	18.9	1520.5	142.8	71	12.2	43.2	26	13.8	81.36478663	1478			897	40.634175	0	0	0
Peru	1996	6395	59.27592578	2194.017247	2.46779829	0.98	18.983725	17240503	7058665	68.46681213	20	19.1	1341.3	131.8	71.5	12.1	43.2	26	13.9	81.71781435	2732			1478	40.72407422	0	0	0
Peru	1997	1357	59.18602656	2232.075816	2.452410266		19.33892578	17668538	7085287	69.88677216	19.4	18.4	1442	140.1	71.8	12.1	46.8	25.4	13.3	81.7109658	6395			2732	40.81397344	0	1	0
Peru	1998	988	59.09612734	2306.438527	2.417959747	0.932	19.69606016	18100963	7109994	69.92874146	20.4	19.5	1482.1	141.1	72.4	12.1	39.8	26.5	14.4	81.39046402	1357			6395	40.90387266	0	0	0
Peru	1999	554	59.00622812	2163.119357	2.338445186		20.04536719	18529232	7128838	77.521698	20.6	19.8	1422.6	141.8	71.9	12.1	38.4	26.7	14.6	81.62896875	988			1357	40.99377188	0	1	0
Peru	2000	5486	58.91632891	1924.486419	2.197538466	1.1427	20.37366797	18940926	7137369	78.58605957	19.5	18.6	1638.9	151.5	72	12.1	45.5	25.5	13.4	82.08687444	554			988	41.08367109	0	1	0
Peru	2001	22827	58.82642969	1955.588006	2.017148132		20.67183125	19326872	7133072	80.76802826	19.7	18.8	1564	139.1	72.3	12.1	44.1	25.7	13.6	81.94480121	5486	32.4	44.1	554	41.17357031	0	1	0
Peru	2002	8875	58.72892734	1941.475342	1.828639598		20.93694453	19683542	7115747	83.91697693	19.5	18.6	1602.8	145.7	72	12.1	45	25.5	13.5	82.08687444	22827	31.4	44.2	5486	41.27107266	0	1	0
Peru	2003	3607	58.631425	2021.240038	1.665227139		21.17262813	20014062	7086902	85.4184494	19.9	19.1	1575.3	140.8	71.9	12.1	43.2	26	13.9	82.22578967	8875	30.4	44.3	22827	41.368575	1	1	0
Peru	2004	9774	58.53392266	2145.643889	1.534749827		21.38454453	20323597	7048620	78.7290802	19.8	19.1	1643.3	142.9	71.1	12.2	44.7	26	13.7	82.7373194	3607	29.4	44.4	8875	41.46607734	0	1	0
Peru	2005	6358	58.43642031	2417.034363	1.447046388		21.58142656	20619827	7004399	81.76982117	20	19.3	1630.6	142.4	71	12.1	42.7	26	13.9	82.57349827	9774	28.3	44.4	3607	41.56357969	0	1	0
Peru	2006	5531	58.33891797	2729.499172	1.393037792		21.77042188	20909079	6957061	82.1969986	19.8	19.1	1431.6	130.5	71	12	43.7	25.8	13.8	82.7373194	6358	27.2	44.2	9774	41.66108203	0	1	0
Peru	2007	6907	58.24141563	3154.331349	1.357480826		21.95473047	21194851	6907204	84.73117828	19.9	19.1	1676.9	149	71	12.1	42.5	26	13.9	82.22578967	5531	26	43.7	6358	41.75858438	1	1	0
Peru	2008	10278	58.14391328	3606.070689	1.323838172	1.6648	22.13519531	21477302	6855748	87.34761047	19.4	18.5	1569.7	142.4	71.6	12.1	46.7	25.4	13.3	82.15504714	6907	24.8	43	5531	41.85608672	1	1	0
Peru	2009	8813	58.04641094	4220.616378	1.133885911		22.31431328	21722216	6840105	88.22151947	19.6	18.8	1560.5	143.9	70.7	12.2	45.6	25.7	13.6	82.45537493	10278	23.7	42	6907	41.95358906	0	1	0
Peru	2010	18422	57.94890859	4196.311627	1.051426283	0.9472	22.49426797	21951814	6840849	90.83499908	20	19.2	1553.6	145.7	70.8	12.1	42.8	26.1	14	82.14565631	8813	22.6	40.9	10278	42.05109141	0	1	0
Peru	2011	29810	57.85140625	5082.353706	1.060519024		22.677875	22185856	6841824	92.27526093	19.9	19.3	1315.4	128.2	71.1	12.1	43.5	26	13.9	83.0867927	18422	21.6	39.6	8813	42.14859375	0	0	0
Peru	2012	30709	57.71777031	5869.323882	1.056263063		22.86274531	22421439	6842875	93.89932251	19.7	18.9	1500.5	138.7	71.7	12.1	44	25.7	13.7	82.38067781	29810	20.8	38.3	18422	42.28222969	0	0	0
Peru	2013	13833	57.58413438	6528.971775	1.068934352	1.1411	23.05217969	22662395	6844395	93.17268372	19.9	19.1	1351.2	136.7	71.2	12.1	42.7	26	13.9	82.22578967	30709	20.3	37	29810	42.41586563	0	0	0
Peru	2014	19043	57.45049844	6756.752996	1.142048134		23.26092656	22922694	6851292	98.54975891	19.5	18.7	1486.3	141.8	71.2	12.1	45.6	25.6	13.5	82.52820172	13833	19.9	35.8	30709	42.54950156	0	1	0
Peru	2015	39182	57.3168625	6672.877373	1.295730753		23.50810313	23221643	6868729	97.02095032	19.9	19	1453.3	141.1	71.6	12	42.5	26	13.9	81.79528815	19043	19.7	34.7	13833	42.6831375	0	0	0
Peru	2016	31868	57.18322656	6229.100674	1.494301733		23.80526484	23571250	6899489	97.59812927	20.5	19.7	1463.2	134.6	71.5	12.1	39.2	26.5	14.5	81.7192191	39182	19.7	33.6	19043	42.81677344	0	0	0
Peru	2017	75842	57.03928125	6204.996457	1.718151641	1.3048	24.16096563	23979739	6946297	101.9628677	20.4	19.6	1440.2	137.8	70.7	12.2	40.3	26.5	14.4	81.80785101	31868	19.8	32.5	39182	42.96071875	0	0	0
Peru	2018	5845	56.90217188	6710.507602	1.895086043		24.56585859	24438509	7005790	104.6938477	20.2	19.4	1496.9	144.9	71.6	12	41.3	26.2	14.2	81.98015258	75842	19.9	31.5	31868	43.09782813	0	0	0
Puerto Rico	1990	9450		8033.089441	2.557488646		395.2254791	3222218	283432		25.2	25.4	1915.5	158.7	59.1	8.5	0	29.5	21	79.24733214					100	0	0	0
Puerto Rico	1991	10319	36.11386697	8652.507492	2.001456455		398.7598647	3287359	249641		25.5	25.9	1868.2	159.7	58.1	8.4	0	29.8	21.3	79.37879487	9450				63.88613303	0	0	0
Puerto Rico	1992	13009	37.34069899	9064.018517	0.883696093		401.5907554	3316538	245572		25.6	26.2	1634.3	151.5	58.4	8.3	0	29.8	21.5	79.82297165	10319			9450	62.65930101	0	1	0
Puerto Rico	1993	6600	38.567531	9659.3389	0.818223018		404.1912063	3343786	241390		25.7	26.3	2241.2	172.8	57.9	8.2	0	29.9	21.7	79.65374019	13009			10319	61.432469	0	1	0
Puerto Rico	1994	22000	39.79436302	10212.27676	1.010374096		407.6095829	3377742	237755		25.8	26.4	1826	158.9	58.4	8.4	0	30	21.6	79.48407691	6600			13009	60.20563698	0	1	0
Puerto Rico	1995	6765	41.02119504	10876.41882	1.093579291		411.413416	3414883	234354		25.7	26.5	1643.1	153.6	58.6	8.5	0	30	21.5	80.25947206	22000			6600	58.97880496	1	0	0
Puerto Rico	1996	4655	42.24802706	11579.185	1.084993807	1.75	415.2314543	3452136	230967		25.9	26.6	1957.9	163	58.2	8.7	0	30.3	21.6	79.61329249	6765			22000	57.75197294	1	0	0
Puerto Rico	1997	6955	43.47485908	12173.16369	1.278560015		419.916009	3496557	228098		25.7	26.4	1685	144.8	60.5	8.1	0	29.8	21.7	79.95660612	4655			6765	56.52514092	1	1	0
Puerto Rico	1998	16895	44.70169109	12817.64496	1.08258954		423.8365276	3534616	224814		26	26.4	1559.9	145.2	58.9	8.2	0	30.1	21.9	78.54844113	6955			4655	55.29830891	0	1	0
Puerto Rico	1999	4959	45.92852311	14304.40499	0.724660564		426.2797069	3560323	220778		26.3	27	2769.8	198.2	62.2	7.8	0	30.2	22.4	78.92202185	16895			6955	54.07147689	1	1	0
Puerto Rico	2000	2409	47.15535513	15220.99134	0.64607993		428.4195039	3583400	216681		25.7	26.5	2264.8	178.3	61.2	7.8	0	29.6	21.8	80.25947206	4959			16895	52.84464487	0	0	0
Puerto Rico	2001	5161	48.38218715	16192.12697	0.370913653		429.6059752	3596716	213889		25.6	26.5	1580.5	148.9	60.2	8	0	29.7	21.6	80.73697514	2409			4959	51.61781285	0	0	0
Puerto Rico	2002	2906	49.08455468	18123.1987	0.156908971		430.5269448	3602364	216410		26	26.4	1893.6	165.5	59.6	8.2	0	30.1	21.9	78.54844113	5161			2409	50.91544532	0	0	0
Puerto Rico	2003	3725	49.78692221	18731.45939	0.070623108		431.0824126	3604909	218792		26.1	26.8	1760.2	158.7	59.2	8.1	0	30.1	22.1	79.26839882	2906			5161	50.21307779	0	0	0
Puerto Rico	2004	3288	50.48928974	19557.12025	0.00529819		431.3523112	3605100	220995		26	26.8	2401.2	182.4	60.9	7.6	0	29.9	22.2	79.73856903	3725			2906	49.51071026	0	0	0
Puerto Rico	2005	5701	51.19165727	20988.99233	-0.039007912		431.4405862	3603694	223184		25.6	26.3	2526.9	183.9	58.3	8	0	29.6	21.7	80.12763948	3288			3725	48.80834273	1	1	0
Puerto Rico	2006	3043	51.8940248	21959.3227	-0.203720765		430.8187148	3596360	225002		25.9	26.5	2670.5	181.8	58.6	8.1	0	30	21.9	79.3139944	5701			3288	48.1059752	0	1	0
Puerto Rico	2007	11012	52.59639233	22935.94116	-0.482985004		428.9981962	3579032	226182		25.8	26.4	2642.8	186.6	56.8	8.1	0	29.9	21.8	79.48407691	3043			5701	47.40360767	0	1	0
Puerto Rico	2008	3384	53.29875986	23664.88235	-0.64625231		426.4932356	3555977	227018		25.8	26.6	2145.5	173.3	55.7	8.1	0	29.9	21.8	80.08622901	11012			3043	46.70124014	0	1	0
Puerto Rico	2009	6651	54.0011274	24898.33459	-0.647314085		423.9984216	3533033	227833		25.5	25.9	2350.3	176.3	57.9	8.1	0	29.6	21.5	79.37879487	3384			11012	45.9988726	0	1	0
Puerto Rico	2010	21298	54.70349493	25768.72589	-0.607155064		421.692221	3511647	228763	88.15991211	26	26.6	2438.5	181.1	57.4	8.1	0	30	21.9	79.14350508	6651			3384	45.29650507	0	0	0
Puerto Rico	2011	5654	55.40586246	26435.74879	-0.569042031		419.5631342	3491721	229804	85.88339996	26.1	26.8	3104	200.5	60.1	8.1	0	30.2	22.1	79.26839882	21298			6651	44.59413754	0	1	0
Puerto Rico	2012	12877	55.46065389	27278.88305	-1.211993207		414.7386697	3449657	229075	81.22174835	25.6	26.1	2977.9	195.4	57.1	8.1	0	29.7	21.6	79.51830382	5654			21298	44.53934611	0	0	0
Puerto Rico	2013	18164	55.51544532	27944.73389	-1.260117691		409.7506201	3406460	228028	83.77825928	25.9	26.9	1913.5	161.8	58.7	8.1	0	30	21.9	80.51118677	12877			5654	44.48455468	0	0	0
Puerto Rico	2014	8880	55.57023675	28513.16574	-1.188614649		405.0819617	3366210	226867	86.50028992	25.9	26.9	2804.3	188.9	57.3	8.1	0	30	21.9	80.51118677	18164			12877	44.42976325	0	0	0
Puerto Rico	2015	1867	55.62502818	28981.45733	-1.670486097		398.5201804	3310445	224429		26	27	2282.2	171	56.8	8.1	0	30.1	22	80.33363297	8880			18164	44.37497182	0	0	0
Puerto Rico	2016	71794	55.67981962	29763.4883	-1.788039024		391.5706877	3251779	221453		26.3	27.2	1568.1	150	55.6	8.1	0	30.4	22.3	79.50662942	1867			8880	44.32018038	0	0	0
Puerto Rico	2017	10	55.73506201	30627.1634	-1.958484408		384.0667418	3188713	217959		26.3	27.2	2592.9	185.9	58.7	8.1	0	30.3	22.2	79.50662942	71794			1867	44.26493799	0	0	0
Saint Kitts and Nevis	1991	8	42.30769231	5396.40485	-0.593898207	0.6948	154.8461538	13934	26326		24.9	24.9	2170.5	189.4	55.9	7.5	0	28.7	21.1	79.08865712					57.69230769	0	0	0
Saint Kitts and Nevis	1993	1	42.30769231	5950.628813	0.208101686	0.7617	156.5038462	13950	26741	83.27335358	24.8	25.1	2568.9	201.1	56.1	7.5	0	28.6	21.1	80.20113188				8	57.69230769	0	0	0
Saint Kitts and Nevis	1994	8	42.30769231	6411.014695	0.543324185	0.7786	158.2346154	14026	27115	83.57698822	25	25.3	1901.4	182.4	56.2	7.7	0	28.9	21.2	79.88135617	1				57.69230769	0	0	0
Saint Kitts and Nevis	1995	27	42.30769231	7092.105802	0.597101575	0.9375	160.0692308	14110	27508		24.9	25.1	1678.6	173.1	56.2	7.8	0	28.8	21	79.72390737	8			1	57.69230769	0	0	0
Saint Kitts and Nevis	1996	6	42.30769231	7450.274145	0.537179692	1.0926	161.8346154	14186	27891		25.1	25.4	1958.7	180.4	56.2	7.8	0	29	21.2	79.72061715	27			8	57.69230769	0	0	0
Saint Kitts and Nevis	1999	1	42.30769231	8866.566371	0.293521771	1.0648	166.25	14330	28895		25.4	25.9	2649.1	204.8	61.8	7.1	0	29	21.9	79.85177989					57.69230769	0	0	0
Saint Kitts and Nevis	2000	5	42.30769231	9320.881307	0.348311045	1.055	167.7769231	14380	29242		24.9	25.3	2298.1	192.8	58.4	7.2	0	28.5	21.4	80.35915763	1				57.69230769	0	0	0
Saint Kitts and Nevis	2001	81	42.30769231	9565.949909	0.485606227		169.55	14450	29633	111.9511566	24.8	25.1	1667	171.1	55.7	7.2	0	28.4	21.2	80.20113188	5	20.5	25.5	1	57.69230769	0	0	0
Saint Kitts and Nevis	2002	20	42.30769231	10283.0328	0.614027939	1.0987	171.5461538	14539	30063	103.2689133	25.1	25.3	2217.6	194.3	55.9	7.5	0	28.8	21.4	79.40675645	81	19.9	25	5	57.69230769	0	0	0
Saint Kitts and Nevis	2003	2	42.30769231	10650.84515	0.821978736		173.7230769	14659	30509	100.6886673	25.2	25.7	2197.3	200.4	56.6	7.3	0	28.9	21.6	80.18332426	20	19.4	24.7	81	57.69230769	0	0	0
Saint Kitts and Nevis	2004	4	42.30769231	10270.60416	0.835574305		175.9576923	14782	30967	97.13201904	25.1	25.7	2267.1	196	55.8	6.9	0	28.6	21.7	80.66219924	2	19	24.5	20	57.69230769	0	0	0
Saint Kitts and Nevis	2006	1	42.30769231	11679.40971	0.695468899		180.2	15006	31846	94.89279938	25.2	25.6	2836.9	210.7	55.2	7.4	0	29	21.6	79.87132689		18.5	24.3	4	57.69230769	0	0	0
Saint Kitts and Nevis	2008	49	42.30769231	14429.55024	0.469313748		183.7269231	15164	32605	111.9584122	25	25.5	2132	193.7	50.7	7.4	0	28.8	21.4	80.51282934		17.9	24	1	57.69230769	0	0	0
Saint Kitts and Nevis	2009	2	42.30769231	16142.0427	0.408029523		185.3	15226	32952	109.2716904	24.7	24.8	2780	208.6	53.9	7.4	0	28.4	21	79.71725873	49	17.5	23.9		57.69230769	0	0	0
Saint Kitts and Nevis	2010	19	42.30769231	15931.87331	0.425992714		186.9192308	15291	33308	106.0606079	25.2	25.5	1878.5	179.5	52.2	7.4	0	28.9	21.5	79.55932951	2	17.2	23.7	49	57.69230769	0	0	0
Saint Kitts and Nevis	2011	47	42.30769231	15888.63951	0.391619847		188.5038462	15351	33660	106.2638702	25.4	25.9	2575	202.3	57.4	7.4	0	29.2	21.8	79.85177989	19	16.9	23.5	2	57.69230769	0	1	0
Saint Kitts and Nevis	2012	2	42.30769231	16910.57011	0.429017819		190.1615385	15417	34025	104.7537766	25	25.2	2334	198.9	55.9	7.4	0	28.7	21.3	79.56561959	47	16.3	22.8	19	57.69230769	0	0	0
Saint Kitts and Nevis	2013	100	42.30769231	16564.05504	0.498205553		191.85	15494	34387	89.02084351	25.2	25.7	1852.8	170.9	54.3	7.4	0	28.9	21.5	80.18332426	2	15.9	22.4	47	57.69230769	0	0	0
Saint Kitts and Nevis	2014	75	42.30769231	17393.42727	0.579189469		193.5692308	15584	34744	116.3954315	25.2	25.6	2202.8	194.9	53.1	7.4	0	28.9	21.5	79.87132689	100	15.3	21.8	2	57.69230769	0	0	0
Saint Kitts and Nevis	2015	5	42.30769231	18789.6345	0.626881091		195.2923077	15682	35094	107.1866608	25.3	25.7	2237.7	191.5	53.2	7.4	0	29	21.6	79.70765368	75	14.9	21.3	100	57.69230769	0	0	0
Saint Kitts and Nevis	2016	136	42.30769231	18717.42876	0.65465642	2.6758	196.9384615	15785	35419	107.8691025	25.5	25.9	1286.1	151.4	51.7	7.4	0	29.2	21.8	79.37879487	5	14.8	21	75	57.69230769	0	0	0
Saint Kitts and Nevis	2017	10	42.30769231	19542.16228	0.707029017		198.5730769	15897	35732	106.9142075	25.4	25.9	2196.8	195.8	55.9	7.4	0	29.1	21.7	79.85177989	136	14.7	20.7	5	57.69230769	0	0	0
Saint Kitts and Nevis	2018	3	42.30769231	20382.77987	0.727048016		200.1384615	16013	36023		25.3	25.8	2399.8	201.1	52.6	7.4	0	29	21.6	80.01780019	10	14.7	20.4	136	57.69230769	0	0	0
Saint Lucia	1990	2		3584.044619	2.793269546		222.6016393	39461	96326		25.5	26.9	2220.2	208.3	54.8	6.5	0	28.8	22.3	82.4436132					100	0	0	0
Saint Lucia	1991	4	34.86885246	4199.636497	2.616195629	0.35	226.2606557	40507	97512	49.38600159	25.9	27.3	2328.5	205.7	54.2	6.5	0	29.2	22.7	81.70837914	2				65.13114754	0	0	0
Saint Lucia	1993	5	34.78360656	4755.104291	0.55880869		232.3901639	41633	100125	61.95895004	25.8	27.5	2662.1	233	54.5	6.6	0	29.1	22.5	82.79591345				4	65.21639344	0	0	0
Saint Lucia	1995	52	34.69836066	4919.380367	0.467513493		237.8360656	42022	103058		25.8	27.2	2227.3	209.9	54.5	6.9	0	29.2	22.4	81.8926853				5	65.30163934	0	0	0
Saint Lucia	1996	65	34.6557377	5194.782925	0.53400547	0.56	240.7721311	42247	104624		26.1	27.8	2520.2	207.8	54.5	6.7	0	29.4	22.8	82.22617489	52				65.3442623	0	0	0
Saint Lucia	1997	14	34.61311475	5300.354676	0.632360947		243.995082	42515	106322		25.8	27.8	2727.5	213.4	56.6	6.2	0	29	22.7	83.6991416	65			52	65.38688525	0	0	0
Saint Lucia	1998	3	34.5704918	5340.086973	0.691476532	0.473	247.4098361	42810	108110	74.05796814	26	27.7	1990.6	207	52.8	6.3	0	29.2	22.8	82.41635679	14			65	65.4295082	0	0	0
Saint Lucia	1999	3	34.52786885	5733.826989	0.684408007		250.857377	43104	109919		26.5	28.5	2893.7	211.9	56.1	6.1	0	29.6	23.5	82.32964303	3			14	65.47213115	0	0	0
Saint Lucia	2001	292	34.44262295	5950.047485	0.414346157		256.9459016	43532	113205	73.9931488	25.8	27.6	2365.2	202.1	53.9	6.1	0	28.9	22.7	83.0969895		18.8	22.2	3	65.55737705	0	0	0
Saint Lucia	2002	51	34.40327869	5642.748904	-0.170134539	0.819	259.3180328	43458	114726	74.26106262	26.1	27.8	2112	200.6	53.4	6.4	0	29.4	22.9	82.22617489	292	18.2	22		65.59672131	0	0	0
Saint Lucia	2003	5	34.36393443	5646.456535	-3.493518781	0.4391	261.2983607	41966	117426	73.72714996	26.3	28.3	1995.3	225.1	55.2	6.3	0	29.4	23.1	82.72197105	51	17.6	21.9	292	65.63606557	0	0	0
Saint Lucia	2004	11	34.32459016	6150.921369	-3.607644552	0.4673	263.1639344	40479	120051	74.71952057	26.2	28.4	2448.9	207.4	53	6	0	29.3	23.3	83.50591339	5	17.4	22.2	51	65.67540984	0	0	0
Saint Lucia	2005	1	34.2852459	6591.645501	-3.588922975	0.4203	265.2803279	39052	122769	73.84597778	26	27.9	3344.9	254	55.7	6.2	0	29.1	22.9	83.01142074	11	17.1	22.3	5	65.7147541	0	0	0
Saint Lucia	2006	30	34.24590164	6949.204173	-3.462410336	0.508	267.8819672	37723	125685	77.89299011	26.4	28.3	3018.8	239.3	55.3	6.6	0	29.7	23.1	82.23531656	1	16.8	22.5	11	65.75409836	0	0	0
Saint Lucia	2007	39	34.20655738	7669.21347	-3.306732246		271.1114754	36496	128882	82.44165039	26.2	28	2230.1	232.5	51.9	6.6	0	29.5	22.9	82.32977377	30	16.5	22.6	1	65.79344262	0	0	0
Saint Lucia	2008	98	34.16721311	7969.797993	-3.201743377	0.185	274.8262295	35346	132298	87.96607971	26.1	27.9	2268.5	213	50.5	6.6	0	29.4	22.8	82.5219525	39	16.1	22.6	30	65.83278689	0	0	0
Saint Lucia	2009	18	34.12786885	8456.694632	-3.222886059	0.1588	278.7065574	34225	135786	93.28363037	25.9	27.6	2581.3	234.1	53.3	6.6	0	29.2	22.6	82.60627341	98	15.7	22.6	39	65.87213115	0	0	0
Saint Lucia	2010	74	34.08852459	8137.750991	-3.375547031	0.1045	282.3327869	33089	139134	94.59269714	26.3	28.2	2105.3	219.1	51.8	6.6	0	29.6	23	82.42966727	18	15.3	22.5	98	65.91147541	0	0	0
Saint Lucia	2011	756	34.04918033	8540.07098	-2.972201179	1.6485	285.3967213	32120	141972	93.82028961	26.6	28.5	3129.6	223.7	55.4	6.6	0	29.9	23.3	81.84602923	74	14.8	22.3	18	65.95081967	0	0	0
Saint Lucia	2012	33	34.04918033	8983.743733	0.827821864	1.8063	287.7672131	32387	143151	92.79428864	26.2	28.1	3226.1	271.6	57.5	6.6	0	29.5	23	82.62380867	756	14.4	22.1	74	65.95081967	0	0	0
Saint Lucia	2013	234	34.04918033	9086.387955	0.634043368	2.1392	289.5967213	32593	144061	89.47303772	26.2	28.1	2649.8	213.3	54.4	6.6	0	29.5	23	82.62380867	33	14	21.9	756	65.95081967	0	0	0
Saint Lucia	2014	167	34.04918033	9378.985047	0.538540514	2.4394	290.9918033	32769	144736	87.78887939	26.3	28.2	2266.8	234.1	53.3	6.6	0	29.6	23.1	82.42966727	234	13.7	21.8	33	65.95081967	0	0	0
Saint Lucia	2015	25	34.04918033	9843.308534	0.566004798	1.8564	292.3065574	32955	145352	87.53952026	26.3	28.1	2188.8	204.8	52.5	6.6	0	29.6	23	82.13736348	167	13.6	21.8	234	65.95081967	0	0	0
Saint Lucia	2016	196	34.04918033	10093.61802	0.638226029		293.657377	33166	145965	88.51898956	26.5	28.3	1765.4	200.5	49.5	6.6	0	29.8	23.2	81.75189115	25	13.6	21.8	167	65.95081967	0	0	0
Saint Lucia	2017	66	34.04918033	10362.35158	0.733000158		295.1278689	33410	146618	88.53397369	26.5	28.3	2709.9	244.4	52.2	6.6	0	29.8	23.2	81.75189115	196	13.6	21.9	25	65.95081967	0	0	0
Saint Lucia	2018	30	34.04918033	11034.62983	0.801924135	0.6409	296.647541	33679	147276	88.86383057	26.3	28.1	2670.1	219.9	50.8	6.6	0	29.6	23.1	82.13736348	66	13.7	22	196	65.95081967	0	0	0
Saint Vincent and the Grenadines	1990	9		2005.631798	1.892902944		274.5410256	43731	63340		26.9	27.9	1458.6	187.2	54.6	6.7	0	30.2	23.5	78.72138748					100	0	1	0
Saint Vincent and the Grenadines	1991	1	70.61538462	2236.197812	1.765665027	0.46	275.6128205	44510	62979		27.3	28.3	1580.5	190.7	54	6.7	0	30.6	23.9	77.99793257	9				29.38461538	0	0	0
Saint Vincent and the Grenadines	1992	7	70.87179487	2364.525383	1.558229903	0.135	276.3384615	45209	62563	60.07061005	27.2	28.2	1550.7	182.7	54.3	6.8	0	30.6	23.8	78.17913112	1			9	29.12820513	0	0	0
Saint Vincent and the Grenadines	1993	7	71.12820513	2575.069302	1.005785645		276.7717949	45666	62275		27	28.3	1719.8	206.4	54.2	6.8	0	30.4	23.6	79.38237809	7			1	28.87179487	0	0	0
Saint Vincent and the Grenadines	1994	2	71.38461538	2650.111143	0.926366466		277.0153846	46091	61945		27.3	28.5	1612.8	204	54.3	7	0	30.8	23.9	78.54915471	7			7	28.61538462	0	0	0
Saint Vincent and the Grenadines	1995	224	71.64102564	2678.509305	0.85765116		277.074359	46488	61571		26.9	27.9	1589.4	194.8	54.3	7.2	0	30.5	23.4	78.72138748	2			7	28.35897436	0	0	0
Saint Vincent and the Grenadines	1996	190	71.8974359	2924.829997	0.816226133	0.46	277.0333333	46869	61174		27.3	28.6	1715.2	186.6	54.3	6.9	0	30.8	23.9	78.82476578	224			2	28.1025641	0	0	0
Saint Vincent and the Grenadines	1997	3	72.15384615	3069.824777	0.773632474		276.8794872	47233	60750		27.1	28.7	1828.6	196.3	55.7	6.5	0	30.4	23.9	80.03328291	190			224	27.84615385	0	0	0
Saint Vincent and the Grenadines	1998	112	72.41025641	3223.229718	0.736173762	0.9361	276.6538462	47582	60313		27.3	28.6	1419.6	190.7	52.4	6.6	0	30.6	24	78.82476578	3			190	27.58974359	0	0	0
Saint Vincent and the Grenadines	1999	8	72.66666667	3465.623925	0.732880136		276.4282051	47932	59875		27.8	29.4	1976.6	200.1	55.1	6.4	0	31.1	24.7	78.69505974	112			3	27.33333333	0	0	0
Saint Vincent and the Grenadines	2000	5	72.92307692	3625.720503	0.771033071		276.3153846	48303	59460		27.3	28.7	1605.8	192.9	53.9	6.6	0	30.7	24	79.10037685	8			112	27.07692308	0	0	0
Saint Vincent and the Grenadines	2001	3	73.17948718	3970.293622	0.828802369	0.8256	276.3769231	48705	59082	82.50788879	27	28.4	1631.2	193.4	53.7	6.4	0	30.3	23.8	79.66288119	5	24.5	26.7	8	26.82051282	0	0	0
Saint Vincent and the Grenadines	2002	121	73.17948718	4282.690403	0.895272107	0.5746	276.6487179	49143	58750	84.58470917	27.4	28.6	1372.5	177.3	52.8	6.7	0	30.7	24.1	78.36453128	3	23.6	26.4	5	26.82051282	0	0	0
Saint Vincent and the Grenadines	2003	3	73.17948718	4512.362727	0.988122321		277.1666667	49631	58464	87.61702728	27.5	29.2	1420.9	203.2	55	6.6	0	30.8	24.2	79.54174871	121	22.8	26.3	3	26.82051282	0	0	0
Saint Vincent and the Grenadines	2004	4	73.17948718	4699.792277	1.010372848		277.7487179	50135	58187	86.22110748	27.6	29.2	1569.3	185.4	52.7	6.3	0	30.7	24.4	79.07802848	3	22.1	26.1	121	26.82051282	0	0	0
Saint Vincent and the Grenadines	2005	8	73.17948718	5067.270274	0.984466995	0.9309	278.2564103	50631	57889	94.21038055	27.4	28.7	2038.8	222.5	55.1	6.5	0	30.7	24.1	78.63853314	4	21.3	26	3	26.82051282	0	0	0
Saint Vincent and the Grenadines	2006	5	73.17948718	5339.393551	0.892687512		278.5051282	51085	57532	89.4212265	27.7	29.1	1919.8	214.4	54.9	6.9	0	31.2	24.3	78.34812184	8	20.5	25.7	4	26.82051282	0	0	0
Saint Vincent and the Grenadines	2007	2	73.17948718	5925.315896	0.789670201		278.4666667	51490	57112		27.5	28.8	1585.8	211.9	51.5	6.9	0	31	24.1	78.45213571	5	19.9	25.5	8	26.82051282	0	0	0
Saint Vincent and the Grenadines	2008	6	73.17948718	6575.958035	0.723729381		278.2461538	51864	56652	104.8516464	27.3	28.6	1518.1	191.9	50	6.9	0	30.8	23.9	78.82476578	2	19.3	25.2	5	26.82051282	0	0	0
Saint Vincent and the Grenadines	2009	10	73.17948718	6758.823844	0.699384167		277.9512821	52228	56173	109.4799194	27.2	28.5	1675.9	207	52.3	6.9	0	30.7	23.8	79.01082401	6	18.7	24.8	2	26.82051282	0	0	0
Saint Vincent and the Grenadines	2010	216	73.17948718	6595.996452	0.704033435		277.674359	52597	55696	110.5402298	27.6	29	1384	196.4	51.2	6.9	0	31	24.2	78.53639815	10	18.2	24.4	6	26.82051282	0	0	0
Saint Vincent and the Grenadines	2011	47	73.17948718	6654.792907	0.772716483	0.6648	277.5897436	53005	55255	108.0370712	27.9	29.4	2031.7	201.9	55	6.9	0	31.3	24.5	78.23731254	216	17.8	23.9	10	26.82051282	0	0	0
Saint Vincent and the Grenadines	2012	193	73.17948718	6590.004789	0.854746199		277.7307692	53460	54855	103.4264069	27.5	29	2031	239	57.4	6.9	0	31	24.1	78.99694221	47	17.4	23.4	216	26.82051282	0	0	0
Saint Vincent and the Grenadines	2013	127	73.17948718	6732.444323	0.91425165	0.941	278.0384615	53951	54484	101.9272232	27.4	28.9	1595.9	189.5	55	6.9	0	30.9	24	79.18653685	193	17.1	22.8	47	26.82051282	0	0	0
Saint Vincent and the Grenadines	2014	117	73.17948718	7040.628615	0.97390791		278.5230769	54479	54145	104.5358505	27.6	28.9	1541.9	208.1	53.1	6.9	0	31	24.2	78.26558298	127	16.9	22.3	193	26.82051282	0	0	0
Saint Vincent and the Grenadines	2015	13	73.17948718	7081.065478	1.026305575		279.1487179	55041	53827	106.3007507	27.5	28.8	1444.9	185	51.9	6.9	0	31	24.1	78.45213571	117	16.8	21.9	127	26.82051282	0	0	0
Saint Vincent and the Grenadines	2016	89	73.17948718	7207.170759	1.046448674		279.8333333	55620	53515	107.4255905	27.8	29.1	1134.6	178.1	49.5	6.9	0	31.2	24.4	77.89204893	13	16.7	21.5	117	26.82051282	0	0	0
Saint Vincent and the Grenadines	2017	3	73.17948718	7438.792212	1.101427241		280.6846154	56236	53231	106.6856537	27.7	29.2	1746.1	216.3	51.8	6.9	0	31.2	24.3	78.61735938	89	16.6	21	13	26.82051282	0	0	0
Saint Vincent and the Grenadines	2018	2	73.17948718	7717.846546	1.124600741		281.6051282	56872	52954	108.6251297	27.6	29	1832.2	201.3	50.7	6.9	0	31	24.2	78.53639815	3	16.5	20.7	89	26.82051282	0	0	0
Suriname	1990	16		1366.468387	2.202401506		2.545397436	260613	136469	58.26472092	25.5	22.5	2836.5	227.6	69.9	8.8	0	30	21.1	68.95841253					100	0	0	0
Suriname	1991	40	98.57455128	958.6123321	2.128648629	0.75	2.597237179	266220	138949	57.33058167	25.9	23	2936.7	228.4	69.8	8.8	0	30.3	21.5	68.83856118	16				1.425448718	0	0	0
Suriname	1992	24	98.55098718	1084.96425	2.029082604		2.64749359	271677	141332	58.92235947	25.6	22.7	2203.9	202.4	69.8	8.8	0	30.1	21.3	69.15959758	40			16	1.449012821	0	0	0
Suriname	1993	171	98.52742308	961.8264719	1.947584509		2.696525641	277020	143638	63.38970184	25.4	22.5	1973.4	189.7	69.8	8.8	0	29.9	21	69.36930685	24			40	1.472576923	0	0	0
Suriname	1994	75	98.50385897	1001.721163	1.849089718	0.762	2.743769231	282190	145838	54.08483124	25.4	22.3	2422.6	212.4	69.8	8.8	0	29.9	21	68.75269079	171			24	1.496141026	0	0	0
Suriname	1995	344	98.48029487	1391.620154	1.75077009		2.789096154	287174	147925		25.6	22.8	2430.9	210.4	69.8	8.8	0	30	21.2	69.46426541	75			171	1.519705128	0	0	0
Suriname	1996	677	98.45673077	1565.212023	1.651822732	0.75	2.832378205	291957	149894		26.1	23.4	1971.2	191.1	69.8	8.8	0	30.5	21.7	69.21196016	344			75	1.543269231	0	0	0
Suriname	1997	90	98.43316667	1921.905439	1.540358711	0.252	2.873121795	296489	151718		26	23.3	2703.9	216.3	72.2	8.8	0	30.4	21.6	69.32494994	677			344	1.566833333	0	0	0
Suriname	1998	1230	98.40960256	2039.836843	1.430913605		2.911314103	300762	153403		26.2	23.6	2083.7	194.1	71.3	8.8	0	30.6	21.8	69.39223789	90			677	1.590397436	0	0	0
Suriname	1999	695	98.38603846	2415.742066	1.353012033		2.947679487	304859	154979		26.6	24.2	2008.8	192.4	69.3	8.8	0	31	22.2	69.49733008	1230			90	1.613961538	0	0	0
Suriname	2000	1069	98.36247436	1904.44518	1.309376476		2.983205128	308877	156503		25.9	23.2	2305.6	206.6	67.6	8.8	0	30.4	21.5	69.43715736	695			1230	1.637525641	0	0	0
Suriname	2001	736	98.33891026	2012.281651	1.2985253	0.4056	3.018871795	312914	158030		25.9	23.1	2669.6	224.5	73	8.8	0	30.3	21.5	69.13785927	1069	27.4	33.1	695	1.661089744	0	0	0
Suriname	2002	1104	98.31262179	1750.576737	1.298284515		3.054961538	317003	159571	74.98925781	26	23.3	1934.4	192.6	67.6	8.8	0	30.5	21.6	69.32494994	736	26.9	32.9	1069	1.687378205	0	0	0
Suriname	2003	283	98.28633333	2267.753984	1.290364749		3.091205128	321120	161108	74.93792725	25.9	23.2	2262.6	209.2	70.6	8.8	0	30.3	21.5	69.43715736	1104	26.2	32.7	736	1.713666667	0	0	0
Suriname	2004	375	98.26004487	2611.377493	1.286839055		3.127807692	325279	162659		26.3	23.7	1892.3	187.3	68.4	8.8	0	30.7	21.9	69.27599696	283	25.6	32.5	1104	1.739955128	0	0	0
Suriname	2005	2853	98.23375641	3006.183233	1.279292158	0.8102	3.164615385	329467	164213		26.1	23.5	2211	202.4	68.7	8.8	0	30.5	21.7	69.50773777	375	24.9	32.2	283	1.76624359	1	0	0
Suriname	2006	285	98.20746795	3590.648183	1.081943422		3.201673077	333051	166410	68.4760437	26.4	23.9	2584.3	218.6	70.5	8.8	0	30.8	22	69.44961363	2853	24.3	31.9	375	1.792532051	0	0	0
Suriname	2007	41	98.18117949	5197.747907	1.059965035		3.239051282	336600	168692	69.11164093	26.1	23.4	2310.6	211	70.2	8.8	0	30.5	21.7	69.21196016	285	23.8	31.6	2853	1.818820513	0	0	0
Suriname	2008	24	98.15489103	5744.759727	1.056784898		3.276801282	340176	171005	69.06005096	26	23.5	2662.7	223.1	69.3	8.8	0	30.5	21.6	69.92001389	41	23	31	285	1.845108974	0	0	0
Suriname	2009	120	98.12860256	6831.983622	1.053296947		3.314884615	343778	173344	69.62119293	25.9	23.1	2476.8	214.5	68.3	8.8	0	30.3	21.5	69.13785927	24	22.3	30.4	41	1.871397436	0	0	0
Suriname	2010	113	98.1023141	7408.360786	1.050953845	0.7054	3.353288462	347410	175703	67.68676758	26.1	23.5	2044.8	198.7	68.5	8.8	0	30.6	21.7	69.50773777	120	21.6	29.7	24	1.897685897	0	0	0
Suriname	2011	409	98.07602564	8255.874872	1.040308443		3.391833333	351043	178083	71.44953156	26.4	23.8	2285.8	207.5	69.5	8.8	0	30.9	22	69.15902947	113	20.9	29	120	1.923974359	0	0	0
Suriname	2012	663	98.01424359	8263.203803	1.034672285		3.430621795	354694	180483	70.33705139	26	23.4	2377.9	212.8	69.1	8.8	0	30.5	21.6	69.62248191	409	20.4	28.4	113	1.98575641	0	0	0
Suriname	2013	21	97.95246154	9200.974786	1.025192594		3.469532051	358349	182898	72.07447052	25.9	23.4	2272.2	204.6	68.6	8.8	0	30.4	21.5	70.03575355	663	20.1	27.8	409	2.047538462	0	0	0
Suriname	2014	197	97.89067949	9402.164419	1.008435239		3.508301282	361981	185314	73.80877686	25.9	23.3	2633.7	219.9	69.5	8.8	0	30.4	21.5	69.73645545	21	19.9	27.3	663	2.109320513	0	0	0
Suriname	2015	15	97.82889744	9471.922001	1.010127646		3.546653846	365656	187622	73.34947968	26.1	23.4	2092.2	204.1	70.6	8.8	0	30.5	21.7	69.21196016	197	19.9	27	21	2.171102564	0	0	0
Suriname	2016	6	97.76711538	9168.237157	1.003275087	1.0463	3.584205128	369343	189793	77.46790314	26.4	23.7	2424.6	209.4	68.7	8.8	0	30.9	22	68.86844532	15	20	26.7	197	2.232884615	0	0	0
Suriname	2017	1	97.69435897	5872.789429	0.998402673	1.1312	3.621044872	373049	191834		26.4	23.9	2193.4	202.7	70.1	8.8	0	30.8	22	69.44961363	6	20.1	26.4	15	2.305641026	0	0	0
Trinidad and Tobago	1990	526		3564.356935	1.062287609		236.4245614	654228	558630	83.21408081	25.7	27.8	1627	206.7	60	8.5	0	30	21.5	84.19672918					100	0	1	0
Trinidad and Tobago	1991	36	47.18518519	4150.284861	1.017688923	0.72	238.0352827	660920	560201	83.17368317	26.1	28.1	1865.5	211.9	59.5	8.5	0	30.3	21.8	83.11350772	526				52.81481481	0	1	0
Trinidad and Tobago	1992	116	47.0797271	4318.502428	0.991257898	0.732	239.5922027	667504	561604	80.3807373	26.1	28	1672.5	200	59.8	8.5	0	30.3	21.8	82.81773011	36			526	52.9202729	0	1	0
Trinidad and Tobago	1993	268	46.97426901	4398.495123	0.950963864		241.0692008	673882	562803	79.70011902	25.8	28.1	1737.9	210.7	59.7	8.5	0	30	21.5	84.60236974	116			36	53.02573099	0	1	0
Trinidad and Tobago	1994	48	46.86881092	3754.800372	0.893335955	0.658	242.4181287	679929	563676	79.92189026	26.1	28.3	1877.1	218.4	59.8	8.5	0	30.4	21.9	83.70506293	268			116	53.13118908	0	0	0
Trinidad and Tobago	1995	312	46.76335283	3959.262873	0.809155261	0.788	243.5725146	685453	564074		25.8	27.7	1791.7	202.7	59.8	8.6	0	30.1	21.5	83.39806555	48			268	53.23664717	0	1	0
Trinidad and Tobago	1996	3983	46.65789474	4249.094373	0.706373575	0.9432	244.4834308	690312	563888		26.2	28.4	1692.8	195.8	59.8	8.5	0	30.5	22	83.50591339	312			48	53.34210526	0	1	0
Trinidad and Tobago	1997	1357	46.55243665	4579.978105	0.600241551	0.761	245.1358674	694468	563079		25.9	28.5	1875.1	204.3	59.4	8.5	0	30.2	21.7	85.29995624	3983			312	53.44756335	0	1	0
Trinidad and Tobago	1998	2848	46.44697856	4554.356458	0.511026653	0.7533	245.5824561	698026	561812		26.1	28.3	1665.3	203.6	57.9	8.5	0	30.3	21.8	83.70506293	1357			3983	53.55302144	0	0	0
Trinidad and Tobago	1999	1135	46.34152047	4790.123738	0.47735107	0.9392	245.9452242	701366	560333		26.7	29.2	2160.1	216.4	60.9	8.4	0	30.9	22.5	83.36407365	2848			1357	53.65847953	0	1	0
Trinidad and Tobago	2000	1968	46.23606238	5387.164386	0.503317991	0.9265	246.3795322	704905	559022		26.2	28.5	2047	215.8	60.1	8.5	0	30.5	22	83.7999483	1135			2848	53.76393762	0	1	0
Trinidad and Tobago	2001	2072	46.13060429	6435.134212	0.495292208	1.0062	247.0095517	708405	558754		25.8	28.1	1951.8	205.8	61.3	8.5	0	30.1	21.6	84.60236974	1968	25.5	30.8	1135	53.86939571	1	1	0
Trinidad and Tobago	2002	5700	46.04795322	6939.828471	0.016938028	0.9704	247.8805068	708525	563102		26.1	28.4	1417.4	193.4	56.6	8.5	0	30.4	21.9	84.00084054	2072	24.6	30.5	1968	53.95204678	0	0	0
Trinidad and Tobago	2003	2129	45.96530214	7053.087371	0.100158004	0.8252	248.9688109	709235	567975		26.1	29	1719.5	211.2	60	8.5	0	30.3	21.8	85.77550618	5700	23.8	30.4	2072	54.03469786	0	0	1
Trinidad and Tobago	2004	546	45.88265107	8807.866068	0.158918262	0.8087	250.2074074	710363	573201		26.5	29	1615.9	197.8	58.3	8.4	0	30.7	22.3	83.77402273	2129	23.2	30.2	5700	54.11734893	0	1	0
Trinidad and Tobago	2005	411	45.8	10293.86925	0.168785195		251.4844055	711563	578552	85.51222992	26.2	28.6	2051.5	226.4	59.4	8.5	0	30.4	22	84.09398321	546	22.4	29.9	2129	54.2	0	1	0
Trinidad and Tobago	2006	37	45.71734893	12327.28071	0.15208445		252.72846	712646	583851		26.4	29.1	2067.2	219.7	60.5	8.5	0	30.7	22.2	84.55998982	411	21.8	29.7	546	54.28265107	0	1	0
Trinidad and Tobago	2007	47	45.63469786	14102.59329	0.123267141	1.2222	253.9087719	713525	589027		26.4	28.8	1853.8	213.8	56.5	8.5	0	30.6	22.1	83.68823735	37	21.2	29.3	411	54.36530214	0	1	0
Trinidad and Tobago	2008	2366	45.55204678	16539.89075	0.106176751	1.1792	255.0584795	714283	594167		26.1	28.5	1698	205.3	55.2	8.5	0	30.4	21.9	84.29661815	47	20.5	28.8	37	54.44795322	0	1	0
Trinidad and Tobago	2009	24	45.46939571	21204.00818	0.112497126		256.2278752	715087	599362		26.1	28.6	1758.2	209	56.5	8.5	0	30.4	21.9	84.59239575	2366	20	28.3	47	54.53060429	0	1	0
Trinidad and Tobago	2010	4734	45.38674464	14514.24061	0.143096926	1.5081	257.4894737	716111	604810		26.4	29	1490.8	197.8	56	8.5	0	30.7	22.2	84.26940566	24	19.3	27.7	2366	54.61325536	0	1	0
Trinidad and Tobago	2011	1243	45.30409357	16683.39306	0.197957573	1.8086	258.8974659	717530	610614		26.7	29.3	2117	215.2	60.3	8.5	0	31	22.5	83.64956706	4734	18.7	26.9	24	54.69590643	0	1	0
Trinidad and Tobago	2012	2473	45.2214425	19034.12071	0.252770729	1.8193	260.4639376	719346	616834		26.3	29	2098.4	245	62.5	8.5	0	30.6	22	84.76809754	1243	18.2	26.2	4734	54.7785575	0	0	0
Trinidad and Tobago	2013	3289	45.13879142	19171.21082	0.337099008		262.1469786	721775	623039		26	28.9	1614.3	214	61.9	8.5	0	30.3	21.8	85.98674048	2473	17.8	25.5	1243	54.86120858	0	0	0
Trinidad and Tobago	2014	5157	45.05614035	20162.73321	0.396152383		263.8807018	724640	629068		26.2	28.9	1728.8	215.1	58.7	8.5	0	30.5	21.9	84.97608793	3289	17.5	24.8	2473	54.94385965	0	0	0
Trinidad and Tobago	2015	1687	44.97348928	20290.51971	0.416579765		265.562768	727665	634672		26.3	28.9	1649.6	188.8	57.2	8.5	0	30.6	22	84.47579376	5157	17.4	24.4	3289	55.02651072	0	0	0
Trinidad and Tobago	2016	1801	44.89083821	18383.5387	0.408966553	2.6498	267.1212476	730647	639685		26.6	29	1246.6	193.1	55.7	8.5	0	30.9	22.4	83.28192448	1687	17.3	24	5157	55.10916179	0	0	0
Trinidad and Tobago	2017	300	44.80896686	16241.41096	0.396804507		268.5307992	733552	644011		26.6	29	1847.1	209.9	58.2	8.5	0	30.9	22.4	83.28192448	1801	17.3	23.6	1687	55.19103314	0	0	0
Trinidad and Tobago	2018	49	44.72709552	16747.9067	0.386002366	3.3646	269.797271	736389	647671		26.5	28.8	1953.2	204.2	56.3	8.5	0	30.8	22.2	83.19627085	300	17.3	23.2	1801	55.27290448	0	0	0
United States	1990	102		22857.15443	1.140364939	1.8	26.94836532	185333919	61485081		8.5	9.1	719.7	106.9	58.5	13	151.1	15	2	82.04380668					100	0	0	0
United States	1991	25	33.02230821	23888.60001	1.410256285	1.8	27.25451361	187966119	61656881	91.48178101	9.2	9.4	780.8	110.1	58.4	13	142.1	15.8	2.7	80.83048542	102				66.97769179	1	0	0
United States	1992	68	33.03416545	24342.2589	1.867384399	1.9	27.62114913	191509147	61471853	91.532547	9.2	9.5	772.3	107.8	60.1	12.6	144.6	15.5	2.9	81.6903842	25				66.96583455	0	0	0
United States	1993	57	33.04602269	25418.99078	1.908632997	1.9	28.00689161	195199459	61314541		8.8	9.1	760.5	108.1	60.5	12.5	145.6	15	2.5	80.3936117	68				66.95397731	1	0	0
United States	1994	91	33.05787993	26387.29373	1.831182276	1.9	28.37865871	198806845	61112155	96.49262238	8.6	9.3	778.7	111	60.5	12.3	150.6	14.8	2.4	83.28055005	57				66.94212007	1	0	0
United States	1995	7	33.06973718	27694.85342	1.73098223		28.72880764	202278113	60847887	97.86335754	9.1	9.3	743.1	106.7	59.8	12.6	142.8	15.4	2.8	80.51188068	91				66.93026282	1	0	0
United States	2001	96	33.13017359	36329.95607	1.512011391	2.5942	30.79730133	223069137	59093274		9.1	9.5	695.5	102.3	59.6	12.4	147.2	15.3	2.9	82.24331898		7.8	6.2		66.86982641	1	0	0
United States	2002	29	33.18675561	37133.62311	1.213380422		31.10362839	225792302	59176653		9.3	9.5	710.4	101.1	59.6	12.4	142.1	15.5	3.1	81.14160377	96	7.7	6.1		66.81324439	0	0	0
United States	2003	40	33.24333764	37997.75966	1.148418847		31.39354993	228400290	59224903		9.3	9.5	706.8	98.7	59.7	12.4	149.1	15.6	3.1	81.14160377	29	7.7	6		66.75666236	0	0	0
United States	2006	143	33.41308372	44123.40707	1.135884591		32.2548766	236200507	59316092	95.0524826	9.5	9.6	732.6	106.9	61.9	12.3	138.7	15.7	3.4	80.89906779		8.1	5.9		66.58691628	0	0	0
United States	2007	488	33.46966575	46302.00088	1.17796816		32.56739985	238999326	59380586		9.6	9.4	722.8	103.6	61	12.6	138.6	16	3.4	78.68279634	143	8.4	5.8		66.53033425	0	0	0
United States	2009	3	33.6360635	48570.04598	1.156185671		33.24368685	244607104	59486862		8.7	9.1	739.4	105.7	61.2	12.5	150.5	14.9	2.4	80.93951704		8.9	5.8		66.3639365	0	0	0
United States	2010	65	33.69273522	47194.94335	1.085290294		33.53639923	247276259	59495270		8.8	9.2	757.2	104.9	61.9	12.3	146.3	15	2.6	81.27705799	3	9.2	5.8		66.30726478	0	0	0
United States	2011	7	33.74940694	48650.64313	1.035344801		33.81578008	249849720	59477423		9.2	9.5	741.5	105.1	61.9	12.2	145.2	15.4	3.1	81.6903842	65	9.4	5.8		66.25059306	0	0	0
United States	2012	186	33.77947006	50065.9665	0.939505411		34.06244395	252208133	59375348		9.2	9.6	743.4	105.5	61	12.6	144.6	15.5	2.9	82.55028298	7	9.8	5.8		66.22052994	0	0	0
United States	2013	543	33.80953318	51784.41857	0.949565508		34.31324483	254614421	59263241		9.9	9.5	700.4	100.6	59.8	12.9	137	16.4	3.4	77.93426442	186	10	5.8		66.19046682	0	0	0
United States	2014	668	33.8395963	53291.12769	0.914510414		34.55181319	256953576	59106371	96.18649292	9	9.5	776.3	106.5	61.6	12.4	148.3	15.2	2.8	82.80044269	543	10.3	5.8		66.1604037	0	0	0
United States	2015	751	33.86965942	55123.84979	0.959430782		34.8061343	259430732	58955597	96.92453766	9.3	9.4	756.6	105.9	61.3	12.5	145.2	15.5	3	80.28748163	668	10.5	5.8		66.13034058	1	0	0
United States	2016	990	33.89972254	56762.72945	0.966674782		35.06332868	261950744	58788250	97.65254974	10.1	9.9	833.2	110.4	61.6	12.4	133.8	16.3	3.9	80.13463039	751	10.7	5.8		66.10027746	0	0	0
United States	2017	348	33.89972254	57866.74493	0.958268061		35.31834714	264473000	58598755	98.76992798	10.5	10.1	765	106.4	61.4	12.5	130.3	16.8	4.3	79.59661457	990	11	5.9		66.10027746	0	0	0
United States	2018	68	33.86692641	59914.7778	0.87178526		35.54249482	266788716	58333412	98.95233917	10.1	9.8	792	108.9	61.2	12.5	132.9	16.4	3.8	79.32518968	348	11.2	5.9		66.13307359	0	0	0
Uruguay	2015	13	10.75454234	16831.94819	0.431588129		19.42885956	3228547	171892	110.9885635	18.3	16.3	1719.6	150.1	54.1	9.8	2.5	23.2	13.4	77.5368216		13.1	24		89.24545766	0	0	0
Uruguay	2016	1337	10.97017484	15613.74597	0.445060184		19.49498914	3242948	169065	112.1294785	18.3	16.1	1283.9	119.9	51.9	10	2.3	23.4	13.3	76.58544955	13	13.4	24.3		89.02982516	0	0	0
Venezuela, RB	1990	10962		2270.957799	3.021479041	1.695	21.72946432	16067830	3098644	54.88739014	25.1	25	1708.8	151.3	64.1	10	0	30.1	20.1	78.46517436					100	0	0	0
Venezuela, RB	1991	6559	58.98305085	2475.380473	2.939746465	1.564	22.25799558	16547195	3085470	54.91365814	25.6	25.3	2001.2	165	63.3	10.3	0	30.7	20.5	77.08096118	10962				41.01694915	0	0	0
Venezuela, RB	1992	3356	58.65710561	2661.033851	2.784009317		22.78364492	17014343	3081971	55.22172165	25.5	25.1	1719.4	150.7	63.5	10.3	0	30.7	20.3	76.9269402	6559				41.34289439	0	0	0
Venezuela, RB	1993	9059	58.33116037	2938.160197	2.680082766		23.30672184	17476507	3081187	56.14923859	25.4	25.4	1714.7	147.5	63.2	10.1	0	30.5	20.3	78.31023973	3356				41.66883963	0	0	0
Venezuela, RB	1994	15046	58.00521512	2857.93866	2.608302279		23.82733405	17938344	3078556	56.69244003	25.4	25.5	1917.6	157.2	63.2	10.1	0	30.5	20.4	78.61854777	9059				41.99478488	0	0	0
Venezuela, RB	1995	32280	57.67926988	2720.367063	2.544734751		24.34618559	18400685	3073868		25.3	25.3	1847.6	154.4	63	10.1	0	30.4	20.3	78.46706763	15046				42.32073012	1	0	0
Venezuela, RB	1996	9180	57.35332464	3529.589128	2.485711441	1.94	24.86376849	18863805	3067282		25.8	25.7	1887.5	154.3	63	10.3	0	31	20.6	77.37654457	32280				42.64667536	1	0	0
Venezuela, RB	1997	33654	57.0273794	3151.269278	2.425160776		25.37911683	19326875	3058775		25.6	25.6	1999.7	160.7	62.4	9.9	0	30.6	20.6	77.99496467	9180				42.9726206	1	0	0
Venezuela, RB	1998	37586	56.70143416	3758.844934	2.362476223		25.89166487	19788904	3048839		25.8	25.7	1717.8	148.9	60.7	10	0	30.8	20.8	77.37654457	33654				43.29856584	0	0	0
Venezuela, RB	1999	21340	56.37548892	3921.718474	2.31077352		26.40277422	20251505	3037062		26.3	26.6	2127.7	163.5	62.8	9.7	0	31.2	21.5	77.75280671	37586				43.62451108	1	0	0
Venezuela, RB	2000	16729	56.04954368	4127.108981	2.267023734		26.91438694	20715855	3023980	57.49821091	25.5	25.5	2235.7	175.1	64.2	9.9	0	30.5	20.6	78.15286753	21340				43.95045632	0	0	0
Venezuela, RB	2001	70098	55.72359844	4842.036601	2.22838566		27.42752565	21182666	3009783	60.46075058	25.4	25.2	1920.5	165.9	63.5	10.1	0	30.5	20.4	77.69362367	16729	27.3	29.1		44.27640156	0	0	0
Venezuela, RB	2002	31718	55.5369877	4986.675788	2.191115933	1.9475	27.94226064	21651925	2994546	64.41446686	25.9	25.8	1587.3	138.7	61.5	10.3	0	31.1	20.8	77.21890776	70098	26.6	28.8		44.4630123	0	0	0
Venezuela, RB	2003	22504	55.35037696	3700.87974	1.854625561		28.45689814	22057234	3043173	68.38725281	25.9	26	1760.1	154.7	61.4	10.2	0	31.1	20.8	77.81750394	31718	26.1	28.7		44.64962304	0	0	0
Venezuela, RB	2004	26721	55.16376623	3272.615024	1.811264819		28.96845304	22460389	3091235	69.57939911	26.3	26.5	1906.6	157.5	63.3	9.9	0	31.2	21.3	77.46050293	22504	25.9	28.7		44.83623377	1	0	0
Venezuela, RB	2005	42198	54.97715549	4325.696756	1.756036484		29.47292557	22858285	3138309	72.19078827	25.9	25.9	1981.9	162.7	63.1	10	0	30.9	20.9	77.51820585	26721	25.5	28.6		45.02284451	0	0	0
Venezuela, RB	2006	39860	54.79054475	5504.97724	1.692237768		29.96705969	23248393	3184052	74.59802246	26	26.3	2085.3	169.2	64.3	9.7	0	30.9	21.2	78.25090916	42198	24.9	28.2		45.20945525	1	0	0
Venezuela, RB	2007	80646	54.60393402	6833.378912	1.597620899		30.44066663	23622797	3227393	77.28791809	25.9	26.3	1967.9	159.7	62.9	9.5	0	30.7	21.2	78.71539822	39860	24.1	27.7		45.39606598	1	0	0
Venezuela, RB	2008	48048	54.41732328	8454.469536	1.498807917		30.89122045	23979524	3268077	79.8732605	25.9	26.1	2009.2	163	60.4	9.8	0	30.8	21	78.11680203	80646	23.1	27.1		45.58267672	0	0	0
Venezuela, RB	2009	65869	54.23071254	11432.74592	1.443155581		31.33136103	24328095	3307732	81.69454193	25.8	26	1986.8	160.9	60.3	9.7	0	30.7	20.9	78.27977272	48048	22.3	26.5		45.76928746	0	0	0
Venezuela, RB	2010	123967	54.04410181	11765.09976	1.449366882		31.77938892	24683266	3347744	82.70381165	26.2	26.4	1552.4	141.7	59.5	9.9	0	31.1	21.2	77.62521527	65869	21.7	26.1		45.95589819	1	0	0
Venezuela, RB	2011	31551	53.85749107	13825.35712	1.477840272		32.24300436	25050754	3389188	82.71372986	26.4	26.5	2258.4	172.6	64.8	9.7	0	31.2	21.5	77.00480173	123967	21.1	25.8		46.14250893	0	0	0
Venezuela, RB	2012	49044	53.67110708	10955.53801	1.591110392		32.75083385	25452527	3435346	83.74642944	25.9	26.2	2082.5	172.7	66	9.7	0	30.7	21	78.41610012	31551	20.7	25.5		46.32889292	0	0	0
Venezuela, RB	2013	63726	53.48472309	12986.22269	1.640973632		33.28703248	25873642	3487185	85.8901062	25.8	26.3	1798.3	158.4	65.3	9.7	0	30.6	20.9	79.18300086	49044	20.7	25.6		46.51527691	0	0	0
Venezuela, RB	2014	87308	53.2983391	12457.7686	1.43242246		33.76344425	26246929	3534117	93.44113922	25.9	26.3	1828.7	161.1	63.5	9.9	0	30.9	21	78.71539822	63726	20.9	25.8		46.7016609	0	0	0
Venezuela, RB	2015	53870	53.1119551	16055.64532	0.888144849		34.0603968	26481078	3561895	92.75810242	26	26.3	1580.6	140.3	63.3	10	0	31	21	78.25090916	87308	21.3	26.3		46.8880449	0	0	0
Venezuela, RB	2016	29263	52.92557111		0.140590262		34.10444646	26518334	3563493	91.02732086	26.4	26.6	1632.7	144.7	62.4	9.8	0	31.4	21.5	77.29538588	53870	21.8	26.7		47.07442889	0	0	0
Venezuela, RB	2017	8256	52.76714472		-0.756977632		33.84303498	26318354	3532895	87.93421173	26.5	26.7	1779	150.4	64.7	9.8	0	31.4	21.6	77.1298761	29263	22.3	27		47.23285528	0	0	0
Venezuela, RB	2018	3614	52.63667593		-1.494352492	1.73	33.33425543	25927989	3474491	88.07701874	26	26	1773	153.9	63.4	10	0	31	21.1	77.35831323	8256	22.9	27.3		47.36332407	0	0	0
Bangladesh	1999	273	14.75246601	407.4291762	3.756709974		942.4815088	27993765	94689053	45.16392136	25.5	25.3	2831.8	101.9	51.2	8.8	0	30	21.2	77.53990387					85.24753399	0	1	0
Bangladesh	2000	5555	14.75246447	409.5431838	3.691632501		961.7396866	29046504	96143151	48.33118057	25.7	25.2	2869.3	91.9	51.6	9.1	0	30.2	21.2	76.32221494	273				85.24753553	0	0	0
Bangladesh	2001	2430	14.75246293	418.0689421	3.610831945		980.7010986	30114490	97543372	49.76398849	24.9	24.2	2642.4	99.8	52.3	9.1	0	29.4	20.3	76.86528121	5555	34.7	56.6	273	85.24753707	0	0	1
Bangladesh	2002	6232	14.72789045	415.0344043	4.00857988	0.2498	999.3755013	31346175	98742534	51.03987122	25.6	24.9	2527	102.8	51.9	9.2	0	30.2	21	75.86228985	2430	34.6	55.2	5555	85.27210955	0	0	1
Bangladesh	2003	486	14.70331797	413.0802826	4.522263082		1017.731251	32796273	99681804	52.19578934	25.4	24.8	2576.2	98.5	52.6	9	0	29.9	20.9	76.46039155	6232	34.7	53.9	2430	85.29668203	0	0	0
Bangladesh	2004	3934	14.67874549	446.3106757	4.413504203	0.2714	1035.504325	34276155	100515443	51.93294144	25.3	24.8	2418.7	102.4	54.6	8.9	0	29.8	20.9	76.91633507	486	34.8	52.7	6232	85.32125451	0	0	0
Bangladesh	2005	1048	14.654173	475.2919302	4.273332068	0.2809	1052.365591	35772636	101213793	48.3519783	25.4	24.8	2496.7	94.1	54.9	9.1	0	29.9	20.9	76.46039155	3934	35	51.7	486	85.345827	1	0	0
Bangladesh	2006	2200	14.62960052	499.4619402	4.111356709	0.3084	1068.107129	37274029	101761476	46.96282959	25.6	25	2246.8	96	54.3	9	0	30.1	21.1	76.16695768	1048	35.1	50.6	3934	85.37039948	0	0	0
Bangladesh	2007	466	14.60502804	509.6401899	3.95375427	0.3167	1082.593178	38777274	102143880	47.52978134	25.9	25	2137.9	95.1	55.3	9.2	0	30.5	21.3	74.82452302	2200	35.2	49.6	1048	85.39497196	0	1	0
Bangladesh	2008	1181	14.58045556	558.0518407	3.809548824	0.3293	1095.954375	40283012	102377369	48.30105972	25.6	24.8	2726.1	97.7	55.1	9.2	0	30.2	21	75.55762202	466	35.3	48.6	2200	85.41954444	1	0	0
Bangladesh	2009	474	14.55588308	634.9870697	3.701506133	0.342	1108.582346	41802030	102502134	46.24111938	25.4	24.7	2401.1	97.4	54.7	8.8	0	29.8	21	76.15208352	1181	35.2	47.7	466	85.44411692	0	0	0
Bangladesh	2010	409	14.53130983	702.2644196	3.642631954	0.3544	1121.032458	43352797	102571998	49.99824142	26.1	25.2	2183.1	91.7	55.9	9.4	0	30.9	21.4	74.5359571	474	35.2	46.8	1181	85.46869017	0	1	0
Bangladesh	2011	1362	14.50673734	781.1535777	3.627804304	0.3635	1133.713091	44954428	102621005	51.63769913	26	25.3	2462	97	57.3	9.2	0	30.6	21.5	75.27558942	409	35.2	46.1	474	85.49326266	0	0	0
Bangladesh	2012	671	14.4991442	861.7621622	3.617734448	0.3839	1146.755274	46610536	102662598	52.43136978	25.4	24.8	2235.3	96.2	57.4	9.2	0	30	20.9	76.46039155	1362	35.2	45.4	409	85.5008558	0	0	0
Bangladesh	2013	1949	14.49155105	883.1171296	3.583813258	0.4001	1160.065553	48311264	102694469	55.20996857	24.9	24.4	2267.6	93.6	57.4	9.4	0.1	29.6	20.3	77.50053147	671	35.3	44.9	1362	85.50844895	0	0	0
Bangladesh	2014	375	14.4839579	981.8608514	3.531168819	0.4218	1173.553146	50047694	102713719	60.16873932	24.8	24	2243.3	88.9	56	9.2	0.1	29.5	20.3	76.68634124	1949	35.3	44.4	671	85.5160421	0	0	0
Bangladesh	2015	3262	14.47636475	1118.873808	3.474966592	0.4887	1187.042982	51817405	102699980		25.2	24.5	1970.9	84.7	54.4	9.2	0	29.8	20.6	76.43935581	375	35.4	44	1949	85.52363525	0	0	0
Bangladesh	2016	6060	14.46877161	1248.45331	3.39798061	0.4858	1200.401682	53608407	102647880	65.62918854	25	24.3	2840.8	98.6	55.5	9	0	29.5	20.5	76.72399031	3262	35.5	43.8	375	85.53122839	0	0	0
Bangladesh	2017	29258	14.46877161	1678.95323	3.32910046	0.4974	1213.62181	55423124	102554027	71.41584015	25.5	25.1	2342.4	96.3	56.4	8.8	0	29.9	21.1	76.9269402	6060	35.7	43.5	3262	85.53122839	0	0	0
Bhutan	2004	2651	66.22580402	962.0953713	5.875049424		15.77487437	180115	447725		7.8	8.7	1766.2	109	55.1	11.9	154	13.8	1.9	82.26142108		43.7	64.2		33.77419598	0	0	0
Bhutan	2005	11	69.41039431	1068.431811	5.652374129	0.1847	16.75916258	190589	448220		7.8	8.6	1784.1	105.2	54.7	12	154.2	13.8	1.9	81.31588751	2651	43.4	62.8		30.58960569	0	0	0
Bhutan	2006	480	69.67088176	1228.432356	5.260834997		17.01980744	200884	447860	44.55110168	8.1	8.7	1499.1	100.6	54.9	11.9	150.8	14	2.1	80.59764447	11	43	61.4	2651	30.32911824	0	0	0
Bhutan	2007	120	69.93136921	1330.977444	3.709629966		17.24700265	208476	448928	47.40182877	8.5	8.7	1565.2	97.3	53.3	12.4	148	14.7	2.4	78.43748551	480	42.7	59.9	11	30.06863079	0	0	0
Bhutan	2008	73	70.19185665	1757.190496	3.48895066	0.2166	17.44295196	215878	448995	51.40493011	8.4	8.6	1768.6	99.8	52.8	12.5	150.4	14.7	2.1	78.06367487	120	42.2	58.3	480	29.80814335	0	0	0
Bhutan	2009	351	70.4523441	1828.154677	3.343095918	0.2546	17.61972348	223217	448394	54.71617126	8	8.6	1897.6	104.5	55.3	11.6	151	13.8	2.2	80.21528492	73	41.7	56.6	120	29.5476559	0	0	0
Bhutan	2010	887	70.71283154	1819.19731	3.29737727		17.7959703	230700	447629	59.57789993	8.8	8.8	1272.1	87.5	52.7	13	149	15.3	2.3	77.74327286	351	41.2	55	73	29.28716846	0	0	0
Bhutan	2011	712	70.97331899	2258.186435	3.328049482		17.98415405	238507	446995	63.56647873	8.7	8.9	1760.5	101.4	54.2	12.4	145.2	14.9	2.5	79.16062656	887	40.7	53.4	351	29.02668101	0	0	0
Bhutan	2012	1101	71.02521185	2563.261224	3.381489777		18.18865598	246710	446587	67.24878693	7.9	8.6	1597.8	102.3	53.4	12.4	156.1	14.2	1.7	80.76349086	712	40.2	51.9	887	28.97478815	0	0	0
Bhutan	2013	111	71.0771047	2538.949519	3.372426981	0.2765	18.40601307	255172	446410	71.69738007	7.7	8.2	1492.8	90.6	53.9	12.7	161.9	14	1.4	78.06448634	1101	39.7	50.5	712	28.9228953	0	0	0
Bhutan	2016	423	71.23278327	2752.630172	3.204997678	0.3448	19.09607262	281531	446354	84.01727295	7.8	8	1503.6	90.7	54.6	12.2	155.2	13.9	1.7	75.64268605		38.8	47.2		28.76721673	0	0	0
Bhutan	2017	428	71.23427013	2930.574923	3.125084947	0.4059	19.31381082	290468	446238	85.34536743	8.2	8.8	1666.6	104.1	56.2	12	149.4	14.3	2.2	80.97156876	423	38.6	46.4		28.76572987	0	0	0
India	1991	6291	21.50484833	367.5566089	3.027877664		293.7174547	223096279	650181520		23.7	18.9	1190.8	59.9	42.2	11.6	18.5	29.6	18	64.50757148					78.49515167	0	0	0
India	1992	2683	21.627713	303.0556077	2.939881075	1.2208	299.770012	229752406	661520796		23.8	19.1	997.3	51.4	40.3	11.7	19.3	29.7	18	64.79902428	6291				78.372287	0	1	0
India	1993	11125	21.75057766	316.9539272	2.799133716		305.8354892	236274336	673032682		23.7	18.9	929.1	51.4	40.3	11.7	19.5	29.6	17.8	64.50757148	2683			6291	78.24942234	0	0	1
India	1994	7494	21.87344233	301.1590023	2.764122619		311.9221664	242896347	684507519	45.34304047	23.9	19.1	1021.4	54.4	40.3	11.8	18.8	29.8	18.1	64.41050082	11125			2683	78.12655767	0	0	1
India	1995	7847	21.996307	346.1029514	2.73427294		318.0428523	249629427	695972401	45.65306091	23.8	18.9	1097.1	58.6	40.1	11.7	18.4	29.7	18	64.12050047	7494			11125	78.003693	0	0	1
India	1996	16517	22.11917166	373.7664808	2.703761152		324.2048392	256470882	707451704	45.35134888	23.9	19.3	1090.5	56.3	40.6	11.6	18.6	29.8	18.2	65.08495632	7847			7494	77.88082834	0	1	0
India	1997	1177	22.24203633	399.9500747	2.681387495		330.4078273	263440889	718924359	45.28039932	24	19.1	1059.6	56.9	39.5	11.8	18.8	29.9	18.1	64.02460117	16517			7847	77.75796367	0	0	1
India	1998	717	22.364901	415.4937978	2.652907085		336.6417982	270523260	730376768	45.82965088	23.5	18.8	1085	57.7	39.4	11.6	19.8	29.4	17.8	64.94419211	1177			16517	77.635099	0	0	1
India	1999	944	22.48776567	413.2989322	2.620970226		342.8921751	277707329	741776257		24.3	19.6	1147.5	59.3	40.3	11.7	18.5	30.2	18.5	64.52858768	717			1177	77.51223433	0	1	0
India	2000	650	22.61063033	441.9987604	2.5844567		349.1395283	284978105	753080049	43.03517914	24.2	19.3	1017.3	52.7	40.2	11.9	17.8	30.2	18.3	63.92300981	944			717	77.38936967	0	0	1
India	2001	3306	22.733495	443.3141938	2.544617127	0.5254	355.3676516	292322757	764252791	44.87197876	24.1	19.2	1006.3	52.6	38.9	11.8	18.2	30	18.2	63.97450632	650	54.1	69.5	944	77.266505	0	0	1
India	2002	1926	22.7975676	451.5729973	2.631895927	0.5355	361.5645465	300118526	774881568	45.15169907	24.2	19.4	990	58.5	40.8	11.8	17.8	30.2	18.4	64.25421712	3306	54	68.3	650	77.2024324	0	0	1
India	2003	12754	22.86164019	470.9867868	2.850502002	0.5553	367.7253008	308796506	784520681	47.07345963	24.4	19.6	889.1	51.6	40.1	11.8	17.9	30.3	18.6	64.14315681	1926	54	67.3	3306	77.13835981	0	0	1
India	2004	4153	22.92571279	546.7266135	2.806108442	0.5627	373.8486763	317584393	793938753	49.62504959	24.2	19.4	1016.1	58	41.9	11.8	18.4	30.1	18.3	64.25421712	12754	54.1	66.3	1926	77.07428721	1	0	1
India	2005	11985	22.98978538	627.7742417	2.767126132	0.5701	379.9365214	326495070	803128396	51.37184906	24.3	19.4	994.9	55.8	39.7	11.9	18.2	30.2	18.4	63.87013271	4153	54.2	65.3	12754	77.01021462	0	0	1
India	2006	12317	23.05385798	714.8610154	2.721831742	0.5885	385.9860702	335503761	812106163	53.96905899	24.1	19.3	1064.6	57.7	41.4	11.8	18.5	30	18.2	64.30770687	11985	54.2	64.4	4153	76.94614202	1	0	1
India	2007	5023	23.11793057	806.7532806	2.681685772	0.6012	391.9985911	344622641	820863650	54.88293839	24.4	19.4	1142.3	59.4	40.9	11.8	17.4	30.3	18.5	63.4886348	12317	54.2	63.4	11985	76.88206943	1	0	1
India	2008	12561	23.18200317	1028.334772	2.642483378	0.6182	397.9595892	353850624	829358847	57.27587128	24.4	19.5	1096	58.6	40.7	11.9	17.8	30.3	18.5	63.8158958	5023	54.2	62.5	12317	76.81799683	1	0	1
India	2009	15535	23.24607576	998.5223415	2.595371485	0.6342	403.8321675	363154576	837515186	60.35649109	24.1	19.2	1119.1	56.9	43	11.7	18	30	18.3	63.97450632	12561	54.1	61.5	5023	76.75392424	1	0	1
India	2010	28292	23.31014836	1101.960838	2.531696551	0.6518	409.5689199	372465918	845260299	59.61365128	24.8	19.9	958.9	51.9	40.5	11.9	17.3	30.8	18.9	63.58575794	15535	53.8	60.6	12561	76.68985164	1	0	1
India	2011	18860	23.37422095	1357.563727	2.465488847	0.6858	415.1369953	381763164	852517999	63.11619949	24.8	19.9	1209.9	60.8	44.5	11.8	17.8	30.7	18.9	63.58575794	28292	53.6	59.7	15535	76.62577905	0	0	1
India	2012	50222	23.46382169	1458.104066	2.400957295	0.7376	420.5206997	391040056	859247883	66.2507019	24.2	19.3	1094.4	59.8	42.2	11.8	18	30.1	18.3	63.92300981	18860	53.5	58.8	28292	76.53617831	1	0	1
India	2013	75808	23.55342242	1443.882435	2.369630953	0.6982	425.731367	400416922	865363321	69.01283264	24.1	19.3	1014.9	55.5	42.2	11.8	18.3	30	18.3	64.30770687	50222	53.3	58	18860	76.44657758	1	0	0
India	2014	40571	23.64302315	1449.610451	2.342619835	0.717	430.7972646	409907903	870934216	68.75911713	24	19.1	1193.3	61.9	43.9	11.8	18.2	29.9	18.1	64.02460117	75808	53.1	57.2	50222	76.35697685	1	0	0
India	2015	99913	23.73262388	1573.885642	2.329156081	0.7247	435.761175	419567353	876033415	74.1415329	24.1	19.3	1006	54.7	42.8	11.8	18.1	30	18.3	64.30770687	40571	53	56.4	75808	76.26737612	1	0	0
India	2016	129166	23.82222461	1605.605445	2.323153578	0.7329	440.6554549	429428650	880723742	73.8656311	24.3	19.4	1086.8	57	41.9	11.7	17.9	30.1	18.4	63.87013271	99913	52.8	55.7	40571	76.17777539	1	0	0
India	2017	188401	23.91182535	1732.554242	2.318510266	0.759	445.4869181	439501314	885015936	75.09179688	24.6	19.7	1059.1	55.7	42.4	11.8	16.9	30.5	18.8	63.70342462	129166	52.8	55	99913	76.08817465	1	0	0
Indonesia	1990	22807		530.0032545	4.965444395	0.142	98.3727634	52840794	125368353	49.19266129	26	27.7	2853.6	212	67	9.3	0	30.6	21.4	82.41635679					100	0	1	0
Indonesia	1991	21120	65.43771425	585.0765628	4.880170461	0.144	100.1415336	55483474	125929924	46.59009171	26.2	27.8	2585.6	197.7	65.4	9.5	0	30.9	21.5	81.74170396	22807				34.56228575	0	0	0
Indonesia	1992	17620	64.48467352	631.7828578	5.046045113	0.148	101.8960885	58355036	126236861	44.81515884	26.1	27.8	2426.8	185.5	65.9	9.4	0	30.9	21.4	82.22617489	21120			22807	35.51532648	0	0	0
Indonesia	1993	17418	63.53163278	681.9383856	5.080785257		103.6337464	61396542	126343244	44.06684113	26.1	27.8	2622.1	202.3	65.4	9.4	0	30.9	21.5	82.22617489	17620			21120	36.46836722	0	0	1
Indonesia	1994	18783	62.57859205	827.9052662	4.966773909	0.058	105.3512611	64522968	126328216	43.72927094	26.1	27.8	2532.2	196.8	65.2	9.3	0	30.8	21.5	82.22617489	17418			17620	37.42140795	0	0	1
Indonesia	1995	35102	61.62555132	912.2032939	4.867310192		107.0438669	67741186	126176272	44.75057983	26.1	27.8	2493.1	186.6	65.3	9.3	0	30.8	21.5	82.22617489	18783			17418	38.37444868	0	0	0
Indonesia	1996	44650	60.67251058	1026.393436	4.763324145		108.7091622	71046003	125888254	47.57899857	26.2	28	2920.7	212	66.1	9.2	0	30.8	21.6	82.32977377	35102			18783	39.32748942	0	0	1
Indonesia	1997	30730	59.71946985	1137.410101	4.657479106		110.3469537	74433223	125468008	50.34727097	26.2	28	2829	209.4	63.7	9.3	0	30.8	21.6	82.32977377	44650			35102	40.28053015	0	0	0
Indonesia	1998	71087	58.76642912	1063.712376	4.549178017		111.9616929	77897524	124928920	54.08287048	26.2	27.9	2245.5	176.2	63.5	9.4	0	31	21.6	82.03573886	30730			44650	41.23357088	0	0	1
Indonesia	1999	14651	57.81338839	463.9481582	4.462635131		113.5614947	81452540	124272057	54.32743073	26.5	28	2890.4	214.1	63.1	9.3	0	31.2	21.8	80.88526333	71087			30730	42.18661161	0	1	0
Indonesia	2000	33443	56.86034765	671.0986097	4.378655129		115.1571129	85098301	123516870	54.40660858	26.1	27.8	2923.3	212.2	63.9	9.3	0	30.8	21.4	82.22617489	14651			71087	43.13965235	0	1	0
Indonesia	2001	45904	53.94352867	780.1902047	4.303033362		112.6560221	88840036	122673786	55.07712173	26.2	28	2936.9	213.4	64.3	9.3	0	30.8	21.5	82.32977377	33443	32.7	43.9	14651	46.05647133	0	1	0
Indonesia	2002	40377	53.85720198	748.2576087	3.210454892		114.2078557	91738483	122688936	55.5403595	26.2	28	2838.6	208.5	63.8	9.3	0	30.9	21.6	82.32977377	45904	31.9	43	33443	46.14279802	0	1	0
Indonesia	2003	51934	53.77087529	900.1775881	3.175559493		115.7686234	94698442	122659348	57.16159058	26.3	28	2556.3	194.7	62.6	9.4	0	31.1	21.7	81.8450597	40377	31.1	42.1	45904	46.22912471	1	0	1
Indonesia	2004	79462	53.6845486	1065.64852	3.141350794	0.1339	117.3407422	97720470	122589003	60.14321899	26.2	27.9	2857.3	208.6	64	9.4	0	30.9	21.6	82.03573886	51934	30.3	41.2	40377	46.3154514	1	0	1
Indonesia	2005	95279	53.59822191	1150.261367	3.113885092		118.9259155	100811245	122474421	61.86724091	26.2	27.9	2585.1	196.5	63.7	9.4	0	30.9	21.6	82.03573886	79462	29.6	40.5	51934	46.40177809	0	0	1
Indonesia	2006	106425	53.51189522	1263.287332	3.077464624		120.5257939	103961907	122327561	60.15428925	26.3	27.9	2714.6	205.6	64	9.3	0	30.9	21.6	81.55275591	95279	28.9	39.8	79462	46.48810478	0	0	1
Indonesia	2007	157442	53.42556853	1589.801489	3.047362545		122.1389834	107178769	122139493	62.64102936	26.1	27.8	2624.9	194.9	64	9.3	0	30.8	21.5	82.22617489	106425	28.2	39.1	95279	46.57443147	1	0	1
Indonesia	2008	155607	53.33924184	1860.002811	3.014709278		123.7666511	110459095	121915144	70.54091644	26.2	28	2831.1	208.5	64.8	9.1	0	30.8	21.6	82.32977377	157442	27.6	38.5	106425	46.66075816	0	1	0
Indonesia	2009	156052	53.25291515	2166.854231	2.992295414		125.415378	113814306	121655449	69.65622711	26	27.7	2964.7	213.4	64.7	9.2	0	30.7	21.5	82.41635679	155607	27.1	37.9	157442	46.74708485	1	0	1
Indonesia	2010	156086	53.16658846	2261.247309	2.968749807	0.2635	127.0935495	117243823	121376731	74.6276474	26.3	27.8	2718.2	201.6	64.3	9.2	0	30.9	21.7	81.26045213	156052	26.6	37.5	155607	46.83341154	0	0	1
Indonesia	2011	65725	53.08026177	3122.362673	2.91280934	0.243	128.8052084	120709136	121125090	76.42624664	26.4	27.9	3264.9	228.1	65.1	9.1	0	30.9	21.9	81.07297993	156086	26.3	37.1	156052	46.91973823	1	0	1
Indonesia	2012	90245	52.58691923	3643.047176	2.703027204		130.5531332	124016434	121099554	79.11447906	26.2	27.9	2893.8	209.3	64.9	9.1	0	30.8	21.7	82.03573886	65725	26.2	36.9	156086	47.41308077	0	0	1
Indonesia	2013	112511	52.09357668	3694.35934	2.688704919	0.2007	132.3298001	127396101	121055613	80.45233154	26.3	27.9	2830.4	205.5	64.5	9.2	0	30.9	21.7	81.55275591	90245	26.3	36.9	65725	47.90642332	1	0	1
Indonesia	2014	100347	51.60023414	3623.927241	2.656286133	0.3121	134.1159871	130825451	120979863	82.63764191	26.4	28	2894.9	212.5	64.8	9.2	0	31	21.8	81.36356409	112511	26.6	37	90245	48.39976586	0	0	1
Indonesia	2015	129650	51.10689159	3491.637491	2.611279147		135.8857492	134286663	120841413	82.68238068	26.4	27.9	2576.6	197.8	64.3	9.2	0	31	21.8	81.07297993	100347	27	37.2	112511	48.89310841	1	1	0
Indonesia	2016	202314	50.61354905	3331.695115	2.547720314	0.2738	137.6195165	137751866	120631391	86.12274933	26.4	27.9	2456.7	186.9	64.1	9.2	0	31.1	21.8	81.07297993	129650	27.6	37.5	100347	49.38645095	0	0	0
Indonesia	2017	41263	50.74345453	3562.816334	2.480602572		139.3095814	141211677	120344709	84.95211792	26.5	28.1	2931.5	215.6	64.8	9.1	0	31.1	22	81.17413927	202314	28.3	37.8	129650	49.25654547	0	0	0
Maldives	1998	2000	2.733333333	1926.286035	3.197259287		879.4533333	69597	194239	65.0821991	28.2	30.2	2052.2	141.4	62.2	5.7	0	31.1	25.4	78.97404455					97.26666667	0	0	0
Maldives	1999	105	2.733333333	2011.944337	3.146937284		894.8166667	71822	196623	34.36109924	28.4	30.3	2103.1	147.1	63	5.7	0	31.3	25.6	78.31954856	2000				97.26666667	0	0	0
Maldives	2000	180	2.733333333	2154.268226	3.280239864		911.74	74217	199305	40.05987167	28	29.7	2098	145.9	62.9	5.7	0	30.9	25.1	78.57627055	105			2000	97.26666667	0	0	0
Maldives	2001	73	2.733333333	2234.595861	4.210981846		931.32	77409	201987	51.29454041	27.9	29.9	1902.9	135.5	63.1	5.7	0	30.8	25.1	79.56787908	180	47.9	44.9	105	97.26666667	0	0	0
Maldives	2002	27	2.733333333	3038.781417	6.522134807		954.3633333	82626	203683	60.84666824	28.1	30.1	1937.8	144.7	63.7	5.7	0	30.9	25.3	79.17202268	73	47	42.5	180	97.26666667	0	0	0
Maldives	2003	38	2.733333333	3049.207981	6.730998389		980.6166667	88379	205806	61.06898117	28.2	30.4	1855.5	140.1	63.5	5.7	0	31.1	25.4	79.49705147	27	46.2	40.3	73	97.26666667	0	0	0
Maldives	2004	742	2.733333333	3476.006273	6.795966424		1008.936667	94594	208087	67.7062912	28.2	30.4	2057.3	143.9	61.2	5.7	0	31.1	25.4	79.49705147	38	45.6	38.5	27	97.26666667	0	0	0
Maldives	2005	1126	2.733333333	3941.431136	6.681276881	0.9701	1037.55	101130	210135	67.87317657	28	30.2	2040.9	148.4	61.1	5.7	0	30.9	25.2	79.89910339	742	45	37	38	97.26666667	0	0	0
Maldives	2006	2836	2.733333333	3640.012132	6.448289811		1065.346667	107866	211738		28.1	30.3	1793.9	138.2	61.7	5.7	0	31	25.3	79.69808263	1126	44.7	35.8	742	97.26666667	0	0	0
Maldives	2007	1680	2.733333333	4809.93374	5.484371198		1091.63	113947	213542		28	30.2	2338.8	154.6	62.1	5.7	0	30.9	25.2	79.89910339	2836	44.4	34.8	1126	97.26666667	0	0	0
Maldives	2008	1815	2.733333333	5574.401981	3.479016654	1.6468	1117.24	117981	217191		28.1	30.3	1869.9	139	61.8	5.7	0	30.9	25.3	79.69808263	1680	44.2	34.1	2836	97.26666667	0	0	1
Maldives	2009	774	2.733333333	6614.23618	3.596980124		1144.826667	122302	221146		27.9	29.9	2027.3	143.3	62.2	5.7	0	30.8	25.1	79.56787908	1815	44.1	33.6	1680	97.26666667	0	0	0
Maldives	2010	920	2.733333333	6636.543871	4.001383171	1.4884	1177.97	127295	226096		28.2	30.4	2061.7	151.3	60.5	5.7	0	31.1	25.4	79.49705147	774	44.1	33.4	1815	97.26666667	0	0	0
Maldives	2011	2909	2.733333333	7076.739821	4.571983555	1.4356	1219.1	133250	232480		28.2	30.4	2048.4	147.4	63	5.7	0	31.1	25.4	79.49705147	920	44.4	33.4	774	97.26666667	0	0	0
Maldives	2012	1083	2.733333333	7291.465967	5.089997127		1268.31	140208	240285		28.1	30.2	1678.7	137.5	61.6	5.7	0	31	25.3	79.43505265	2909	44.8	33.6	920	97.26666667	0	0	0
Maldives	2013	681	2.733333333	7265.723399	5.432845312		1324.103333	148036	249195		28.2	30.5	1817.2	136.9	60.9	5.7	0	31.1	25.4	79.75855493	1083	45.5	33.9	2909	97.26666667	0	0	0
Maldives	2014	738	2.733333333	7928.476443	5.634146205		1385.306667	156616	258976		28.2	30.3	2019.7	144	62.1	5.7	0	31	25.4	79.23554801	681	46.3	34.4	1083	97.26666667	0	0	0
Maldives	2015	1889	2.733333333	8499.307148	5.679227098	1.7701	1450.06	165768	269250		28.2	30.5	1875.8	140.5	62.3	5.7	0	31.1	25.4	79.75855493	738	47.3	35	681	97.26666667	0	0	0
Maldives	2016	1931	2.733333333	9033.41027	5.57612433		1516.38	175274	279640		28.2	30.4	2147.8	151.9	62.3	5.7	0	31.1	25.4	79.49705147	1889	48.3	35.6	738	97.26666667	0	0	0
Maldives	2017	998	2.733333333	9209.443564	5.523703493		1585.016667	185228	290277		28.6	31.1	1975.4	145.6	61.7	5.7	0	31.4	25.8	79.45947014	1931	49.4	36.3	1889	97.26666667	0	0	0
Myanmar	1990	6318		41.11868748	2.290661033	0.081	62.32432445	10210964	30520475	24.89454079	23.2	21.5	1949.1	131.3	53.9	10.8	7.3	28.6	17.8	75.62864888					100	0	0	0
Myanmar	1991	8055	60.00930318	49.26489079	2.163085278	0.078	63.24813783	10434242	30900946	19.53017998	23.4	22	1964.6	135.9	59.3	10.4	5.7	28.6	18.3	76.45835446	6318				39.99069682	0	0	0
Myanmar	1992	1685	59.34364079	51.01874105	2.024621888		64.09736512	10647649	31242543	21.66638947	23.4	22.2	2033.6	137.8	56.2	10.4	6.1	28.6	18.2	77.15343041	8055			6318	40.65635921	0	0	0
Myanmar	1993	2279	58.67797839	52.26378444	1.89976537		64.88001653	10851863	31549823	23.5173893	23	21.5	2043.3	137.3	55.2	10.5	7.4	28.3	17.8	76.54908459	1685			8055	41.32202161	0	0	0
Myanmar	1994	11647	58.012316	65.51058315	1.830377132		65.62718732	11052322	31837670	23.75757027	23.2	21.9	1842.2	128.9	56	10.5	6.2	28.4	17.9	77.03569351	2279			1685	41.987684	0	0	0
Myanmar	1995	2477	57.34665361	88.08746963	1.828405438		66.38219696	11256262	32127159	24.95215034	23.4	21.9	2137.4	141.1	54.2	10.6	6.1	28.7	18.1	76.11081648	11647			2279	42.65334639	0	0	0
Myanmar	1996	1655	56.68099122	111.1407801	1.871033012	0.293	67.17507421	11468853	32432745	28.26950073	23.4	22	2090.1	134.8	55.3	10.4	6.1	28.7	18.3	76.45835446	2477			11647	43.31900878	0	0	0
Myanmar	1997	3993	56.01532882	129.5689382	1.929241487		68.01757046	11692263	32759940		23.2	21.9	2224.8	142.1	59.2	10.2	6	28.3	18.2	77.03569351	1655			2477	43.98467118	0	0	0
Myanmar	1998	8978	55.34966643	125.1036646	1.963497599		68.89742479	11924109	33103114		23.2	21.7	2025.1	134.7	55.5	10.5	6.7	28.5	17.9	76.3321712	3993			1655	44.65033357	0	0	0
Myanmar	1999	12918	54.68400404	101.1389631	1.969810628		69.79101509	12161320	33449900		23.9	22.5	1999.7	133.9	55.5	10.7	5.2	29.3	18.6	75.87624442	8978			3993	45.31599596	0	0	0
Myanmar	2000	1884	54.01834165	122.2106391	1.914455524	0.297	70.66296631	12396386	33784689	33.19311142	23.5	22.2	2209.4	141.8	59.8	10.1	5.5	28.6	18.4	76.68941835	12918			8978	45.98165835	0	0	0
Myanmar	2001	15695	53.35267925	146.6045788	1.835304302	0.302	71.48712856	12625998	34093700	36.87453079	23.1	21.7	2129.5	142.6	58.5	10.2	6.2	28.2	18.1	76.7950874	1884	47.4	57.5	12918	46.64732075	0	1	0
Myanmar	2002	16047	52.82828748	131.7152982	1.750874403		72.2604875	12849010	34376109	37.79251099	23.5	22.3	2118.6	137.2	57.9	10	5.4	28.5	18.6	77.03486618	15695	46.4	56.6	1884	47.17171252	0	1	0
Myanmar	2003	7907	52.30389571	128.0997018	1.675424774		72.99042599	13066099	34636064	39.48207855	23.5	22.1	2245	145.5	56.5	10.1	5.1	28.5	18.5	76.34397052	16047	45.4	55.8	15695	47.69610429	0	0	0
Myanmar	2004	7369	51.77950393	161.0555236	1.601679601		73.67400159	13277061	34871846	40.11624146	23.4	22	1964.5	134.9	53.6	10.2	5.5	28.5	18.3	76.45835446	7907	44.5	55	16047	48.22049607	0	0	0
Myanmar	2005	17454	51.26452511	193.3687658	1.528071429	0.3663	74.32354229	13481502	35082987	43.26483917	23.3	21.7	2067.1	131.6	54.3	10.3	5.8	28.4	18.1	75.87239675	7369	43.6	54.2	7907	48.73547489	1	0	0
Myanmar	2006	11383	50.74469665	216.3115014	1.45833471	0.3797	74.9203058	13679548	35270383	44.33734894	23.7	22.1	1973.1	138.4	56.3	10.2	4.9	28.8	18.6	75.42948834	17454	42.7	53.5	7369	49.25530335	1	0	0
Myanmar	2007	15285	50.21170673	240.6240142	1.378101291	0.4158	75.44500742	13869371	35431678	46.31121063	23.6	22	2273.8	141.1	53.9	10.4	5.2	28.8	18.4	75.54180511	11383	41.8	52.7	17454	49.78829327	0	1	0
Myanmar	2008	14480	49.68345728	314.2022942	1.310369797	0.4393	75.92954921	14052307	35569172	46.23881912	23.4	21.9	2284.1	140.3	55.2	10.1	5.4	28.5	18.3	76.11081648	15285	40.9	51.9	11383	50.31654272	1	1	0
Myanmar	2009	24287	49.17485114	460.9088892	1.280775487	0.4748	76.42565092	14233443	35696199	48.5485611	23.3	21.9	2110.2	141.5	55.7	9.8	5.7	28.2	18.4	76.57168151	14480	40.2	51.1	15285	50.82514886	1	1	0
Myanmar	2010	16529	48.65101944	586.1681802	1.297623264	0.4883	76.91774989	14419343	35831023	47.93276978	23.8	22.1	1977.5	128.9	52.8	10.4	5.2	29	18.6	74.9768815	24287	39.6	50.5	14480	51.34898056	1	0	0
Myanmar	2011	4738	48.12938187	746.94536	1.354960246	0.5224	77.45893978	14616049	35984778	48.13747025	24.1	22.6	2148.7	137.9	53.8	10.3	5	29.3	19	75.30332514	16529	39.2	50	24287	51.87061813	0	0	0
Myanmar	2012	6433	47.68370555	1061.344429	1.422984859	0.5506	78.05203202	14825520	36165092		23.3	21.9	2407.1	145.5	55.5	9.9	5.8	28.3	18.4	76.57168151	4738	39.1	49.6	16529	52.31629445	0	0	0
Myanmar	2013	20255	47.25036515	1134.302224	1.481093752	0.5802	78.71653219	15046734	36366969		23.6	22	1866.8	130	54.5	10.4	5.8	28.8	18.5	75.54180511	6433	39.1	49.3	4738	52.74963485	1	0	0
Myanmar	2014	13806	46.81182091	1168.165453	1.500286345		79.39680284	15274180	36578284		23.4	21.6	2181.2	140.6	54.7	10.3	6.2	28.6	18.3	75.06820256	20255	39.3	49.3	6433	53.18817909	1	0	0
Myanmar	2015	43845	46.36821216	1210.097654	1.475761884		80.05269798	15501262	36779554	51.78527069	23.6	21.9	1676.2	121.7	52.3	10.7	5.7	29	18.3	75.19843327	13806	39.7	49.4	20255	53.63178784	0	0	0
Myanmar	2016	42913	45.92460342	1196.743333	1.461083203		80.66503951	15729411	36951313		23.6	22.1	1999.4	132.7	53.5	10.3	5.1	28.8	18.5	75.88517695	43845	40.1	49.5	13806	54.07539658	0	0	0
Myanmar	2017	7729	45.50189957	1136.610627	1.436890453	0.6195	81.26045375	15957057	37088142	60.31562042	23.8	22.6	2276.1	144.3	55	10.2	5.5	29	18.7	76.67319103	42913	40.6	49.6	43845	54.49810043	0	0	0
Nepal	2006	32	40.95845832	315.80563	3.325160061		179.5919079	3900034	21844466	48.14907837	8.9	8.3	1074.7	87	53.2	12.7	156	15.2	2.6	72.83187989		39.5	53.1		59.04154168	0	0	0
Nepal	2007	27	41.08491106	346.9453313	3.288804708		181.8394629	4030431	22036256	45.33156967	9.3	8.2	1183.9	86.9	52.6	12.8	152	15.8	3	70.03801589	32	38.7	51.7		58.91508894	0	0	0
Nepal	2008	10	41.21136379	391.3800572	3.246737676		184.0431531	4163436	22219150	44.99971008	9.2	8.2	1219.6	85.9	53.3	13.1	155	15.8	2.7	70.51170005	27	37.9	50.4	32	58.78863621	0	0	0
Nepal	2009	30	41.33781653	470.455459	3.103006566		186.0242832	4294653	22371928	51.03944016	8.8	8	1344.4	87.6	54.1	12.6	156.8	15.2	2.5	70.6757026	10	37.2	49.3	27	58.66218347	0	0	0
Nepal	2010	917	41.46426927	478.1732528	2.832517193		187.5377119	4418039	22465492	51.79061127	9.5	8.5	1072.2	79.5	50.4	13.3	153	16.2	2.9	71.62938294	30	36.6	48.3	10	58.53573073	0	0	0
Nepal	2011	79	41.59072201	592.4012071	2.493218363		188.442323	4529575	22483632	57.63132095	9.6	8.6	1290.4	85.8	52.1	13.1	152.9	16.1	3	71.98638814	917	36.1	47.5	30	58.40927799	0	0	1
Nepal	2012	183	41.59072201	797.8139473	2.111027458		188.6377398	4626212	22415008	60.26435089	8.8	8.2	1608.1	106.5	53.8	12.7	156.8	15.2	2.5	72.44259516	79	35.7	46.7	917	58.40927799	0	0	0
Nepal	2013	728	41.59072201	804.1416073	1.832481846	0.5159	188.2745727	4711768	22277392	63.74879837	8.7	8.1	1277.1	90.9	52.8	12.9	158.9	15.2	2.3	72.04506462	183	35.4	46	79	58.40927799	0	0	0
Nepal	2014	362	41.59072201	823.3598746	1.755783905	0.564	187.7697593	4795227	22121568	65.35343933	8.6	7.9	1308.5	97.4	54.2	12.8	159.3	15	2.2	70.74369306	728	35.2	45.5	183	58.40927799	0	0	0
Nepal	2015	135	41.59072201	844.8531249	1.998957269		187.6943286	4892046	22013936	66.87902832	8.7	8	720.3	67.8	54	12.7	157.6	15.1	2.3	71.15561938	362	35	45.1	728	58.40927799	0	0	0
Nepal	2016	1527	41.59072201	901.7496077	2.445982339		188.455061	5013180	22001853	67.84368896	8.7	8	1299.1	93.8	53.3	12.9	158.1	15.2	2.3	71.15561938	135	34.9	44.8	362	58.40927799	0	0	0
Nepal	2017	2111	41.59072201	899.523581	2.968730959		190.1878619	5164239	22099191	70.77674866	9.4	8.4	1284.4	91.2	56.1	12.9	152	15.9	3	71.26466576	1527	34.9	44.6	135	58.40927799	0	0	0
Sri Lanka	1990	1350		408.4508669	1.264310703	0.146	272.7914527	3173474	13933278	81.8990097	27	27.1	1504.2	99	61.4	7.7	0	30.9	23.2	76.01634085					100	0	0	0
Sri Lanka	1991	1048	37.47934939	463.6187388	1.185860606		276.2839898	3211331	14114438	82.91162109	27.4	27.9	1862.7	106.9	61.4	7.4	0	31.1	23.7	76.44651828	1350				62.52065061	0	0	0
Sri Lanka	1992	656	37.18607878	513.2584475	1.12363116	0.1391	279.632148	3247618	14288114	82.48008728	27.3	27.9	1523.9	105.7	61.4	7.4	0	31.1	23.7	76.89548829	1048			1350	62.81392122	0	0	0
Sri Lanka	1993	756	36.89280816	547.0545344	1.053789133	0.1654	282.8388933	3282022	14454805	84.34950256	27.1	27.1	1441.6	91.3	61.4	7.8	0	31	23.2	75.57149711	656			1048	63.10719184	0	0	0
Sri Lanka	1994	582	36.59953755	576.7798839	0.973273423	0.2071	285.8368203	3314121	14610706	85.73091125	27.2	27.2	1907	112.4	61.4	7.8	0	31.1	23.3	75.40682151	756			656	63.40046245	0	0	0
Sri Lanka	1995	440	36.30626694	647.5791564	0.855412382	0.1849	288.5420826	3342592	14751882	87.61636353	27.2	27.4	1720.1	101.5	61.4	7.7	0	31.1	23.4	75.96128343	582			756	63.69373306	0	0	0
Sri Lanka	1996	1298	36.01299633	714.2332315	0.735814893	0.2218	290.909217	3367278	14875639	87.21930695	27.4	27.7	1543.4	100.2	61.4	7.7	0	31.2	23.6	75.89851456	440			582	63.98700367	1	0	0
Sri Lanka	1997	980	35.71972572	756.6569905	0.592726014	0.2786	292.8925211	3387296	14979994		27.3	27.4	1709	111.1	61.5	7.8	0	31.2	23.4	75.51743295	1298			440	64.28027428	0	1	0
Sri Lanka	1998	1275	35.42645511	817.0644817	0.481113377	0.3047	294.5446819	3403632	15067265		27.5	27.9	1977.4	119.5	61.4	7.6	0	31.3	23.7	76.00050647	980			1298	64.57354489	0	0	0
Sri Lanka	1999	1688	35.1331845	850.8116039	0.419142276	0.3462	296.0388295	3417928	15146667		27.9	28.4	1597	103.1	61.7	7.7	0	31.8	24.1	75.57617946	1275			980	64.8668155	0	0	1
Sri Lanka	2000	5213	34.83991389	838.8834628	0.4487087	0.3747	297.6127093	3433299	15229994		27.2	27.2	1731.6	100.1	61.1	7.8	0	31.2	23.3	75.40682151	1688			1275	65.16008611	0	1	0
Sri Lanka	2001	5999	34.54664328	869.696285	0.523631902	0.4241	299.4355924	3451324	15326282		27.3	27.8	1726.1	102	61.9	7.5	0	31.1	23.6	76.61987722	5213	38.9	32.6	1688	65.45335672	0	0	0
Sri Lanka	2002	8931	34.44649976	832.8035723	0.630087046	0.4433	301.5743422	3473139	15438588		27.5	28.2	1441.4	101.1	62.3	7.4	0	31.2	23.9	76.81771622	5999	38.3	31.8	5213	65.55350024	0	0	0
Sri Lanka	2003	4805	34.34635624	867.4914868	0.706797017		303.9782491	3497774	15564702		27.6	28.3	1684.9	103.2	62.7	7.4	0	31.3	24	76.64069199	8931	37.7	31.1	5999	65.65364376	0	0	0
Sri Lanka	2004	15463	34.24621273	982.195697	0.762174651		306.5545527	3524535	15699501		27.6	28.3	1635.9	103.9	58.1	7.4	0	31.3	24	76.64069199	4805	37.1	30.5	8931	65.75378727	0	0	0
Sri Lanka	2005	5994	34.14606921	1065.784437	0.763082859	0.5405	309.1556849	3551533	15835620		27.3	27.8	1948.7	112.1	60.1	7.4	0	31	23.7	76.61987722	15463	36.6	29.9	4805	65.85393079	1	0	0
Sri Lanka	2006	11980	34.04592569	1248.698185	0.723429592	0.5218	311.6725881	3577319	15967669		27.5	28.1	1666.9	101.5	60.9	7.4	0	31.2	23.8	76.54531297	5994	36	29.3	15463	65.95407431	0	0	0
Sri Lanka	2007	7332	33.94578217	1435.816813	0.687560958	0.5219	314.0803221	3602000	16093977		27.4	28	2080.4	116.4	62.7	7.4	0	31.1	23.8	76.72052013	11980	35.6	28.6	5994	66.05421783	0	0	1
Sri Lanka	2008	6607	33.84563865	1630.388906	0.651344433	0.5555	316.4095679	3625538	16216506		27.4	27.9	1570.5	111	61.1	7.4	0	31.1	23.7	76.44651828	7332	35	27.9	11980	66.15436135	0	0	0
Sri Lanka	2009	35010	33.74549514	2037.322103	0.630685507	0.6244	318.6730027	3648476	16335508		27.3	27.8	1975	117.7	62	7.4	0	31	23.7	76.61987722	6607	34.6	27.1	7332	66.25450486	0	0	1
Sri Lanka	2010	34105	33.64535162	2090.401826	0.61354898	0.6826	320.897911	3670930	16452578		27.7	28.4	1555.4	99.1	59.8	7.4	0	31.4	24	76.46345912	35010	34.2	26.5	6607	66.35464838	0	0	1
Sri Lanka	2011	28473	33.5452081	2799.648738	0.596810445	0.7239	323.1021847	3692904	16568834	96.86139679	27.7	28.6	1854.9	114.5	64.4	7.4	0	31.4	24.1	77.00193418	34105	33.8	26	35010	66.4547919	1	0	1
Sri Lanka	2012	44461	33.62557806	3200.861132	0.590362468	0.7391	325.2829852	3714770	16683726	98.97299194	27.5	28.2	1527.3	95.5	60.9	7.4	0	31.3	23.9	76.81771622	28473	33.6	25.5	34105	66.37442194	0	1	0
Sri Lanka	2013	32063	33.70594801	3350.521876	0.047447938	0.7645	325.7056291	3716533	16708467	99.44696808	27.7	28.5	1671	102.5	61.4	7.4	0	31.4	24.1	76.73269665	44461	33.5	25.1	28473	66.29405199	1	0	1
Sri Lanka	2014	47261	33.78631797	3610.289363	0.791284262	0.7983	328.2570563	3746058	16838942	99.48948669	27.5	28.2	1448.2	95.1	61.8	7.4	0	31.2	23.9	76.81771622	32063	33.5	24.9	44461	66.21368203	0	0	0
Sri Lanka	2015	29969	33.86668793	3819.25353	1.043056733	0.8364	331.3347154	3785336	16992664		27.7	28.4	1823.2	101.9	62.8	7.4	0	31.4	24	76.46345912	47261	33.6	24.7	32063	66.13331207	1	0	0
Sri Lanka	2016	55720	34.39516585	3843.780672	1.128174539	0.8624	338.8105278	3828283	17141717		27.6	28.3	2335.2	131.6	61	7.4	0	31.3	24	76.64069199	29969	33.8	24.6	47261	65.60483415	0	0	0
Sri Lanka	2017	185688	34.34411	3886.291502	1.405798247	0.8925	342.5750893	3882481	17320519	97.62885284	28	28.7	1366.1	82.9	60.1	7.4	0	31.7	24.3	75.93060488	55720	33.9	24.6	29969	65.65589	0	0	0
Thailand	1990	92002		1295.464722	2.52162567		109.1666875	16267069	39505100	27.91356087	26.7	26.3	1445.5	130.9	60.3	10.3	0	31.9	21.6	75.08476497					100	0	0	0
Thailand	1991	43511	37.8966118	1508.94247	2.27678747	0.225	110.705232	16641684	39916512	28.51753998	27	26.8	1559.9	137.3	62	10.1	0	32.1	22	75.17483154	92002				62.1033882	0	1	0
Thailand	1992	41125	37.82555932	1716.41542	1.757843239	0.2237	112.0250367	16936805	40295666	30.26018906	27.1	26.8	1458.7	128.9	61.4	10.2	0	32.2	22	74.73491227	43511			92002	62.17444068	0	0	1
Thailand	1993	67017	37.75450684	1927.882603	1.578624065		113.1574801	17206295	40604730	33.44279099	26.7	26.3	1369.6	128	60.1	10.5	0	32	21.5	75.08476497	41125			43511	62.24549316	0	1	0
Thailand	1994	51688	37.68345436	2209.36303	1.479925954	0.2337	114.18852	17462829	40874944	37.56299973	26.7	26.4	1379.9	124.6	59.9	10.5	0	32	21.5	75.37025837	67017			41125	62.31654564	1	1	0
Thailand	1995	59911	37.61240189	2491.427836	1.486776941		115.2406095	17724402	41150873	42.53754044	26.8	26.6	1677.3	139.4	60.8	10.1	0	31.9	21.8	75.49583194	51688			67017	62.38759811	1	0	0
Thailand	1996	38109	37.54134941	2846.586834	1.566889503	0.2385	116.3993658	18004311	41462961	47.79386139	26.7	26.4	1686.6	138.9	60.6	10.2	0	31.8	21.6	75.37025837	59911			51688	62.45865059	1	0	1
Thailand	1997	99150	37.47029693	3043.980314	1.678380696		117.6969406	18309042	41821148	54.18872833	26.3	26.2	1758	143.1	61.6	10	0	31.3	21.4	76.58359157	38109			59911	62.52970307	1	0	0
Thailand	1998	126348	37.39924446	2468.18473	1.750921875	0.2723	119.0991955	18632442	42214146	57.50368118	26.9	26.6	1426.1	128.3	58.2	10.4	0	32.1	21.7	75.05336584	99150			38109	62.60075554	1	1	0
Thailand	1999	24826	37.32819198	1845.82887	1.769788038	0.2915	120.5447415	18965132	42619971	61.1395607	27.5	27.6	1545.4	135.5	57.9	10.5	0	32.8	22.3	75.18329672	126348			99150	62.67180802	1	1	0
Thailand	2000	18617	37.2571395	2033.258009	1.715284751	0.2912	121.9412574	19293244	43005325		26.3	26.3	1811.1	149	65.3	9.6	0	31.2	21.5	76.87589536	24826			126348	62.7428605	1	0	0
Thailand	2001	139327	37.18608702	2007.735271	2.381943259		123.2215134	19758315	43194324		26.5	26.4	1787.4	144.6	62.5	9.9	0	31.5	21.6	76.26324828	18617	20.6	26.5	24826	62.81391298	0	0	1
Thailand	2002	114800	37.39650414	1893.264239	4.562822354	0.2982	124.3696099	20680736	42858454	62.86207962	26.7	26.8	1640.3	141.2	62.2	9.8	0	31.6	21.9	76.51223198	139327	20.7	26.2	18617	62.60349586	0	1	0
Thailand	2003	62767	37.60692126	2096.187802	4.40954928	0.2964	125.4068253	21613068	42456025	64.93845367	26.8	26.8	1664.3	143.9	62	9.9	0	31.8	21.9	76.06346977	114800	20.7	26	139327	62.39307874	1	0	1
Thailand	2004	38367	37.81733837	2359.116831	4.263066266		126.3478772	22554369	41995498		26.7	26.6	1566.6	133.5	57.2	10.1	0	31.8	21.7	75.94124518	62767	20.8	25.7	114800	62.18266163	0	1	0
Thailand	2005	45893	38.02775549	2660.126835	4.141841766	0.2911	127.2197596	23508151	41487152	68.35148621	26.7	26.2	1453.4	129.9	56	10.4	0	31.9	21.5	74.79927156	38367	20.9	25.4	62767	61.97224451	1	0	1
Thailand	2006	42456	38.2381726	2894.062656	4.021712774		128.0435886	24472850	40943339	73.63115692	26.9	26.6	1595.3	140	61	9.9	0	31.9	21.9	75.05336584	45893	21	25.2	38367	61.7618274	0	0	1
Thailand	2007	62949	38.44858972	3369.543198	3.921756995	0.2875	128.8193936	25451684	40360856	74.1841507	26.8	26.4	1728.5	143.8	57.7	10.1	0	31.8	21.7	74.9281941	42456	21.2	25.1	45893	61.55141028	0	1	0
Thailand	2008	89626	38.65900683	3973.017172	3.808608247	0.2959	129.5426882	26439735	39742329	79.34353638	26.6	26.4	1706.8	139.5	59.2	10	0	31.7	21.6	75.81526918	62949	21.3	24.9	42456	61.34099317	0	1	0
Thailand	2009	25194	38.86942395	4379.658787	3.708668852	0.3164	130.2256454	27438707	39092273	79.21977234	26.3	26.1	1726.7	147.2	60.9	9.6	0	31.2	21.5	76.29128779	89626	21.4	24.7	62949	61.13057605	1	0	1
Thailand	2010	116947	39.07984106	4213.006654	3.609354512	0.3387	130.8830355	28447157	38419677	80.81868744	26.7	26.4	1640.9	138	58.2	10.1	0	31.8	21.7	75.37025837	25194	21.5	24.5	89626	60.92015894	0	0	1
Thailand	2011	69800	39.29025818	5076.339872	3.529243598	0.3906	131.5254399	29469053	37725979	82.42884827	27.3	27.5	1651	140.9	58.7	10	0	32.3	22.3	75.79304402	116947	21.5	24.4	25194	60.70974182	1	0	1
Thailand	2012	79594	39.28556049	5492.1215	2.381775083		132.1583492	30179365	37339014	85.00759888	26.3	26.2	1987.9	153.8	62	9.5	0	31.1	21.5	76.58359157	69800	21.7	24.3	116947	60.71443951	0	1	0
Thailand	2013	154773	39.28086281	5860.581471	2.126677175		132.7799898	30828056	37007913	83.76145935	27.2	27.2	1605.1	140.3	60.5	9.8	0	32.1	22.3	75.40682151	79594	21.9	24.3	69800	60.71913719	1	0	0
Thailand	2014	41083	39.27616512	6168.261356	2.086364115		133.3839359	31477998	36666521	81.99915314	26.8	26.7	1784.7	145	61.1	9.8	0	31.7	21.9	75.77965086	154773	22	24.2	79594	60.72383488	0	0	0
Thailand	2015	144952	39.27146744	5951.883487	2.041422889		133.9598505	32127201	36311547	120.3322983	26.9	26.7	1500	129.9	58	10.2	0	32.1	21.8	75.33552136	41083	22.2	24.3	154773	60.72853256	1	0	0
Thailand	2016	63931	39.26676975	5840.053067	1.98928888	0.4651	134.4996359	32772703	35941816	120.6511688	27.3	27.3	1470.1	133.7	57.9	10.2	0	32.4	22.2	75.24182188	144952	22.5	24.4	41083	60.73323025	0	0	0
Thailand	2017	53190	39.18064554	5993.305516	1.941560138	0.445	135.0022764	33415222	35556091	118.6259079	27.4	27.5	1629.5	136.9	60	10	0	32.4	22.5	75.35051085	63931	22.8	24.5	144952	60.81935446	0	0	0
Timor-Leste	2004	434	63.54404842	517.8269684	4.057882127		63.6926698	240026	707084	47.003479	25.7	24.9	1530.3	141.2	50.4	9.5	0	30.5	21	75.41361714		32.8	47.7		36.45595158	1	0	0
Timor-Leste	2005	1128	63.44989913	453.5133127	4.020553798	0.082	65.35904506	249873	722016	56.18059921	25.3	24.7	1489.9	139	50.5	9.4	0	30.1	20.7	76.60618856	434	31.4	46.8		36.55010087	0	0	0
Timor-Leste	2006	162	63.35574983	464.5459387	3.642338522		66.92199059	259142	735988	54.97655869	25.6	24.2	1243.2	130.1	50.3	9.8	0	30.6	20.8	73.72961504	1128	30.2	46.3	434	36.64425017	1	0	0
Timor-Leste	2007	227	63.26160054	446.4665297	3.38906181		68.35487559	268075	748362		24.8	23.6	1436.6	136	50.3	9.8	0	29.7	19.9	75.40823555	162	29.2	45.8	1128	36.73839946	1	0	0
Timor-Leste	2008	108	63.16745124	523.7376349	3.206094556	0.034	69.69657028	276809	759579		25.1	23.6	1376.9	132.7	50.3	9.8	0	30	20.2	74.0711246	227	28.3	45.4	162	36.83254876	0	0	0
Timor-Leste	2009	175	63.07330195	614.435755	3.081621307	0.037	70.97700067	285472	769956	51.48117828	25.1	23.6	1445.1	132.3	50.3	9.9	0	30.1	20.2	74.0711246	108	27.5	45.1	227	36.92669805	1	0	0
Timor-Leste	2010	745	62.97915266	676.6190754	3.023821569	0.044	72.24519166	294236	780050	61.21802902	25.3	23.8	1350.7	130	50.3	9.8	0	30.3	20.4	73.81486994	175	26.8	44.9	108	37.02084734	0	0	0
Timor-Leste	2011	375	62.88500336	806.4143493	3.018857176	0.079	73.53846671	303254	790263	62.38996887	25.4	24.1	1545.3	150.5	50.3	9.8	0	30.3	20.5	74.30223534	745	26.4	44.9	175	37.11499664	1	0	0
Timor-Leste	2012	928	62.79085407	936.4485956	3.023531068	0.078	74.85904506	312563	800591	65.56777954	24.9	23.5	1761.6	155.2	50.3	9.8	0	29.9	20	74.64190531	375	26.2	45	745	37.20914593	0	0	0
Timor-Leste	2013	608	62.69670477	1024.172508	3.002496074		76.19381305	322090	810912	66.79295349	25.2	23.9	1519.8	145.5	50.3	9.8	0	30.1	20.3	74.56737158	928	26.2	45.2	375	37.30329523	1	0	0
Timor-Leste	2014	642	62.60255548	1210.035655	3.001777379	0.6174	77.55803631	331905	821383	65.93543243	25.7	24.2	1740.4	156.1	50.3	9.9	0	30.6	20.8	73.29355561	608	26.4	45.5	928	37.39744452	1	0	0
Timor-Leste	2015	635	62.50840619	1232.450336	3.03069234	0.6821	78.97330195	342118	832215	68.40023041	25.5	24.2	1484.4	144.1	50.3	9.8	0	30.4	20.6	74.1686037	642	26.7	45.7	608	37.49159381	0	0	0
Timor-Leste	2016	251	62.41425689	1332.791856	3.070876859	0.6946	80.45016812	352787	843507	72.38722992	25.5	24	1422.5	138.8	50.3	9.9	0	30.5	20.6	73.55564003	635	27.1	45.9	642	37.58574311	0	0	0
Timor-Leste	2017	837	62.3201076	1353.754934	3.117400098		81.99657028	363958	855331	77.01400757	26.1	24.6	1366.4	137.4	50.3	9.8	0	31	21.2	72.76129145	251	27.6	46	635	37.6798924	0	0	0
American Samoa	1994	246	89.84		3.267112809		255.125	42684	8341		27	30.1	3166.7	123.2	66.9	5	0	29.5	24.5	84.43143394					10.16	0	0	0
American Samoa	1995	246	89.67		3.072906143		260.495	44016	8083		27.1	30	3382.3	121.3	66.9	5.5	0	29.8	24.4	83.65848388	246				10.33	0	0	0
American Samoa	1996	49	89.5		2.948203992		265.79	45333	7825		27.4	30.2	2664.4	108.7	66.9	5.7	0	30.3	24.6	82.748561	246			246	10.5	0	0	0
American Samoa	1998	205	89.16		2.703095926		276.135	47921	7306		27.4	30.4	2741.6	109.8	66.9	5.4	0	30.1	24.8	83.29656472				49	10.84	0	0	0
American Samoa	1999	1	88.99		2.509919516		280.9	49139	7041		27.5	30.1	1552.5	80.3	66.9	5.2	0	30.1	25	81.99337795	205				11.01	0	0	0
American Samoa	2001	500	88.65		1.85039025		289.08	51217	6599		27.6	30.6	3110.4	117	66.9	6	0	30.6	24.6	82.8694408				1	11.35	0	0	0
American Samoa	2002	1185	88.5		1.062341877		292.48	51764	6732		28.1	30.9	2637	108.8	66.9	5.9	0	31.1	25.2	81.27626248	500				11.5	0	0	0
American Samoa	2006	1	87.9	8395.31877	-0.323470932		297.785	52470	7087		27.8	30.6	3554.7	123.8	72.8	5.1	0	30.4	25.2	81.907103					12.1	0	0	0
American Samoa	2007	126	87.75	8340.52344	-0.869021414		295.545	52016	7093		27.5	30.5	3749.4	124.9	71.2	5.3	0	30.2	24.9	83.08299094	1				12.25	0	0	0
American Samoa	2008	649	87.6	8874.877928	-1.376315025		291.835	51305	7062		27.8	30.2	3624	123.7	70.5	5.4	0	30.6	25.1	80.83642191	126			1	12.4	0	0	0
American Samoa	2009	419	87.45	9740.824491	-1.629023752		287.45	50476	7014		27.6	30.2	3022.8	113.9	70.5	5.3	0	30.2	25	81.78618014	649			126	12.55	0	0	0
American Samoa	2010	51	87.3	11910.01323	-1.545280205		283.375	49702	6973		27.5	29.9	3120	114.2	69.3	5.5	0	30.3	24.8	81.44857145	419			649	12.7	0	0	0
American Samoa	2015	479	86.55	11525.15639	0.063676607		278.955	48699	7092		27.4	30.4	3056.8	115.9	70.7	5.4	0	30.1	24.7	83.29656472					13.45	0	0	0
Australia	1991	46	17.42735899	18243.47142	1.444867463	2.2	2.22135298	14579227	2485873		22.1	13.7	480.8	63.2	40.3	13.4	8.3	28.8	15.4	51.5185439					82.57264101	0	1	0
Australia	1992	366	17.40043867	18855.762	1.239458624	2.3	2.249847051	14761055	2522945		22.2	13.6	516.9	60.5	37.3	13.7	7.1	29.1	15.4	50.83184467	46				82.59956133	0	1	0
Australia	1993	690	17.37351835	18604.18827	1.07512521	2.4	2.277312784	14920611	2574389		21.7	13.6	496.4	69.1	42.9	13	9.1	28.3	15.2	52.40666094	366			46	82.62648165	0	1	0
Australia	1994	18	17.34659802	17667.1871	0.828135993	2.4	2.299701912	15044687	2622313	134.3547516	22	13.6	534.6	67.5	40.9	13.1	7.4	28.5	15.4	51.45528714	690			366	82.65340198	0	0	0
Australia	1995	34	17.3196777	18079.38018	0.906907711	2.4	2.32417375	15181749	2673251	132.6182709	21.9	13.2	391	52.8	38.3	14.3	11.6	29	14.8	50.24758004	18			690	82.6803223	0	1	0
Australia	1996	45	17.29275738	20358.33336	1.055017505	2.4	2.352420499	15342767	2729233	143.2338715	21.7	13.5	568.7	69	38.3	13.1	7.8	28.3	15.2	52.02131785	34			18	82.70724262	0	1	0
Australia	1997	209	17.26583705	21904.29412	1.159392068	2.5313	2.383530974	15521685	2789315	148.6360016	22.1	13.6	525.7	66.6	37.6	13.5	6.6	28.8	15.3	51.14249614	45			34	82.73416295	0	1	0
Australia	1998	558	17.23891673	23509.42347	0.964066498		2.41034586	15672048	2844952	152.9359741	21.8	13.3	567.2	66.2	38.4	13.4	11.1	28.5	15.1	50.93836733	209			45	82.76108327	0	1	0
Australia	1999	185	17.21199641	21345.97099	0.884967262		2.435598714	15811356	2899644		22.4	14	597.4	72.2	40.1	13.1	6.9	28.9	15.9	51.69386346	558			209	82.78800359	0	0	0
Australia	2000	232	17.18507608	20558.9604	0.984991171		2.463585124	15967866	2958134		21.9	13.4	623.3	70.8	39.3	13.3	7.5	28.5	15.2	51.00890701	185			558	82.81492392	0	1	0
Australia	2001	179	17.15815576	21697.70848	1.032138731	2.4944	2.493133567	16133530	3019470		21.5	13.2	697.9	73.3	40.9	13.1	10.2	28.1	15	51.49155971	232	7.8	11.8	185	82.84184424	0	1	0
Australia	2002	224	17.12863335	19527.32358	1.187961067	2.5732	2.526977598	16326333	3086667		21.6	13.1	534.6	66.4	37.5	13.7	9.5	28.4	14.7	50.78963849	179	7.6	11.7	232	82.87136665	0	1	0
Australia	2003	868	17.09911094	20117.78889	1.365523413	2.5717	2.558009971	16550802	3100598		22.2	13.2	378.8	52.5	34.3	14.6	11	29.5	14.9	49.33679042	224	7.5	11.6	179	82.90088906	0	1	0
Australia	2004	352	17.06958853	23492.40517	1.377560815	2.6406	2.589771292	16780377	3115023		22.2	13.6	501.3	65	36.8	13.6	8.3	29	15.4	50.83184467	868	7.4	11.6	224	82.93041147	1	1	0
Australia	2005	219	17.04006613	30513.94174	1.301529362	2.7146	2.619970582	17000206	3127194		22	13.5	538.5	65.7	36.7	13.7	9.5	28.9	15.2	51.07693944	352	7.3	11.6	868	82.95993387	1	1	0
Australia	2006	2210	17.01054372	34080.9999	1.46058121	2.7794	2.654777866	17250330	3144470		22.5	13.8	444.3	62.5	36	13.8	7.2	29.4	15.6	50.64657509	219	7.2	11.6	352	82.98945628	0	0	1
Australia	2007	316	16.98102131	36117.48798	1.614637068	2.8338	2.694232196	17531121	3166779		21.9	13.3	503.4	60.9	36.9	13.8	12.7	28.8	15	50.62824353	2210	7.2	11.6	219	83.01897869	0	1	0
Australia	2008	563	16.9514989	41001.14298	0.768615016	2.9954	2.711115161	17666387	3161213		22	13.3	514.8	63.6	36.9	13.7	10.2	28.9	15.2	50.32024405	316	7.2	11.7	2210	83.0485011	0	1	0
Australia	2009	1401	16.92197649	49654.9106	2.146571279	3.0056	2.765994559	18049708	3199492		21.7	13.1	513.8	63.4	36.6	13.8	10.7	28.6	14.9	50.47994547	563	7.1	11.6	316	83.07802351	1	1	0
Australia	2010	1171	16.89245408	42783.32257	2.202217639	3.1085	2.823594496	18451611	3240089		22.2	13.3	525.2	61.7	36.3	13.9	7.6	29.2	15.2	49.71055398	1401	7.1	11.6	563	83.10754592	1	1	0
Australia	2011	820	16.86293167	52087.97229	1.695285378	3.3429	2.867858584	18767085	3264665		21.6	13.4	690	77.4	42	12.9	10.1	28	15.1	51.95275998	1171	7.1	11.6	1401	83.13706833	0	1	0
Australia	2012	1396	16.95531026	62574.1457	1.527957416	3.2878	2.90798641	19056040	3283984		21.5	13	609.2	72.8	39.6	13.5	8.8	28.3	14.8	50.71138456	820	7.1	11.6	1171	83.04468974	0	0	0
Australia	2013	1634	17.04768884	68027.84171	1.865330137	3.2858	2.95920037	19414834	3318631		21.8	13	517.6	63.9	35.1	14.3	12.2	28.9	14.7	49.7893816	1396	7.1	11.5	820	82.95231116	0	0	0
Australia	2014	1434	17.14006743	68156.62792	1.838175799	3.353	3.010573526	19775013	3353116		22.8	13.8	494	64.4	36.2	14.1	6.2	29.8	15.8	49.73273564	1634	7.1	11.5	1396	82.85993257	0	0	0
Australia	2015	1595	17.23244601	62511.69059	1.608455102	3.4314	3.055814795	20095657	3380029		22.6	13.7	504.3	62.4	36.1	14	8.4	29.6	15.6	49.97509505	1434	7.2	11.6	1634	82.76755399	1	0	0
Australia	2016	2106	17.3248246	56707.02208	1.554800599	3.4886	3.100112596	20410546	3405449	157.1676636	22.4	13.7	489.8	62.2	37.1	13.8	8.1	29.3	15.5	50.58613782	1595	7.3	11.8	1434	82.6751754	0	0	0
Australia	2017	1030	17.42548771	49881.76371	1.677390128	3.5672	3.144935531	20755798	3435109	153.0131989	22.5	14	540.1	70.2	39.9	13.4	6.4	29.2	15.8	51.38058343	2106	7.5	12.1	1595	82.57451229	0	0	0
Brunei Darussalam	1995	3	77.15370019	14120.95256	3.489320042		54.92447818	197192	92260	76.27494812	27.2	29.6	2450.8	196.6	70.5	7.7	0	31	23.4	82.06036458					22.84629981	0	0	0
Brunei Darussalam	1998	2	76.24288425	16660.14763	3.113335564		59.19582543	217331	94631		27.4	30.1	2372.3	191.3	63.8	7.6	0	31.2	23.6	82.47455914					23.75711575	0	0	0
Brunei Darussalam	1999	8	75.93927894	12694.14896	2.994322529		60.556926	223937	95198	81.00340271	27.7	30.6	2532	183.4	64.9	7.5	0	31.5	24	82.38668483	2				24.06072106	0	0	0
Brunei Darussalam	2004	36	74.36432638	18560.5035	2.381370948		67.03889943	255860	97435	88.37415314	27.3	29.8	2679.7	203.3	68.9	7.7	0	31.2	23.5	82.13209861		15.6	16.7		25.63567362	0	0	0
Brunei Darussalam	2005	68	74.04174573	21902.02712	2.236202521	1.2883	68.20379507	261646	97788	92.80322266	27.3	29.8	2383.5	194.4	67.6	7.7	0	31.1	23.4	82.13209861	36	15.3	16.6		25.95825427	0	0	0
Brunei Darussalam	2006	68	73.71916509	26105.42203	2.073175564	1.0682	69.28121442	267127	97985	96.58753204	27.3	29.9	2939.4	210.4	69.6	7.9	0	31.3	23.4	82.40770968	68	15.1	16.7	36	26.28083491	0	0	0
Brunei Darussalam	2007	18	73.39658444	30979.96284	1.899656107	1.0775	70.25844402	272250	98012	97.44117737	27.3	29.8	3136.9	220.5	70.3	7.8	0	31.3	23.4	82.13209861	68	15.1	16.9	68	26.60341556	0	0	0
Brunei Darussalam	2008	16	73.0740038	32663.39237	1.755302922	1.048	71.1512334	277071	97896	95.79460907	27.2	29.8	3116.3	219.6	69.1	7.7	0	31.1	23.4	82.61482651	18	15.1	17	68	26.9259962	0	0	0
Brunei Darussalam	2009	33	72.75142315	37934.67645	1.665762681	1.4866	71.99582543	281725	97693	96.01590729	27	29.4	3501.5	234.2	69.8	7.7	0	30.8	23.1	82.46791222	16	14.9	17	18	27.24857685	0	0	0
Brunei Darussalam	2010	298	72.4288425	27956.00514	1.653482994	1.1592	72.84667932	286422	97480	98.20404053	27.3	30	3083.3	213.4	69.1	7.8	0	31.3	23.4	82.68332074	33	14.7	16.9	16	27.5711575	0	0	0
Brunei Darussalam	2011	25	72.10626186	35270.64214	1.696980208	1.4488	73.74459203	291324	97310	99.17563629	27.3	30	3438.4	226	67	7.8	0	31.2	23.4	82.68332074	298	14.5	16.9	33	27.89373814	0	0	0
Brunei Darussalam	2014	436	72.10626186	44740.85942	1.798449019	1.6222	76.73889943	307343	97071	104.9133072	27.5	30	3041	219.6	69	8	0	31.5	23.5	81.7209747		14.5	17.2		27.89373814	0	0	0
Cambodia	1990	7247			5.162784188		49.23708928	1322038	7369293		27.3	27.9	1754.3	131.7	63.2	9	0	31.9	22.8	76.89548829					100	0	0	0
Cambodia	1991	1882	62.34302062		5.396792785		50.84747904	1395346	7580251		27.7	28.3	1955.7	136.9	63.9	9	0	32.2	23.2	76.19422159	7247				37.65697938	0	0	0
Cambodia	1992	4809	62.21624179		5.605170404		52.62462044	1475791	7813507	27.19733047	27.6	28.3	1745	126.2	63.3	9	0	32.2	23.1	76.64069199	1882			7247	37.78375821	0	0	0
Cambodia	1993	3913	62.08946295		5.699314041	0.107	54.52016202	1562344	8061555		27.4	27.8	1662.1	128.2	62	9.1	0	32	22.8	76.17251642	4809			1882	37.91053705	0	0	0
Cambodia	1994	1498	61.96268412	254.1166348	5.69150177	0.104	56.48497054	1653844	8316883		27.3	27.8	1509.9	119.7	61.7	9.2	0	31.9	22.8	76.61987722	3913			4809	38.03731588	0	0	0
Cambodia	1995	10428	61.83590528	270.5429401	5.563998832	0.105	58.45173918	1748472	8569429		27.5	28.1	2056.2	139.5	63.5	9	0	32	23	76.54531297	1498			3913	38.16409472	0	0	0
Cambodia	1996	14333	61.70912644	322.9315754	5.356626754		60.36791865	1844685	8811460		27.3	27.8	1901.3	133.6	62.9	9.2	0	31.9	22.7	76.61987722	10428			1498	38.29087356	0	0	0
Cambodia	1997	4224	61.58234761	319.2863136	5.146647969	0.1135	62.21911965	1942110	9040809		26.9	27.5	1918.2	134.9	62.2	9	0	31.4	22.4	77.59276544	14333			10428	38.41765239	0	0	0
Cambodia	1998	16216	61.45556877	304.7647688	4.943260686		64.00744392	2040526	9258068		27.4	28.1	1680	128.7	60.1	9.3	0	32.1	22.8	76.99452199	4224			14333	38.54443123	0	0	0
Cambodia	1999	1530	61.32878994	268.9903722	4.257345879	0.1475	65.71782234	2129274	9471236	18.00349045	28.1	29.1	1894.5	136.1	60.7	9.2	0	32.7	23.5	76.54172292	16216			4224	38.67121006	0	0	0
Cambodia	2000	3148	61.2020111	295.9031784	3.059685056		67.33777476	2195430	9691034	16.59750938	26.9	27.6	2004.6	140.9	68.4	8.7	0	31.3	22.6	77.87492095	1530			16216	38.7979889	0	0	0
Cambodia	2001	10266	61.07523227	300.613679	2.862089	0.1684	68.86041808	2259173	9896068	17.28544998	27.1	27.8	2058.5	140.2	64.7	8.9	0	31.6	22.7	77.5235284	3148	53.8	65.9	1530	38.92476773	1	0	0
Cambodia	2002	12441	60.96659302	321.1502236	2.664767577		70.27765126	2320184	10085227	18.92894936	27.3	28.2	1982.1	140.7	64.2	8.9	0	31.8	22.9	77.7223215	10266	52.6	64.8	3148	39.03340698	1	0	1
Cambodia	2003	12081	60.85795377	338.9874773	2.478948836		71.59369477	2378419	10259300	22.92682076	27.4	28.3	1895.4	138.8	63.3	9.1	0	32	22.9	77.54252571	12441	51.6	63.6	10266	39.14204623	1	0	1
Cambodia	2004	9983	60.74931453	362.3354822	2.333540058		72.83124292	2434573	10421598	27.50210953	27.3	28	1798.2	127.3	56.8	9.4	0	32.1	22.7	77.17109936	12081	50.6	62.4	12441	39.25068547	1	0	0
Cambodia	2005	9040	60.64067528	408.5136388	2.243783199		74.022632	2489817	10576658	31.32074928	27.3	27.7	1744.9	126.7	58.3	9.2	0	32	22.7	76.34426615	9983	49.7	61.3	12081	39.35932472	1	1	0
Cambodia	2006	16669	60.53203603	474.1111921	2.193440272		75.19462384	2545033	10728322		27.5	28.3	1800.6	133.9	62.7	8.6	0	31.8	23.2	77.09011946	9040	48.8	60.3	9983	39.46796397	0	0	0
Cambodia	2007	39851	60.42339678	539.7503289	2.146551604		76.35228303	2600254	10877451	39.73841095	27.5	28.1	2077.3	138.1	60.5	8.9	0	31.9	23.1	76.54531297	16669	48	59.3	9040	39.57660322	1	0	0
Cambodia	2008	9542	60.31475753	631.5252576	2.109499882		77.49803422	2655689	11024264	42.69073868	27.3	27.9	2280	140.2	60.8	8.8	0	31.7	22.9	76.89548829	39851	47.3	58.3	16669	39.68524247	0	0	0
Cambodia	2009	11699	60.20611829	745.609127	2.289964708	0.2444	78.65304215	2717205	11166630	45.21588135	26.9	27.5	1810.2	133.2	61.4	8.7	0	31.3	22.6	77.59276544	9542	46.6	57.2	39851	39.79388171	1	0	0
Cambodia	2010	12500	60.09747904	738.0547312	3.317314853	0.2378	79.84140607	2808855	11284750		27.3	27.8	1899.4	133.9	60.3	9	0	31.8	22.8	76.61987722	11699	46.2	56.2	9542	39.90252096	0	0	0
Cambodia	2011	15980	59.98883979	785.5026671	3.349087301	0.2302	81.07979266	2904519	11407686		27.8	28.8	1765.2	130.5	60.8	8.8	0	32.3	23.4	77.08903811	12500	45.9	55.3	11699	40.01116021	0	0	0
Cambodia	2012	40164	58.01466123	882.275614	3.390793252	0.2263	82.37831974	3004694	11536727		26.9	27.5	2128.8	139.4	61.6	8.7	0	31.2	22.5	77.59276544	15980	45.8	54.3	12500	41.98533877	0	0	0
Cambodia	2013	16722	56.04048266	950.880346	3.424247115	0.1651	83.73246091	3109364	11671090		27.7	28.6	1897	133.8	61.9	8.7	0	32.1	23.4	77.00193418	40164	45.8	53.5	15980	43.95951734	0	0	0
Cambodia	2014	3724	54.0663041	1013.420536	3.430735083		85.12536823	3217889	11808441		27.3	28.2	2133.4	139.3	62.1	8.6	0	31.7	23	77.7223215	16722	45.9	52.8	40164	45.9336959	1	0	0
Cambodia	2015	15412	52.09212554	1093.495976	3.415365206	0.1927	86.53130523	3329690	11944816		27.5	28.1	1890	134.2	61.6	8.9	0	31.9	23	76.54531297	3724	46	52.2	16722	47.90787446	0	0	0
Cambodia	2016	12843	50.11794697	1162.904995	3.37241821		87.93017788	3443896	12077539		27.8	28.6	1695.7	129	60.8	9	0	32.4	23.4	76.55369757	15412	46.2	51.6	3724	49.88205303	0	0	0
Cambodia	2017	3195	49.2359506	1269.591499	3.325378074		89.31730116	3560344	12205946		28	28.9	1791.6	130.8	62.1	8.8	0	32.4	23.6	76.45973801	12843	46.4	50.9	15412	50.7640494	0	0	0
Chinese mainland	1990	376		310.8819124	4.402632038	1.54	118.693811	287504237	831145763	36.47568893	7.4	8.1	605.6	102.1	55.2	11.6	161.6	13.2	1.6	78.70948026					100	0	0	0
Chinese mainland	1991	902	16.67332543	317.884673	4.309678481	1.1015	120.4482491	300165618	835019382	36.7201004	7.6	8.5	673.4	106.4	53.4	11.8	160.7	13.6	1.8	81.47486622	376				83.32667457	0	0	1
Chinese mainland	1992	46095	16.88404857	333.1421454	4.601685132		122.102949	314301034	836478966	38.98485184	7.2	8.2	603.3	100.3	52.7	11.8	163.9	13.2	1.4	80.77978909	902			376	83.11595143	0	0	0
Chinese mainland	1993	359	17.0947717	366.4606923	4.42511729		123.608572	328521540	836448460	42.09880066	7	7.9	602.2	100.7	51.1	11.9	168.1	13	1	78.89915523	46095			902	82.9052283	0	0	0
Chinese mainland	1994	17	17.30549483	377.3898395	4.301547743		125.0377997	342961393	835478607	44.97417831	7	8.1	646.9	103.8	52.6	11.8	166.6	12.9	1.2	80.8966022	359			46095	82.69450517	1	0	0
Chinese mainland	1995	6114	17.51621797	473.4922787	4.245840597		126.4590697	357836540	833998460	46.59412003	7.6	8.5	639.7	100.7	52.1	11.9	161.7	13.6	1.7	81.47486622	17			359	82.48378203	0	0	1
Chinese mainland	1996	13	17.72684706	609.6566792	4.159637994	1.1664	127.8398722	373035157	831819843	50.35079956	7.4	8.2	615.4	97	51.2	11.8	163.9	13.3	1.5	79.68120224	6114			17	82.27315294	0	0	0
Chinese mainland	1997	647	17.93758811	709.4137551	4.086051744	1.1725	129.1869989	388593258	828956742	54.85623932	7.1	8.1	627.9	99	57	11.8	167.3	13	1.2	80.34352544	13			6114	82.06241189	0	0	1
Chinese mainland	1998	76	18.14831035	781.7441643	4.008285508	1.1865	130.5159522	404485562	825589438	57.4666214	7.4	8.1	620.3	99.2	54.4	12.1	163	13.5	1.4	78.70948026	647			13	81.85168965	0	0	1
Chinese mainland	1999	1306	18.35903259	828.5804793	3.908078566	1.1839	131.7743464	420606126	821328874		8.2	8.7	692	105	56.2	11.8	155.1	14.1	2.3	80.0514373	76			647	81.64096741	0	0	1
Chinese mainland	2000	405	18.56975483	873.2870617	3.77008873	1.212	132.9202702	436766058	815968942	60.46417999	7.9	8.4	618.9	98.1	54.9	11.9	159.3	13.9	2	78.88527015	1306			76	81.43024517	0	0	0
Chinese mainland	2001	375	18.78049699	959.3724836	3.649252711	1.2356	133.9719036	452999147	809645853	60.25989914	7.4	8.2	632.4	101	55.9	11.7	162.4	13.3	1.5	79.68120224	405	21.9	28.5	1306	81.21950301	0	0	0
Chinese mainland	2002	1606	19.03100674	1053.108243	4.059565758	1.2535	134.9485897	471767321	800082679	60.08422089	7.8	8.2	604.6	97.6	54.3	11.9	158.7	13.7	1.8	77.53375321	375	20.9	27	405	80.96899326	0	0	1
Chinese mainland	2003	93	19.28151688	1148.50829	4.198001148	1.1134	135.8557803	491993700	788406300	60.28450012	8	8.3	658.8	102.1	55.6	11.8	157	13.9	2.1	77.4170773	1606	20.1	25.8	375	80.71848312	0	0	1
Chinese mainland	2004	247	19.53202806	1288.643252	4.078403526	1.16	136.7046209	512473984	775926016	62.14112854	7.7	8.2	615.5	102.2	55.9	11.6	159.8	13.5	1.8	78.06448634	93	19.4	24.6	1606	80.46797194	0	0	0
Chinese mainland	2005	40	19.78253654	1508.668098	3.97537213	1.1895	137.5189588	533257098	762817902		7.9	7.9	586	99.1	54.6	11.9	158.3	13.9	2	74.18971835	247	18.8	23.6	93	80.21746346	0	0	1
Chinese mainland	2006	1044	20.03304816	1753.417829	3.882472976	1.2127	138.3301355	554367818	749352182		7.6	7.9	618	98.7	55.6	11.5	159.5	13.4	1.8	75.72369919	40	18.1	22.6	247	79.96695184	0	0	0
Chinese mainland	2007	539	20.28355789	2099.229435	3.674728093	1.247	139.104693	575118254	735901746	71.32845306	8.1	8.1	598.8	97.4	55.4	11.8	156.4	14	2.3	75.03918623	1044	17.4	21.7	40	79.71644211	0	0	1
Chinese mainland	2008	202	20.53406803	2693.970063	3.511255552	1.2676	139.8330981	595670841	722214159	76.78765869	8.3	8	597.7	97.5	55	11.9	154.8	14.3	2.4	73.1120594	539	16.7	20.8	1044	79.46593197	1	0	1
Chinese mainland	2009	153	20.78457818	3468.304602	3.433957689	1.3166	140.5514234	616481190	708173810	81.71283722	7.8	7.9	639.9	100.5	55.2	11.7	159.3	13.7	1.9	74.69715248	202	16.2	20.1	539	79.21542182	1	0	0
Chinese mainland	2010	202	21.03508722	3832.236432	3.338102468	1.3922	141.252234	637407288	693852712	85.45140839	7.9	7.8	577.3	96.3	55	11.8	156.9	13.9	2	73.25060799	153	15.6	19.5	202	78.96491278	0	0	0
Chinese mainland	2011	124	21.2855969	4550.453108	3.255365494	1.4334	141.9360723	658498663	679206337	88.17340088	7.7	8.1	662.2	103.2	55.7	11.6	158.6	13.5	1.9	77.11248041	202	15.1	19	153	78.7144031	0	0	1
Chinese mainland	2014	45171	21.90209487	7020.338485	3.048365006	1.6332	144.645433	722694421	640545579		7.9	8	638.5	99.6	54.3	11.9	158.4	13.8	2	75.12882871		14.7	18.2		78.09790513	1	0	0
Chinese mainland	2015	3884	22.10759465	7636.116601	2.953497442	1.6877	145.5600508	744357517	627502483		7.9	8	634.5	94.5	55.1	11.7	156.8	13.7	2	75.12882871	45171	14.6	18.1		77.89240535	0	0	1
Chinese mainland	2016	2076	22.31309418	8016.431435	2.842870548	1.7732	146.4088825	765822300	614037700		8.1	8.2	654	99.8	55.8	11.5	155.5	13.9	2.4	75.96559594	3884	14.8	18.2	45171	77.68690582	0	0	0
Chinese mainland	2017	904	22.5428773	8094.363367	2.775641769	1.8647	147.2503025	787376534	600413466		8.1	8.5	697.5	101.1	55	11.7	156.6	14	2.3	78.74482506	2076	15	18.3	3884	77.4571227	1	0	0
Cook Islands	1990	5									24.9	26.7	1918.3	113.6	64.4	5.8	0	27.8	22	84.80590944					100	0	0	0
Cook Islands	1991	1776									25	26.9	1625.8	124.9	64.4	5.6	0	27.8	22.2	84.93314154	5				100	0	0	0
Cook Islands	1992	5									25	27	1773.9	114.2	64.4	5.7	0	27.9	22.2	85.24887813	1776			5	100	0	0	0
Cook Islands	1994	1									24.7	26.5	1744.6	110.6	64.4	5.8	0	27.7	21.9	85.18174824				5	100	0	0	0
Cook Islands	1995	786									24.7	26.5	1991.5	123.1	64.4	5.8	0	27.6	21.8	85.18174824	1				100	0	0	0
Cook Islands	1996	2									24.9	26.8	1985	118.8	64.4	6	0	28	22	85.12353457	786			1	100	0	0	0
Cook Islands	1997	1652									25.1	27.2	1868.2	114	64.4	5.8	0	28	22.2	85.3701097	2			786	100	0	0	0
Cook Islands	2001	21									25.1	27.1	1926.9	130.4	64.4	5.7	0	28	22.3	85.05624901					100	0	0	0
Cook Islands	2002	2256									25	26.9	1779.7	123.6	64.4	5.6	0	27.8	22.2	84.93314154	21				100	0	0	0
Cook Islands	2003	1									25	26.5	1650.5	112.5	64.4	6	0	28.1	22	83.6701952	2256			21	100	0	1	0
Cook Islands	2004	4									25	26.6	1947.3	121.5	60.6	6	0	28	22	83.98593179	1			2256	100	0	0	0
Cook Islands	2006	468									24.8	26.1	1944.3	116.4	64.2	6	0	27.8	21.9	83.3963961				4	100	0	0	0
Cook Islands	2007	1424									24.8	26.1	1919.9	115.8	64.4	6	0	27.9	21.9	83.3963961	468				100	0	0	0
Cook Islands	2008	11									24.8	26.1	1919.9	115.8	64.7	6	0	27.9	21.9	83.3963961	1424			468	100	1	0	0
Cook Islands	2009	170									24.8	26.1	1919.9	115.8	60.5	6	0	27.8	21.8	83.3963961	11			1424	100	0	0	0
Cook Islands	2014	946									24.8	26.1	1919.9	115.8	64.4	6	0	27.8	21.8	83.3963961					100	0	0	0
Cook Islands	2015	765									24.8	26.1	1919.9	115.8	64.4	6	0	27.8	21.8	83.3963961	946				100	0	0	0
Fiji	1990	1461		1632.187846	2.110200743	0.358	39.66075534	295964	428638		24.5	23.8	2667.4	217	68.2	7.2	0	28.1	20.9	77.42324531					100	0	0	0
Fiji	1991	65	51.43349754	1835.123058	2.404598349		39.87821565	303167	425408		24.7	23.9	2484.1	213.7	68.2	7.3	0	28.3	21.1	76.8242937	1461				48.56650246	0	0	0
Fiji	1992	358	51.79901478	1881.761794	2.765791843		40.2516694	311669	423729	76.69986725	24.4	23.4	2120.4	158.4	68.2	7.5	0	28.2	20.6	76.57907496	65			1461	48.20098522	0	0	1
Fiji	1993	39	52.16453202	2058.379603	3.038062745	0.472	40.74822113	321283	423187	80.75202179	24.3	23.2	2071.5	161.1	68.2	8	0	28.4	20.4	76.38077726	358			65	47.83546798	0	0	1
Fiji	1995	31	52.8955665	2384.726456	3.160189563	0.376	41.90514505	342326	423281		24.3	23.4	2110.9	179.9	68.2	7.4	0	28	20.6	77.03923224				39	47.1044335	0	0	0
Fiji	1996	2	53.26108374	2540.980879	3.010664509		42.44269294	352789	422639		24.6	23.6	2161.7	189.2	68.2	7.7	0	28.5	20.8	76.31476249	31				46.73891626	0	0	0
Fiji	1998	24780	53.99211823	2636.67216	2.025994597	0.476	43.39003831	370461	422275		24.6	24	2758.7	203.2	69	7.1	0	28.1	21.1	77.60823304				2	46.00788177	0	0	0
Fiji	1999	430	54.35763547	2066.068854	1.764023723	0.357	43.79573071	377054	423094	78.76907349	24.9	24.3	1605.8	130.6	67.1	7.4	0	28.6	21.2	77.18290634	24780				45.64236453	0	0	0
Fiji	2000	14	54.72315271	2401.686422	1.594418176	0.3361	44.13256705	383114	423188	78.34744263	24.6	24.2	3294.6	285.4	68.7	6.7	0	28	21.3	78.25496831	430			24780	45.27684729	0	0	0
Fiji	2001	3	55.08866995	2069.317455	1.406095585		44.39031199	388539	422472	78.35098267	24.9	24.4	4409.6	290.9	69	6.8	0	28.3	21.5	77.50053147	14	34.1	36.3	430	44.91133005	0	0	0
Fiji	2003	16	55.81959496	2248.714191	0.972048814		44.62271483	396965	418292	82.38062286	24.5	24	2776.7	273.1	67.9	6.7	0	27.9	21.2	78.07386081		33.1	37.3	3	44.18040504	0	0	0
Fiji	2004	2	56.18505747	2818.91392	0.904541004	0.4656	44.66765189	400572	415506	86.09513092	24.8	24	1999.6	220.4	63.5	7.2	0	28.4	21.2	76.68634124	16	32.7	38		43.81494253	0	0	0
Fiji	2006	25	56.91598248	3627.632856	1.245574259		44.97022441	409743	411863		24.9	24.3	2605.3	219	64	7	0	28.4	21.4	77.18290634		32.2	39.4	2	43.08401752	0	0	0
Fiji	2007	100	57.28144499	3715.932657	1.544354631		45.31302682	416120	411749	90.94644928	24.6	24	2631.4	232.2	65.5	6.9	0	28.1	21.2	77.60823304	25	31.9	40		42.71855501	1	0	0
Fiji	2008	2014	57.6469075	4040.152119	1.778288293		45.76819923	423586	412599	88.97927856	25.1	24.8	3501.8	231.8	67.3	7	0	28.6	21.7	77.83745296	100	31.7	40.4	25	42.3530925	0	0	0
Fiji	2009	374	58.01237001	4167.694935	2.051588864	0.3986	46.27016968	432366	412990	87.60511017	24.7	24	3280	243.2	67.4	6.9	0	28.1	21.2	77.14573425	2014	31.4	40.5	100	41.98762999	0	0	0
Fiji	2010	8	58.37783251	3362.820495	1.970666187	0.4358	46.72337165	440971	412665	86.66223907	24.5	23.9	2618.3	253.6	72.7	6.7	0	27.9	21.2	77.74855306	374	31.1	40.5	2014	41.62216749	0	0	0
Fiji	2011	245	58.74329502	3652.535933	1.709677795		47.06163109	448575	411241		25	24.5	2364.3	201.2	66.1	7	0	28.5	21.5	77.35546349	8	31	40.4	374	41.25670498	0	0	0
Fiji	2016	841	60.57033388	5390.714207	1.188221627	0.86	47.54417077	475368	393264		24.6	23.9	1732.8	185.4	66.9	7.1	0	28.2	21	77.2848654		30.8	39.8		39.42966612	0	0	0
Japan	1995	19	68.34997257	39933.51506	0.452684319	1.8287	343.3296764	97489878	27688122	99.84554291	12.3	12.3	1233.9	193.7	66.4	8.4	93.9	16.5	8.1	86.03580671					31.65002743	0	0	0
Japan	1996	17	68.32967636	44197.6191	0.407782165		344.1360395	97888236	27583764	99.63804626	11.6	12	1542.4	216.9	69.3	8.1	96.8	15.7	7.5	87.90460981	19				31.67032364	0	0	0
Japan	1997	15	68.32812071	39150.03963	0.392098742	1.9022	345.0123457	98272808	27484192	99.77098846	11.2	11.8	1419.9	212.8	68.4	8.1	103.4	15.3	7.1	88.76120602	17			19	31.67187929	0	0	1
Japan	1998	58	68.30781893	35638.23196	0.400657298		345.8353909	98667335	27389665		11.9	12.1	1661.6	221.4	67.5	8.2	91.4	16	7.8	86.8973656	15			17	31.69218107	0	0	0
Japan	1999	10	68.28751715	32423.75561	0.432577327	1.9558	346.776406	99095072	27304928	99.29641724	12.4	12.7	1967.9	231.9	71.6	8	87.1	16.4	8.4	88.25142409	58			15	31.71248285	0	0	0
Japan	2000	18	68.26721536	36610.16832	0.341902111		347.4101509	99434460	27196540	99.15789032	12.2	12.7	1798.7	218.7	68.3	8.3	92.7	16.3	8.1	89.42032158	10			58	31.73278464	0	0	1
Japan	2001	50	68.24691358	39169.35957	0.327609575	1.9237	347.9917695	99760751	27082249		12	12.4	1574.1	217.5	68.4	8.1	95.5	16.1	7.9	88.46627627	18	21.2	15.1	10	31.75308642	0	0	1
Japan	2002	52	68.27160494	34406.18246	1.931623759		348.8312757	101706485	25442515		11.6	11.9	1610	219.9	67.6	8.3	97.4	15.8	7.5	87.17207139	50	21.3	14.9	18	31.72839506	0	0	0
Japan	2003	32	68.2962963	32820.79364	2.28287211	1.9695	349.6433471	104055019	23389981		12	12.1	1600.2	218.4	68.3	8.2	90	16.1	7.9	86.32596314	52	21.3	14.9	50	31.7037037	0	0	0
Japan	2004	49	68.32098765	35387.03742	2.093400149		350.3923182	106256267	21461733		11.7	12	1785.6	226.6	70.5	8	92	15.7	7.7	87.32521325	32	21.3	14.9	52	31.67901235	0	0	0
Japan	2005	74	68.34567901	38298.98017	1.754431988	2.0228	350.5102881	108136910	19624090		12.6	12.3	1747.2	219.2	65.8	8.5	88.3	16.8	8.3	84.35632247	49	21.2	14.9	32	31.65432099	0	0	1
Japan	2006	58	68.37037037	37812.89502	1.577840667		350.5432099	109856670	17916330		11.7	12.1	1434.3	213.9	67.6	8.1	101.1	15.7	7.6	88.05292336	74	21.1	15	49	31.62962963	0	0	0
Japan	2007	89	68.39506173	35991.546	1.380580981	2.0746	350.7654321	111383848	16470152		11.9	12.2	1853	236	70.9	7.9	92.5	15.9	7.9	87.61552564	58	21	15.1	74	31.60493827	0	0	1
Japan	2008	101	68.41975309	35779.02454	1.288009098		351.1687243	112827761	15173239		12.3	12.2	1514.5	212.7	67	8.2	88.4	16.5	8.2	85.3363286	89	20.8	15.1	58	31.58024691	0	0	1
Japan	2009	92	68.44444444	39876.30397	1.128273231	2.1394	351.3388203	114107975	13955025		12	12.1	1533.8	223.5	67.4	8.2	91.5	16.1	7.9	86.32596314	101	20.5	15.2	89	31.55555556	0	0	0
Japan	2010	243	68.4691358	41308.99684	0.976949089		351.2949246	115228215	12818785		12.1	11.9	1688.7	232.8	69.2	8.2	87	16.2	8	84.3412655	92	20.2	15.2	101	31.5308642	0	0	0
Japan	2011	104	68.49382716	44968.15623	0.928359533	2.2059	351.3580247	116302928	11767072		12.3	12.6	1818.2	239.7	69.4	8	90.7	16.4	8.4	88.13424102	243	20	15.3	92	31.50617284	0	0	0
Kiribati	2002	483	1.456790123	735.0691064	2.881495399		105.9802469	37319	48525	77.52780914	28.5	29.1	1956.2	227.5	68.4	5.6	0	31.3	25.7	74.78223642		31.4	52		98.54320988	0	0	0
Kiribati	2003	1660	1.456790123	826.9168653	1.734646568		107.7876543	37972	49336	82.52015686	28.5	29.1	1951.4	227	68.4	5.9	0	31.5	25.6	74.78223642	483	31	51.9		98.54320988	0	0	0
Kiribati	2008	831	1.456790123	1374.395199	4.17748843		119.1740741	43310	53221	87.99298096	28.5	29.1	1913.9	224.2	68.1	5.8	0	31.4	25.6	74.78223642		30.4	53		98.54320988	0	0	0
Kiribati	2009	7	1.456790123	1428.134977	4.136306262	0.253	121.9259259	45139	53621	86.96598816	28.4	29	1882.6	221.9	68.5	5.8	0	31.3	25.5	74.9593039	831	30.5	53.2		98.54320988	0	0	0
Kiribati	2010	1	1.456790123	1312.023455	3.995407551		124.6024691	46979	53949		28.4	29	1942.2	225.9	68.5	5.8	0	31.4	25.6	74.9593039	7	30.6	53.2	831	98.54320988	0	0	0
Kiribati	2016	117	1.456790123	1535.162783	3.049935864		136.9469136	57259	53668		28.5	29	1934.4	225.3	68.5	5.8	0	31.5	25.7	74.52525279		31.3	51.5		98.54320988	0	0	0
Laos	1990	60		172.523209	5.116671028		17.93260399	624883	3513962		23.1	21.7	1671.2	155.1	61.6	9.2	0	27.8	18.5	76.7950874					100	0	0	0
Laos	1991	249	77.30935875	203.2560175	5.069780568	0.234	18.45091421	657380	3601091	23.16492081	23.4	22.3	2075.5	177	64.7	8.9	0	27.9	19	77.50096838	60				22.69064125	0	0	0
Laos	1992	265	77.12824957	234.7643383	5.006714823		18.97415078	691131	3688103		23.6	22.3	1692.2	151.7	63.1	9.1	0	28.1	19.1	76.57192063	249			60	22.87175043	0	0	0
Laos	1993	343	76.94714038	250.6044968	4.927710094		19.49889948	726041	3774305	20.23440933	23	21.5	1722.3	162.3	61.5	9.4	0	27.8	18.4	76.54908459	265			249	23.05285962	0	0	0
Laos	1994	2585	76.7660312	287.3948429	4.811563399		20.01709705	761829	3858117	22.00955963	23.2	21.8	1421.4	141.7	61.3	9.4	0	27.9	18.5	76.68393235	343			265	23.2339688	0	0	0
Laos	1995	7781	76.58492201	325.9416118	4.660950917		20.51922444	798178	3937659	23.88031006	23.3	22.4	1941.3	173.1	62.9	9	0	27.9	18.9	78.31989342	2585			343	23.41507799	0	0	0
Laos	1996	8197	76.40381282	363.8800524	5.371081989	0.3417	20.99860052	842221	4004256	24.53145981	23.1	21.9	1807.7	157.9	63.6	9.1	0	27.7	18.6	77.50287623	7781			2585	23.59618718	0	0	0
Laos	1997	3411	76.22270364	378.4286058	6.945859483		21.45229203	902800	4048389	24.76264954	22.8	21.7	2055.1	166.4	63.1	8.9	0	27.3	18.4	78.20292488	8197			7781	23.77729636	0	0	0
Laos	1998	7671	76.04159445	345.9218442	6.726830153		21.88175043	965619	4084689	26.71133995	23.3	22.1	1766.7	161	61.9	9.2	0	27.9	18.7	77.27096628	3411			8197	23.95840555	0	0	0
Laos	1999	2507	75.86048527	248.8390915	6.544432999		22.29029896	1030927	4113674	29.04154968	24.1	22.8	1685.4	159.4	60.2	9.4	0	28.8	19.4	75.96972625	7671			3411	24.13951473	0	0	0
Laos	2000	1377	75.67937608	277.810213	6.3896781		22.68344454	1098950	4136389	32.07957077	23	22	2078.2	176.1	65.1	8.7	0	27.4	18.7	78.32929586	2507			7671	24.32062392	0	0	0
Laos	2001	3817	75.4982669	325.1869371	6.264002328	0.285	23.06629549	1169990	4153711	34.14220047	23	22	1825.5	163.9	63.4	8.9	0	27.5	18.6	78.32929586	1377	41.8	50.2	2507	24.5017331	0	0	0
Laos	2002	9192	75.28834489	326.9417867	6.119691139		23.43840555	1243826	4165758	35.96746826	23.3	22.3	2109.3	172.7	64	8.7	0	27.6	19	77.97025104	3817	40.9	49.3	1377	24.71165511	0	0	0
Laos	2003	17633	75.07842288	320.0614597	6.0042472		23.80089688	1320796	4172451	38.69087982	23.3	22.3	2153.2	182.6	64.8	8.7	0	27.7	19	77.97025104	9192	40.1	48.4	3817	24.92157712	0	0	0
Laos	2004	3414	74.86850087	362.8214135	5.908514938		24.16221837	1401187	4175453	41.42176056	23.3	22.2	1602.2	155.5	62	9	0	27.8	18.9	77.62060866	17633	39.4	47.7	9192	25.13149913	0	0	0
Laos	2005	5471	74.65857886	417.9291685	5.868341678	0.3532	24.53292461	1485874	4176325	43.2256813	23.1	21.5	1737.7	158.8	62.3	9.2	0	27.7	18.5	76.08729858	3414	38.6	46.9	17633	25.34142114	0	0	0
Laos	2006	6356	74.44865685	475.6107962	5.10196806	0.2806	24.92060225	1563650	4188025	43.63906097	23.4	21.7	1930	167.9	64.3	8.9	0	27.9	19	75.41574053	5471	37.9	46.2	3414	25.55134315	0	0	0
Laos	2007	4943	74.23873484	591.000192	3.674131071		25.32961438	1622169	4223906	42.81393814	23.4	21.8	1924.7	158.3	62.3	9.1	0	28	18.9	75.76327851	6356	37.3	45.4	5471	25.76126516	0	0	0
Laos	2008	4149	74.02881282	710.3764067	3.703478203		25.7580156	1683372	4261578	43.37770844	23.1	21.5	1871.2	159.9	63.5	9.1	0	27.7	18.6	76.08729858	4943	36.7	44.7	6356	25.97118718	1	0	0
Laos	2009	7214	73.81889081	900.7387639	3.713144376		26.19857019	1747053	4299577	44.16450119	22.7	21.2	2170.4	187.1	63.5	8.6	0	27	18.4	76.86577534	4149	36.2	44	4943	26.18110919	0	0	0
Laos	2010	22929	73.6089688	949.1783811	3.666969912	0.197	26.64047227	1812306	4336315	45.43955994	23.4	21.5	1652.9	152.5	61.4	9.1	0	28	18.8	74.72066458	7214	35.9	43.4	4149	26.3910312	1	0	0
Laos	2011	3905	73.39904679	1141.235703	3.600659455		27.07611785	1878750	4370418	46.95800018	23.8	21.8	1777.5	163.2	61.2	9.3	0	28.5	19.2	73.95909578	22929	35.6	42.9	7214	26.60095321	0	0	0
Laos	2012	8651	73.24956672	1378.498492	3.525307973		27.50244367	1946163	4401401	45.77708817	22.6	21	2170.5	175.8	64	8.5	0	26.9	18.4	76.60416029	3905	35.5	42.4	22929	26.75043328	1	0	0
Laos	2016	5617	72.65164645	2140.044323	3.409047928		29.20779896	2231863	4509297	63.42557144	23.9	22.5	1586.5	160.2	62.5	9	0	28.4	19.4	75.87624442		36.6	41.5		27.34835355	0	0	0
Laos	2017	11039	72.50216638	2324.400917	3.420088307		29.66138648	2309515	4536333	66.30924225	23.8	22.5	1923.1	168.5	63.4	8.9	0	28.3	19.4	76.33392913	5617	37.2	41.4		27.49783362	0	0	0
Malaysia	1990	4880		2216.250446	4.536258089	0.374	53.35249125	8591294	8937667	65.39241028	25.5	28.1	2709.2	226.8	73.1	8.4	0	29.7	21.4	86.1213952					100	0	0	1
Malaysia	1991	6628	62.75604931	2441.741991	4.400226831	0.392	54.87695632	8977771	9052053	63.41498947	25.9	28.7	2436.8	211.8	71.8	8.4	0	30.2	21.7	85.89855243	4880				37.24395069	0	0	0
Malaysia	1992	5473	62.47385482	2653.526169	4.240334126	0.393	56.36871405	9366645	9153296	64.5256424	25.9	29	2681.3	218.8	73.2	8.2	0	30	21.8	86.7964467	6628			4880	37.52614518	0	0	1
Malaysia	1993	5615	62.19166033	3113.645677	4.991416626	0.411	57.83795465	9846038	9156622	65.6116333	25.8	28.6	2481.3	209.9	72	8.4	0	30	21.6	86.10774999	5473			6628	37.80833967	0	0	1
Malaysia	1994	3133	61.90946583	3433.162787	4.974692964	0.431	59.30574037	10348236	9136665	64.53341675	25.7	28.5	2841.1	228.6	72.7	8.2	0	29.9	21.6	86.3167907	5615			5473	38.09053417	0	0	1
Malaysia	1995	6543	61.62727134	3728.110481	4.902171122	0.449	60.80507685	10868164	9109344	64.77854156	25.8	28.7	2967.1	228.3	73.4	8.2	0	29.9	21.7	86.40882604	3133			5615	38.37272866	0	0	1
Malaysia	1996	14255	61.34507685	4329.707998	4.857674398	0.478	62.35764419	11409137	9078467	64.82161713	25.8	29	3220.1	239.6	74.8	8	0	29.8	21.9	87.31205418	6543			3133	38.65492315	0	0	1
Malaysia	1997	19544	61.06288236	4798.61177	4.828360386	0.496	63.97083853	11973527	9044092	66.42935181	25.7	28.8	3199.7	241.5	70.4	8	0	29.8	21.8	87.2253885	14255			6543	38.93711764	0	0	0
Malaysia	1998	27381	60.78068787	4637.865661	4.762171911	0.658	65.63016284	12557522	9005268	67.00679016	26.1	29	2515.3	209.4	68.2	8.2	0	30.2	22	85.77550618	19544			14255	39.21931213	0	0	0
Malaysia	1999	10146	60.49849338	3263.334883	4.665916919		67.30983716	13157330	8957317	78.62792206	26.4	29.5	2703.4	214.5	67.4	8	0	30.5	22.4	85.72232645	27381			19544	39.50150662	0	1	0
Malaysia	2000	7118	60.21629889	3492.670125	4.514452691	0.683	68.97365089	13764923	8896370	77.85201263	25.8	28.9	3439	248.6	72.4	8	0	29.8	21.8	87.01097813	10146			27381	39.78370111	0	0	1
Malaysia	2001	16368	59.9341044	4043.662923	4.337413763	0.6961	70.59580581	14375102	8819150	77.41474152	25.9	29.1	3279	244.3	71.6	8.1	0	30	21.9	87.09574479	7118	35	20.2	10146	40.0658956	0	0	0
Malaysia	2002	32767	59.70774616	3913.429386	3.708754633		72.16288236	14918249	8790866	76.89859772	26	29.1	2978.6	238.6	70.3	8.2	0	30.2	22	86.58180443	16368	34.6	19.8	7118	40.29225384	0	0	1
Malaysia	2003	31545	59.48138792	4165.726104	3.557443213	0.7031	73.68251712	15458510	8749881	77.01748657	26.2	29.2	2649.5	219.6	65.6	8.4	0	30.4	22.1	85.85819264	32767	34.1	19.6	16368	40.51861208	0	0	0
Malaysia	2004	33895	59.25502968	4461.847325	3.442256145		75.17522751	15999896	8698925	82.90390015	26	29	3114.8	240.3	70.8	8.1	0	30.1	22	86.28427245	31545	33.4	19.4	32767	40.74497032	0	0	0
Malaysia	2005	39686	59.02867144	4952.213958	3.372798549		76.67218688	16548744	8641903	84.12850952	26	28.9	2767.5	226.1	69.2	8.2	0	30.1	21.9	85.98674048	33895	32.8	19.4	31545	40.97132856	1	0	1
Malaysia	2006	38556	58.80231319	5587.02478	3.325983087		78.19392786	17108408	8582207	80.66024017	26	28.9	2851.6	233.5	69.6	8.2	0	30.2	21.9	85.98674048	39686	32.4	19.5	33895	41.19768681	0	0	0
Malaysia	2007	48846	58.57595495	6209.126167	3.29694995		79.7502785	17681865	8520089	79.73001862	25.9	28.9	3141.5	247.7	70.5	8.1	0	30	21.9	86.49714861	38556	31.9	19.6	39686	41.42404505	0	0	1
Malaysia	2008	49335	58.34959671	7243.456801	3.25042243		81.3281601	18266043	8454324	77.47628784	25.9	28.9	3238	248	70.8	8	0	29.9	21.9	86.49714861	48846	31.4	19.7	38556	41.65040329	0	0	1
Malaysia	2009	41486	58.12323847	8474.587762	3.16878544	0.9216	82.89758941	18854123	8381880	77.11087036	25.7	28.6	3573.7	258.5	71	8	0	29.7	21.7	86.61965663	49335	31	19.8	48846	41.87676153	1	0	1
Malaysia	2010	46171	57.89688023	7292.494973	3.036082416		84.41649064	19435328	8299710	76.12432098	26	28.8	3359.6	243.6	70.2	8.1	0	30	21.9	85.68920851	41486	30.6	19.9	49335	42.10311977	0	0	1
Malaysia	2011	19884	57.67052199	9040.568495	2.878367228	1.1691	85.85611931	20002877	8205151	77.26702881	26.1	28.9	3151.3	243.7	69.9	8.1	0	30.2	22.1	85.47972858	46171	30.4	20.1	41486	42.32947801	0	0	1
Malaysia	2012	19029	57.98497641	10399.37021	2.5361467	1.2777	87.20426723	20516667	8134295	77.47145844	25.9	28.7	3434.5	250.8	71.1	8	0	29.9	21.9	85.89855243	19884	30.2	20.2	46171	42.01502359	0	0	1
Malaysia	2013	36021	58.29943083	10817.43171	2.371495548	1.332	88.47417136	21009034	8059155	81.47545624	26.1	28.9	3229.6	243.7	69.3	8.2	0	30.2	22	85.47972858	19029	30	20.4	19884	41.70056917	0	0	0
Malaysia	2014	103610	58.61388525	10970.1043	2.271362698		89.69387612	21491686	7977237	81.87223053	26.2	29	3112.1	242.6	70.6	8.1	0	30.2	22.1	85.27012283	36021	30.1	20.8	19029	41.38611475	1	0	0
Malaysia	2015	111285	58.92833967	11319.06194	2.22371421		90.90429463	21974953	7891653	85.35153961	26.1	28.7	2830.4	223.7	69.7	8.3	0	30.2	22	84.88817336	103610	30.4	21.3	36021	41.07166033	1	0	0
Malaysia	2016	100028	59.2427941	9955.242722	2.205483712	1.5358	92.13503272	22464991	7805974	84.9344635	26.3	29.1	2656.7	221.1	68.9	8.2	0	30.4	22.2	85.06040133	111285	30.7	21.8	103610	40.7572059	0	0	0
Malaysia	2017	82840	58.78752093	9817.78709	2.198678755		93.39416223	22964394	7720258	84.70847321	26.6	29.6	2822.2	227.2	69.9	8.1	0	30.7	22.6	85.00499878	100028	30.9	22.5	111285	41.21247907	0	0	0
Marshall Islands	1991	56		1660.340633	3.616048564			30748	16517		27.8	29.4	2658.4	231.3	62.8	6	0	30.8	24.9	78.69505974					100	0	0	0
Marshall Islands	2011	1257	52.22222222	2846.065542	0.837959906	0.5674	313.1166667	41464	14897		27.6	29.3	2668.5	216.7	62.3	5.2	0	30.2	25	79.34884365		28.7	42.9		47.77777778	0	0	1
Nauru	2003	233	0		-1.151530858		505.1	10102	0	45.62102127	27.7	29.5	2434.5	236.6	71.2	6.4	0	30.9	24.6	79.42507197		29.1	44.7		100	0	0	0
Nauru	2008	2	0		0.193158196		492.3	9846	0	55.97076035	27.7	29.5	2434.5	236.6	71.2	6.4	0	30.9	24.6	79.42507197		29.3	47.5		100	0	0	0
New Caledonia	1990	92		13092.32551	2.213977168		9.130087527	99194	67704		22.4	21.2	2114.8	204.1	62.3	6.2	0	25.6	19.4	78.27927896					100	0	0	0
New Caledonia	1991	26	45.4666302	14800.79125	2.60897341		9.348960613	101816	69083		22.6	21.4	1789.7	188.4	62.4	6.2	0	25.7	19.5	78.06328715	92				54.5333698	0	0	0
New Caledonia	1992	10	45.50339168	15133.16243	2.816105528		9.593107221	104724	70638		22.2	20.7	1282.4	164.1	62.2	6.4	0	25.4	19	77.3690577	26			92	54.49660832	0	0	0
New Caledonia	1993	4	45.54015317	16261.95536	2.738039235		9.83583151	107631	72168		22.1	20.8	1421.9	159.9	62.4	6.3	0	25.3	19	78.21793527	10			26	54.45984683	0	0	0
New Caledonia	1994	11	45.57691466	15297.04813	2.816029549		10.09277899	110705	73791		22	20.4	757	119.6	61.8	6.6	0	25.3	18.7	77.18293072	4			10	54.42308534	0	0	0
New Caledonia	1995	2211	45.61367615	16037.02485	2.903115248		10.36553611	113966	75516		21.9	20.5	923.8	131.4	62.5	6.3	0	25.1	18.8	78.03601446	11			4	54.38632385	0	0	0
New Caledonia	1996	2121	45.65043764	18721.06526	2.497378658		10.60262582	116848	76968		22.8	21.5	1287.5	142.3	62.5	6.5	0	26.1	19.6	77.48216059	2211			11	54.34956236	1	0	0
New Caledonia	1997	250	45.68719912	18257.21643	2.224993935		10.80765864	119477	78087		22.8	21.6	1804.8	188.2	58.7	6.6	0	26.1	19.5	77.84254273	2121			2211	54.31280088	0	0	0
New Caledonia	1998	2618	45.72396061	16339.80117	2.530546244		11.01849015	122539	78879		22.2	20.9	1159	166.5	59.4	6.3	0	25.4	19.1	78.11658483	250			2121	54.27603939	0	0	0
New Caledonia	1999	359	45.7607221	17324.25283	2.490377244		11.2297046	125629	79650		23.3	22.4	1457.5	173.4	62.9	6.1	0	26.4	20.2	78.31989342	2618			250	54.2392779	0	0	0
New Caledonia	2000	15	45.79748359	17435.74764	2.48500518	1.982	11.44496718	128790	80424		22.8	21.9	1965.6	200.2	67.5	5.7	0	25.7	19.9	78.92368916	359			2618	54.20251641	1	0	0
New Caledonia	2001	34	45.83424508	16039.17388	2.484599859		11.66466083	132030	81200		22.5	21.3	1457.4	184.4	65.6	6	0	25.5	19.5	78.17188764	15			359	54.16575492	0	0	0
New Caledonia	2002	105	45.84064551	15174.27743	2.476835008		11.88862144	135341	81983		22.7	21.5	1381.5	173.2	60.9	6.2	0	25.8	19.6	77.95349857	34			15	54.15935449	0	0	0
New Caledonia	2003	5673	45.84704595	16885.89613	2.46888281		12.11652079	138724	82766		22.6	21.6	1425.6	192.5	62.6	6.1	0	25.7	19.6	78.79285058	105			34	54.15295405	0	0	0
New Caledonia	2004	792	45.85344639	21817.32381	2.268556578		12.32472648	141907	83389		22.4	21.3	1524.4	192.1	60.7	6.1	0	25.5	19.4	78.64852084	5673			105	54.14655361	0	1	0
New Caledonia	2005	46	45.85984683	25770.54099	2.082362552		12.51367615	144893	83857		22.6	21.3	1193.3	162	57.8	6.5	0	25.9	19.4	77.69850544	792			5673	54.14015317	0	0	0
New Caledonia	2006	48	45.86624726	26861.71059	2.498664675		12.70514223	148559	83691		22.6	21.3	1380.5	176.6	62.7	6.3	0	25.7	19.4	77.69850544	46			792	54.13375274	0	0	0
New Caledonia	2007	47	45.8726477	29604.04382	2.542146513		12.89660832	152384	83366		22.3	21.1	1232.1	189.1	66.9	6.3	0	25.5	19.2	78.38543974	48			46	54.1273523	0	0	0
New Caledonia	2008	1179	45.87904814	36864.87792	2.502163724		13.0880744	156245	83005		22.8	21.6	1213.7	176.4	61.7	6.2	0	25.9	19.7	77.84254273	47			48	54.12095186	1	0	0
New Caledonia	2009	8610	45.88544858	37353.75078	2.462314454		13.27954048	160140	82610		22.6	21.7	1892.3	207	64.1	6.1	0	25.7	19.6	79.1576323	1179			47	54.11455142	1	1	0
New Caledonia	2010	113	45.89184902	35391.08018	2.297617754		13.45459519	163862	82088		22.6	21.3	1807.1	201.3	63.5	6.4	0	25.8	19.4	77.69850544	8610			1179	54.10815098	0	1	0
New Caledonia	2011	1	45.89824945	37494.88437	2.247800923		13.66247265	167587	82163		22.9	21.5	1324.2	186.5	62.4	6.5	0	26.2	19.7	77.01403063	113			8610	54.10175055	0	0	0
New Caledonia	2012	320	45.89277899	40697.63007	2.513102188		13.91411379	171852	82498		22.6	21.5	2077.7	208	65.5	6.1	0	25.7	19.6	78.42806887	1			113	54.10722101	0	1	0
New Caledonia	2013	10541	45.88730853	37294.02726	2.488391036		14.16849015	176182	82818		22.3	21.1	1667.7	211.6	62	6.2	0	25.5	19.3	78.38543974	320			1	54.11269147	0	0	0
New Caledonia	2016	164	45.87089716	32520.30457	0.889574848		14.69912473	186421	82279		22.5	21.2	1254.7	170.1	63.3	6.2	0	25.6	19.4	77.80488348					54.12910284	0	0	0
New Caledonia	2017	4421	45.8654267	32391.20197	0.876945623		14.73468271	188063	81287		23.2	21.9	1447.6	171.1	61.6	6.4	0	26.4	20	77.03569351	164				54.1345733	0	0	0
New Zealand	1996	11	36.50205081	17400.42018	1.63867332	2	13.9508564	3142704	530696	113.4456635	10.6	10.6	2019.8	171.8	63.8	8.6	69.5	15	6.4	82.98161867					63.49794919	0	0	0
New Zealand	1998	25	36.86525009	17474.18703	1.40683085	2.2	14.36063955	3243637	537663	114.7835693	10.3	10.2	1614.2	162.5	64.1	9	74.5	14.8	5.8	81.46567955				11	63.13474991	0	0	0
New Zealand	1999	9	37.04684972	14738.44557	0.980491145	2.2	14.48862557	3275597	539403	112.5569687	11.4	11.1	1840.2	161.7	65.5	8.9	58.9	15.9	7	82.39563586	25				62.95315028	0	0	0
New Zealand	2000	7	37.22844936	15322.22383	0.618610757	2.2	14.56496145	3295923	539177	111.2616196	11.3	10.9	1721.6	159.4	62.6	9.1	61.6	15.8	6.8	81.4491515	9			25	62.77155064	0	0	0
New Zealand	2008	7	37.40388136	32479.98174	0.862952376	2.2927	16.0411682	3646829	576971	119.3534164	10.7	10.6	1515	151.4	63.1	8.9	66.3	15.2	6.3	82.43032623		8.1	12.3		62.59611864	0	0	0
New Zealand	2009	99	37.40300027	31252.96256	0.779170376	2.4531	16.17788918	3675355	584445	117.0983582	10.8	10.6	1798.6	162.6	63.5	9	68.1	15.3	6.3	81.88313	7	8.1	12.4		62.59699973	0	0	0
New Zealand	2010	51	37.40211918	28209.36233	0.93018233	2.5689	16.34043523	3709702	592898	124.6602097	10.4	10.3	1644.6	164.4	65.1	8.9	73.7	14.8	6	81.71653417	99	8.2	12.4	7	62.59788082	0	0	0
New Zealand	2011	42	37.40123808	33676.77412	1.04210166	2.6114	16.52310964	3748563	602137	119.0647202	11.1	10.8	1718	160.9	65.4	8.9	62.1	15.5	6.6	81.78023437	51	8.2	12.5	99	62.59876192	0	0	0
Niue	1991	2									24.9	28.5	1898.3	112.1	65.7	5.3	0	27.5	22.3	90.52316176					100	0	0	0
Niue	1996	1									25	28.4	1765.2	102.1	65.7	5.5	0	27.8	22.3	89.66919033					100	0	0	0
Niue	2008	2									25.5	28	2205.5	114.5	66	5.3	0	28.2	22.8	85.81491337					100	0	0	0
Niue	2016	1									24.9	29	2205.5	114.5	66.2	5.2	0	27.6	22.4	92.1112874					100	0	0	0
Palau	1995	857	84.17826087		3.238630549		36.38043478	11893	4842		27.6	29.9	2546.6	199.6	73.3	7.4	0	31.3	23.9	80.97373464					15.82173913	0	0	0
Palau	1998	14	85.11086957		2.003853734		39.16521739	12803	5213		27.7	30	2499.2	194.3	73.2	7.4	0	31.4	24.1	80.77125963					14.88913043	0	0	0
Palau	1999	1	85.42173913		1.818865204	1.413	40.01956522	13038	5371		27.9	30.4	2527.3	201.1	73.2	7.6	0	31.7	24.2	80.89844562	14				14.57826087	0	0	0
Palau	2000	1208	85.7326087		1.612938193		40.81086957	13250	5523	108.4703522	27.8	30.2	3785.4	245.4	73.2	7.6	0	31.6	24	80.83642191	1			14	14.2673913	0	0	0
Palau	2001	863	86.04347826	7657.951214	1.401454346		41.53043478	13437	5667	91.26260376	28.1	30.5	3460.8	252.1	73.2	7.8	0	32	24.2	80.22414258	1208	27.8	35.6	1	13.95652174	0	0	0
Palau	2002	45	86.25652174	8092.207323	1.139571308		42.15217391	13591	5799		28.2	30.9	3757.8	212.6	73.2	7.6	0	32	24.4	80.80456877	863	27.6	35.8	1208	13.74347826	0	0	0
Palau	2003	15	86.46956522	8307.957438	0.937392437		42.7	13719	5923		28.2	31	2896.8	226.4	73.2	7.2	0	31.8	24.6	81.06607222	45	27.4	36	863	13.53043478	0	0	0
Palau	2004	57	86.6826087	7771.209368	0.508943952		43.06956522	13789	6023	94.27147675	28	31.5	3921.8	233.7	73.3	6.7	0	31.3	24.7	83.33846877	15	27.3	36.2	45	13.3173913	0	0	0
Palau	2006	28	87.10869565	9626.612414	0.698605636		43.00869565	14077	5707	91.61537933	28	31.2	3636.7	251.9	73.2	7	0	31.6	24.5	82.54476907		27.2	36.7	57	12.89130435	0	0	0
Palau	2007	80	87.32173913	9843.049373	-0.156405549	1.3333	42.48913043	14055	5490	93.97135925	28.1	31.5	3527.2	241.5	73.2	7	0	31.7	24.7	82.85444234	28	27.2	36.9		12.67826087	0	0	0
Palau	2008	204	87.53478261	10381.42387	-0.965154945		41.65	13920	5239	94.15384674	28	31.3	2969.4	228.7	73.2	7	0	31.6	24.6	82.80933563	80	27.2	36.9	28	12.46521739	0	0	0
Palau	2009	4	87.74782609	10598.88283	-1.374343513		40.66956522	13730	4978		27.9	31.1	3453	269.1	73.2	7	0	31.4	24.4	82.76123878	204	27	36.7	80	12.25217391	0	0	0
Palau	2010	9	87.96086957	10252.75014	-1.282773683	1.5847	39.76086957	13555	4735		27.9	30.9	3517.4	246.3	73.1	6.9	0	31.4	24.5	82.22901216	4	26.9	36.4	204	12.03913043	0	0	0
Palau	2011	334	88.17391304	10356.63362	-0.904111687	1.6111	39.03043478	13433	4521		27.7	30.4	2528.3	181.5	72.8	6.9	0	31.2	24.3	81.84820976	9	26.9	36.1	4	11.82608696	0	0	0
Palau	2014	13	88.73478261	12561.33614	0.689734629		38.2673913	13530	4073	115.7894669	28.3	30.9	2542.7	198.6	69.7	6.8	0	31.7	25	80.33596564		27.1	35.1		11.26521739	0	0	0
Palau	2015	13	88.92173913	13711.7617	0.970881413	1.4205	38.31521739	13662	3963	116.4851074	28.2	31.5	3303.3	217.3	71.3	6.4	0	31.4	25	82.37358952	13	27.2	34.7		11.07826087	0	0	0
Palau	2016	39	89.10869565	15876.46193	1.055745362		38.40217391	13807	3858		28.3	31.6	2133.2	192.4	70.1	6.5	0	31.6	25	82.15587425	13	27.4	34.4	13	10.89130435	0	0	0
Papua New Guinea	1991	475	80.37733516	697.5389685	3.749383961	0.073	10.19264894	692099	3923744	10.46535969	25.6	25.9	3304.3	233.6	73.2	10.4	0.1	30.8	20.4	78.90896816					19.62266484	0	0	0
Papua New Guinea	2002	22	80.08668948	515.6847804	1.982380646		13.19309941	787575	5187052		25.3	25.4	3141.4	228	73.6	10.3	0.1	30.5	20.2	78.77721414		33.3	50.9		19.91331052	0	0	0
Papua New Guinea	2009	28	79.93353685	1672.951024	2.295389755	0.0477	15.40476085	910743	6065457		25.2	25.4	3155.9	228.7	72.4	10.3	0.1	30.4	20.1	79.24733214		32.6	50		20.06646315	0	0	0
Papua New Guinea	2016	80	79.54869253	2679.346579	2.190777593		17.90348452	1054983	7052789		25.3	25.4	3114.3	226.7	72.6	10.3	0.1	30.5	20.2	78.77721414		32.8	47.9		20.45130747	0	0	0
Philippines	1990	588		803.9959945	4.760380571	0.124	202.3703525	27860539	32480229	69.52474976	26	27.4	2512.1	190.2	70.8	8.5	0	30.3	21.8	81.52376087					100	0	0	0
Philippines	1991	11317	26.08850656	816.0295457	4.291031186	0.119	207.5834893	29082064	32813105	72.01377106	26.3	28	2343.2	175.7	70.2	8.6	0	30.6	22	81.8450597	588				73.91149344	0	0	1
Philippines	1992	9108	25.93102928	816.0804127	2.307479911		212.8141161	29760929	33693856	71.57067871	26.2	28.1	1968.7	161.4	71	8.4	0	30.5	22	82.62380867	11317			588	74.06897072	0	0	0
Philippines	1993	5715	25.773552	929.2862821	2.253387284	0.108	218.0639367	30439171	34580953	73.00016785	26.1	27.4	1861.1	155.1	70.1	8.8	0	30.6	21.7	81.04306446	9108			11317	74.226448	0	0	0
Philippines	1994	5603	25.61607472	931.5661269	2.209890293		223.3420666	31119331	35474573	74.97154236	26.2	27.9	2210.6	174.4	71.4	8.4	0	30.4	22	82.03573886	5715			9108	74.38392528	0	0	0
Philippines	1995	7413	25.45859744	1073.017568	2.173003979		228.6643391	31802956	36377890	76.08998108	26.3	28.3	2171.8	177.3	71.5	8.3	0	30.5	22.2	82.72197105	5603			5715	74.54140256	0	0	0
Philippines	1996	14649	25.30112017	1212.944437	2.141838268		234.0412751	32491471	37292616	77.40695953	26.2	28.2	2586.8	188.5	71.9	8.1	0	30.2	22.2	82.91784358	7413			5603	74.69887983	0	0	1
Philippines	1997	12811	25.14364289	1325.571064	2.108900252	1.23	239.466556	33183960	38217783	76.39302826	26	28.2	2476.6	192.9	69.2	7.7	0	29.9	22.2	83.90401666	14649			7413	74.85635711	0	0	0
Philippines	1998	36162	24.98616561	1288.580731	2.072946468	1.24	244.9303384	33879025	39151854	76.10218048	26.1	28.1	1971.3	161.3	68.7	8.2	0	30.3	22.1	83.11350772	12811			14649	75.01383439	0	0	0
Philippines	1999	9406	24.82868833	997.5936933	2.038898576		250.4343462	34576874	40095135	74.73873901	26.8	29.2	2157.9	160.7	70.5	8.3	0	31	22.7	82.87512378	36162			12811	75.17131167	0	0	0
Philippines	2000	8480	24.67121105	1122.032017	2.007001272		255.9812422	35277843	41048084	74.40067291	26.2	28.5	3147.2	219.3	71.3	7.7	0	30	22.4	83.7999483	9406			36162	75.32878895	0	1	0
Philippines	2001	25216	24.51373378	1072.801752	1.974974429	1.2185	261.5680887	35981497	42010260		26.3	28.7	2992.9	206.3	70.3	7.6	0	30.1	22.5	83.89118619	8480	23.6	35	9406	75.48626622	1	0	0
Philippines	2002	16663	24.35625985	990.5659913	1.948185164	1.2201	267.2061877	36689356	42983513	74.73001099	26.3	28.4	2747.3	198.4	70.4	7.9	0	30.3	22.4	83.01427484	25216	23	34	8480	75.64374015	1	0	0
Philippines	2003	29946	24.19878593	1036.158331	1.917177261	1.1107	272.8821142	37399542	43965718	79.1892395	26.2	28	2264.3	174.1	69.6	8.1	0	30.3	22.2	82.32977377	16663	22.4	32.9	25216	75.80121407	1	0	0
Philippines	2004	23040	24.041312	1048.008205	1.866720865	1.2256	278.5389878	38104244	44947726	81.28061676	26.1	27.8	2555.6	176.5	67.2	8.3	0	30.3	22	82.22617489	29946	21.9	31.8	16663	75.958688	0	0	0
Philippines	2005	33901	23.88383808	1121.490006	1.791915187	1.108	284.1014991	38793194	45917350	83.33083344	26.2	28	2275.6	174.1	67.4	8.2	0	30.3	22.1	82.32977377	23040	21.4	30.6	29946	76.11616192	1	1	0
Philippines	2006	37101	23.72636415	1244.348741	1.703581399	1.2289	289.5202435	39459729	46866522	82.9036026	26.3	28.4	2399.2	178.6	67.8	8.1	0	30.4	22.3	83.01427484	33901	20.9	29.2	23040	76.27363585	0	0	0
Philippines	2007	55639	23.56889023	1452.438089	1.607595064	1.2361	294.7602878	40099208	47789467	81.27030945	26.3	28.3	2443.7	182.8	68.7	8	0	30.4	22.4	82.72197105	37101	20.5	27.9	33901	76.43110977	0	1	0
Philippines	2008	39620	23.41141631	1744.639979	1.524630358	1.2441	299.8473421	40715257	48690225	81.2244873	26.3	28.4	2583.6	191.4	69.2	7.8	0	30.2	22.5	83.01427484	55639	19.8	26.3	37101	76.58858369	1	1	0
Philippines	2009	57819	23.25394238	1998.02692	1.473139021	1.2558	304.8662407	41319489	49582478	81.96437836	26	28	3002	213.2	69.3	7.8	0	29.9	22.2	83.30895271	39620	19	24.6	55639	76.74605762	0	0	1
Philippines	2010	135355	23.09646846	1904.196388	1.464889594	1.2632	309.9378241	41929229	50484932	84.11602783	26.1	27.9	2651.1	187.7	69.8	7.9	0	30	22.1	82.5219525	57819	18.3	23	39620	76.90353154	1	0	0
Philippines	2011	125975	22.93899453	2217.472153	1.580119498	1.2717	315.1449978	42597023	51369761		26.3	28.1	2415.8	178.6	67.3	8.1	0	30.4	22.3	82.13736348	135355	17.5	21.5	57819	77.06100547	0	0	0
Philippines	2012	154945	23.0559949	2450.735694	2.110065415		320.5220143	43505398	52064651		26.1	27.8	3129	206.2	69.8	7.8	0	30.1	22.2	82.22617489	125975	16.7	19.9	135355	76.9440051	1	0	1
Philippines	2013	166107	23.17299527	2694.305109	2.120638139		326.0309186	44437842	52774797		26.4	28.3	2827.3	200.5	68.5	8	0	30.5	22.5	82.23531656	154945	15.8	18.5	125975	76.82700473	1	0	0
Philippines	2014	121580	23.28999564	2871.429701	2.109049261		331.594587	45385011	53486547		26.4	28.4	2585.1	187.2	68.8	8	0	30.5	22.4	82.52590072	166107	14.9	17.1	154945	76.71000436	0	0	0
Philippines	2015	200415	23.40699601	2959.645435	2.059744257		337.1001006	46329520	54183617	86.96585846	26.3	28	2389.9	182.8	67.8	8.1	0	30.3	22.3	81.8450597	121580	14.2	16.1	166107	76.59300399	1	0	0
Philippines	2016	211108	23.52399638	3001.043182	1.992885909		342.4663984	47262076	54851130	87.85105896	26.5	28.5	2261.1	169.7	67.6	8.1	0	30.6	22.5	82.32964303	200415	13.7	15.3	121580	76.47600362	0	0	0
Philippines	2017	131827	23.64101016	3073.654686	1.918924351		347.6668075	48177757	55486055	88.45581055	26.9	29.2	2357.8	177	68.4	7.8	0	30.8	23	82.38940912	211108	13.1	14.7	200415	76.35898984	0	0	0
South Korea	2005	28	66.51931419	16496.12009	0.829355606	1.5515	496.6176307	38947802	9134717	97.19229889	12.7	11.8	1594.7	122.8	49.4	10.3	101.7	17.9	7.6	80.39798744		16.3	14.4		33.48068581	0	0	0
South Korea	2006	35	66.40681466	19402.50263	0.63454984	1.6086	497.5174084	39195731	8988830	97.06839752	11.8	11.6	1346.1	117.3	50.8	9.9	114.8	16.8	6.8	83.85842038	28	16	14.3		33.59318534	0	0	0
South Korea	2007	85	66.29438481	21743.47745	0.749916123	1.6707	499.9823699	39490771	8947521	95.80760193	12.2	11.8	1644.4	122.5	55.3	9.7	103.8	17.1	7.4	83.0834484	35	15.7	14.2	28	33.70561519	0	0	0
South Korea	2009	59	66.03567378	21350.42798	0.884188822	1.8407	505.7707805	40093884	8960824	95.04554749	12.4	11.7	1271.2	117.6	51.8	9.6	102	17.2	7.6	81.30249306		15	13.9	85	33.96432622	0	0	0
South Korea	2010	125	65.89635277	19143.85161	0.639403401	1.9185	508.0139604	40351067	8956768	95.97579193	12.4	11.3	1380.5	125.5	53.1	9.8	100.9	17.3	7.5	78.52292064	59	14.6	13.8		34.10364723	0	0	0
South Korea	2011	72	65.70987654	23087.22564	0.621566983	1.9839	509.8159671	40602657	8951455	96.36495972	12.1	12	1577.6	133.4	55.6	9.6	112.6	16.9	7.3	85.05001563	125	14.3	13.8	59	34.29012346	0	0	0
South Korea	2012	149	65.61374627	25096.26388	0.753105096	2.0361	513.8042803	40909592	9027046	96.8976593	11.8	11.6	1579.4	123.7	53.4	9.6	109.7	16.6	7	83.85842038	72	14	13.8	125	34.38625373	0	0	0
South Korea	2013	252	65.43006885	25466.76052	0.437788266	2.0798	515.8755832	41089082	9110771	97.80175781	11.8	12.1	1708.5	131.1	49.8	9.6	116	16.6	7	87.47300746	149	13.6	13.8	72	34.56993115	0	0	0
South Korea	2014	165	65.24952271	27182.73431	0.367213427	2.1632	517.6122698	41240244	9188649	99.36505127	12.4	12.9	1260.8	114.8	45	9.9	113.4	17.4	7.4	89.64121029	252	13.4	13.9	149	34.75047729	0	0	0
South Korea	2015	255	65.1442061	29249.57522	0.540070703	2.207	520.8524992	41463573	9283086	99.86733246	12.5	12.4	1359.6	118.1	48.6	9.8	100.2	17.4	7.6	85.60237647	165	13.2	13.9	252	34.8557939	0	0	0
South Korea	2016	319	65.03155626	28732.23108	0.437904533	2.2494	523.5255477	41645542	9369405	100.0077972	12.7	12.3	1219.8	121.7	47.5	9.8	95.4	17.7	7.8	83.80468183	255	13.1	14.1	165	34.96844374	0	0	0
Samoa	1991	22	62.23674912	772.5343204	0.531645719		57.5254417	34513	128284		27.2	30.2	2514.1	100.1	66.9	5.4	0	29.9	24.5	83.72375035					37.76325088	0	0	0
Samoa	1992	3	62.0664311	765.8366184	0.736135886		57.95053004	34768	129232		27.2	30.3	3191.6	118.8	66.9	5.5	0	29.9	24.5	84.00098131	22				37.9335689	0	0	0
Samoa	1993	2	61.89611307	799.4624531	1.17803158	0.365	58.4770318	35180	130310		27.2	30.5	3399	123.8	66.9	5.2	0	29.8	24.6	84.55544324	3			22	38.10388693	0	0	0
Samoa	1995	388	61.55547703	1310.68479	1.353140339		59.60742049	36160	132529	76.49453735	27.1	30	3382.3	121.3	66.9	5.5	0	29.8	24.4	83.65848388				2	38.44452297	0	0	0
Samoa	1996	1013	61.38515901	1322.35067	1.223130757		60.08833922	36605	133445	75.89415741	27.4	30.2	2664.4	108.7	66.9	5.7	0	30.3	24.6	82.748561	388				38.61484099	0	0	0
Samoa	1997	163	61.21484099	1460.047151	1.070604215	0.344	60.48233216	36999	134166	74.4161377	27.6	30.2	3314	119	66.9	5.9	0	30.6	24.6	81.78618014	1013			388	38.78515901	0	0	0
Samoa	1998	49	61.04452297	1659.114822	0.936170182		60.80035336	37347	134718	78.00824738	27.4	30.4	2741.6	109.8	66.9	5.4	0	30.1	24.8	83.29656472	163			1013	38.95547703	0	0	0
Samoa	2000	200	60.70388693	1471.205058	0.853745918	0.6912	61.34487633	37995	135611	78.99459076	27.4	30.1	3104.7	113.5	66.9	6	0	30.4	24.4	82.47455914				49	39.29611307	0	0	0
Samoa	2001	163	60.5335689	1483.807415	0.90391655		61.64452297	38340	136114	78.48042297	27.6	30.6	3110.4	117	66.9	6	0	30.6	24.6	82.8694408	200	23.2	33.6		39.4664311	0	0	0
Samoa	2002	2	60.36325088	1518.29369	0.950088916		61.97667845	38706	136688	80.42706299	28.1	30.9	2637	108.8	66.9	5.9	0	31.1	25.2	81.27626248	163	23	33.7	200	39.63674912	0	0	0
Samoa	2004	1	60.02261484	1878.672728	-0.507667895	0.2817	62.71413428	38510	138971	83.75759888	27.6	30.8	3018.4	113.1	70.8	5.4	0	30.4	25	83.41107114		23	34.3	2	39.97738516	0	0	0
Samoa	2005	2	59.85229682	2283.070695	-0.489380402		63.10848057	38322	140275	83.63482666	27.5	30.1	2399.3	106.2	72.3	5.3	0	30.2	24.9	81.99337795	1	23.1	34.8		40.14770318	0	0	0
Samoa	2006	29	59.6819788	2652.996245	-0.494409483	0.2782	63.50600707	38133	141589	82.9704895	27.8	30.6	3554.7	123.8	72.8	5.1	0	30.4	25.2	81.907103	2	23.3	35.4	1	40.3180212	0	0	0
Samoa	2007	23	59.51166078	2763.933685	-0.483689595		63.9130742	37949	142925	83.7338562	27.5	30.5	3749.4	124.9	71.2	5.3	0	30.2	24.9	83.08299094	29	23.4	36	2	40.48833922	0	0	0
Samoa	2008	677	59.34134276	3150.586176	-0.462211776		64.32685512	37774	144271	83.82845306	27.8	30.2	3624	123.7	70.5	5.4	0	30.6	25.1	80.83642191	23	23.4	36.4	29	40.65865724	0	0	0
Samoa	2016	1405	57.97526502	4073.729083	-0.566697245		68.37809187	36600	156910	94.03806305	27.3	30.9	3614.3	122.9	73.3	4.9	0	29.8	24.9	85.16382037		24	36.2		42.02473498	0	0	0
Singapore	1990	1733		10394.539	2.935743735		4374.479104	2930901	0		26.7	29.4	2544.4	242.7	76.1	7.8	0	30.6	22.8	83.93506046					100	0	0	0
Singapore	1991	2179	22.12970149	11861.75616	3.889093607	1.266	4547.958209	3047132	0		27.1	30.1	2062.1	219.1	74.5	7.9	0	31.1	23.2	83.93734549	1733				77.87029851	0	0	0
Singapore	1992	2878	22.4561194	14502.37999	2.845482865	1.32	4679.228358	3135083	0		27.1	30.2	2655	225.8	76.1	7.7	0	30.9	23.3	84.21620711	2179			1733	77.5438806	0	0	0
Singapore	1993	946	22.78238806	16135.91365	3.004256395	1.348	4821.937313	3230698	0		27	30	2614.6	235.2	74.4	7.8	0	30.9	23.2	84.15093083	2878			2179	77.21761194	0	0	0
Singapore	1994	1239	23.10880597	18290.02824	2.529806747	1.385	4945.479104	3313471	0		26.9	30	2807.2	244.5	74.6	7.6	0	30.8	23.2	84.64665321	946			2878	76.89119403	0	0	0
Singapore	1995	2008	23.43507463	21553.0309	3.136586932	1.411	5103.056716	3419048	0		27	30.2	2588.8	225.9	77	7.5	0	30.8	23.3	84.71193704	1239			946	76.56492537	0	0	0
Singapore	1996	3128	23.76149254	24914.41126	3.037813485		5260.456716	3524506	0		27.1	30.5	3104	253.8	77.8	7.3	0	30.8	23.5	85.05279195	2008			1239	76.23850746	0	0	0
Singapore	1997	4300	24.08791045	26233.6289	4.064318468		5478.662687	3670704	0		27	30.3	2743.2	251.6	73	7.5	0	30.8	23.3	84.99244014	3128			2008	75.91208955	0	0	1
Singapore	1998	5258	24.4141791	26375.97195	3.357442195		5665.728358	3796038	0		27.4	30.4	1821.7	187.5	74.1	7.7	0	31.3	23.6	83.29656472	4300			3128	75.5858209	0	0	0
Singapore	1999	1355	24.74059701	21829.29987	3.397212277	1.627	5861.51194	3927213	0		27.7	30.3	2377.8	231.3	75.1	7.6	0	31.6	24	81.57897223	5258			4300	75.25940299	0	0	1
Singapore	2000	673	25.06686567	21796.08444	0.799148451	1.3465	5908.541791	3958723	0		27	30.4	2596.2	240.1	73.5	7.4	0	30.7	23.3	85.27294324	1355			5258	74.93313433	1	0	0
Singapore	2001	2372	25.39328358	23852.32703	1.732042233		6011.771642	4027887	0		27.2	30.5	2905.6	248	77.5	7.5	0	31	23.4	84.55544324	673	12.1	11.4	1355	74.60671642	0	0	1
Singapore	2002	3945	25.50164179	21700.02005	2.697355843	1.4095	6176.137313	4138012	0		27.3	30.7	2860.4	255	76.6	7.6	0	31.1	23.6	84.61259823	2372	11.9	11.2	673	74.49835821	0	0	0
Singapore	2003	4788	25.42044444	22159.68886	0.912639806		6186.592593	4175950	0		27.6	30.8	2212	224.8	69.1	7.8	0	31.6	23.7	83.41107114	3945	11.8	11.1	2372	74.57955556	0	0	0
Singapore	2004	9459	25.08224163	23730.15245	-1.474532842	1.5451	5989.557496	4114826	0		27.3	30.5	2898	259.2	73.5	7.5	0	31.1	23.6	84.06137609	4788	11.7	11.1	3945	74.91775837	1	0	0
Singapore	2005	14209	25.1149492	27608.53737	1.251916673	1.5542	6047.407837	4166664	0		27.3	30.4	2559.7	239.4	71.5	7.7	0	31.1	23.5	83.78576502	9459	11.6	11.1	4788	74.8850508	0	1	0
Singapore	2006	3127	25.22046444	29961.26328	2.350511289	1.5819	6191.236575	4265762	0		27.3	30.2	2339.8	234.6	71.1	7.6	0	31.1	23.6	83.23454288	14209	11.5	11.1	9459	74.77953556	1	1	0
Singapore	2007	8826	25.14351585	33769.15416	3.129389156	1.5744	6342.024496	4401365	0		27.1	30.4	2917.8	242.7	73.1	7.4	0	30.8	23.5	84.77393033	3127	11.5	11.1	14209	74.85648415	0	0	0
Singapore	2008	7032	25.21194245	39432.93835	4.166002864	1.6127	6602.300719	4588599	0		27.1	30.5	3051.8	256.8	74.5	7.1	0	30.7	23.6	85.05279195	8826	11.4	11.2	3127	74.78805755	0	0	0
Singapore	2009	4497	25.13571429	40007.46926	5.321517083	1.6418	6913.422857	4839396	0		27	30.4	3042.4	260.3	75.1	7.1	0	30.5	23.5	85.27294324	7032	11.3	11.3	8826	74.86428571	0	0	1
Singapore	2010	5364	25.23957143	38927.20688	3.015949915	1.6758	7125.104286	4987573	0		27.2	30.1	2654.2	238.3	72.9	7.1	0	30.8	23.7	83.44651939	4497	11.3	11.3	7032	74.76042857	0	0	1
Singapore	2011	5330	25.27122507	47236.96023	1.771832879	1.7187	7231.811966	5076732	0		27.5	30	2707.2	250.3	73.6	7.2	0	31.1	24	81.7209747	5364	11.3	11.4	4497	74.72877493	0	0	1
Singapore	2012	4063	24.83892045	53890.42873	2.084902456	1.7232	7363.193182	5183688	0		27.2	30.3	2997	262.2	74.7	6.9	0	30.7	23.8	84.00098131	5330	11.3	11.6	5364	75.16107955	1	0	0
Singapore	2013	20682	24.40906516	55546.48854	2.45339033	1.7964	7524.6983	5312437	0		27.3	30.4	2840.4	245.3	74.5	7	0	30.9	23.8	83.78576502	4063	11.4	11.7	5330	75.59093484	0	0	0
Singapore	2014	17992	24.0155587	56967.42579	1.619308099	1.8958	7636.721358	5399162	0		27.5	30.1	2931.8	259.4	75.1	6.9	0	31	24	81.99337795	20682	11.5	11.9	4063	75.9844413	0	0	0
Singapore	2015	10470	23.58984485	57562.53079	1.298440178	2.0125	7714.702398	5469724	0		27.5	30.2	2261.8	218.6	72.1	7.4	0	31.2	23.8	82.2657812	17992	11.7	12.1	20682	76.41015515	0	0	0
Singapore	2016	13091	23.23187588	55646.61875	1.186376937		7806.77292	5535002	0		27.6	30.2	2139.1	216.1	71.3	7.4	0	31.3	23.9	81.78618014	10470	11.8	12.3	17992	76.76812412	0	0	0
Singapore	2017	2689	22.9696756	56860.41324	1.297436099	2.2936	7908.720733	5607283	0	107.8590088	27.8	30.2	2606.7	243.9	72.7	7.1	0	31.4	24.3	80.83642191	13091	12	12.6	10470	77.0303244	0	0	0
Solomon Islands	1995	1	90.81764916	1153.343845	4.229798031		12.47849232	50512	298761	17.94271088	25.7	27.4	3022.2	225.9	72.2	7.7	0	29.6	21.9	82.98526545					9.18235084	0	0	0
Solomon Islands	1996	3	90.79153269	1306.636685	4.210087232	0.14	12.83586995	52684	306592		25.7	27.4	3022.2	225.9	72.2	8	0	29.8	21.8	82.98526545	1				9.20846731	0	0	0
Solomon Islands	2002	30	90.63479814	965.9354997	5.121360383		15.14644516	68684	355265	24.54499054	25.7	27.4	3022.2	225.9	72.2	7.9	0	29.7	21.7	82.98526545		39.7	44.7		9.365201858	0	0	0
Solomon Islands	2008	132	90.47788496	1260.251271	4.624934539		17.58245802	91999	400134	35.69776917	25.7	27.4	3022.2	225.9	72.2	7.9	0	29.7	21.8	82.98526545		38.6	45.9		9.522115041	0	0	0
Solomon Islands	2016	8007	90.26866738	2167.155394	4.795002216		21.54816006	134861	468272		25.7	27.4	3022.2	225.9	72.2	7.9	0	29.7	21.7	82.98526545		36.9	41		9.731332619	0	0	0
Tokelau	1991	3									28.3	30.6	2353.3	112.6	66.9	5.5	0	31.1	25.6	79.55600481					100	0	0	0
Tokelau	1996	6									28.3	30.3	3039.6	123.1	66.9	5.9	0	31.3	25.4	78.77604398					100	0	0	0
Tokelau	2001	4									28.4	30.4	2625.9	115.3	66.9	6	0	31.4	25.5	78.57802892					100	0	0	0
Tonga	1990	896		1121.213468	0.405396515	0.492	131.7333333	21504	73344		25.4	28.1	2368.3	127.9	66.4	5.5	0	28.1	22.7	86.63455656					100	0	0	0
Tonga	1991	122	12.43055556	1194.541034	0.371333512		132.0402778	21584	73485	98.44480133	25.6	28.6	1828.6	110.2	66.4	5.3	0	28.3	23	87.13499959	896				87.56944444	0	0	0
Tonga	1992	35	12.43055556	1388.040501	0.323789542	0.508	132.2819444	21654	73589	98.96528625	25.4	28.1	1863.2	111.6	66.4	5.2	0	28	22.8	86.63455656	122			896	87.56944444	0	0	0
Tonga	1993	9	12.43055556	1436.783691	0.304330018		132.4972222	21720	73678		25.4	28.2	1845.1	97.8	66.4	5	0	27.9	22.9	86.94286459	35			122	87.56944444	0	0	0
Tonga	1994	1	12.43055556	1449.306003	0.307996658		132.7166667	21787	73769	106.9446182	25.1	28	1878.8	103	66.4	4.5	0	27.4	22.9	87.88099528	9			35	87.56944444	0	0	0
Tonga	1996	3	12.43055556	2176.381296	0.383544601		133.2944444	21943	74029		25.7	28.4	1578.1	101.5	66.4	5.5	0	28.4	23	86.01392477				1	87.56944444	0	0	0
Tonga	1998	460	12.43055556	2225.100675	0.49780616	0.44	134.1958333	22152	74469		25.5	28.2	1959.5	115.9	66.4	5.4	0	28.2	22.9	86.42787704				3	87.56944444	0	0	0
Tonga	2003	80	12.43055556	1845.669127	0.67201307	0.303	137.5319444	22844	76179	110.632637	25.8	28	1985.6	113.3	66.4	5.4	0	28.5	23.1	84.30129369		26.8	31.9		87.56944444	0	0	0
Tonga	2004	3	12.43055556	2030.775469	0.697961305		138.3208333	23004	76587	119.3193893	25.8	28.6	1941.1	112.5	66.3	5.6	0	28.6	23	86.10774999	80	26.7	32.3		87.56944444	0	0	0
Tonga	2007	62	12.43055556	2873.076637	0.920212688		141.2694444	23581	78133	99.92830658	25.7	28.6	1975.4	113.3	66.9	5.4	0	28.4	23	86.61965663		26.6	33.5		87.56944444	0	0	0
Tonga	2008	195	12.43055556	2910.145122	1.033611835		142.4680556	23826	78751	103.0825806	26	28.4	1973.5	113.3	66.7	5.4	0	28.8	23.3	84.49908061	62	26.6	33.8		87.56944444	0	0	0
Tonga	2009	273	12.43055556	3331.546555	1.014728406	0.5513	143.5888889	24069	79315	102.4362869	25.7	28.4	1960.4	113.2	66.8	5.3	0	28.4	23.1	86.01392477	195	26.5	34	62	87.56944444	0	0	0
Tonga	2010	30	12.43055556	3006.606344	0.724445865	0.5967	144.3013889	24244	79653	102.5146713	25.7	28.3	1957.5	112.9	66.6	5.5	0	28.4	23	85.71105884	273	26.4	34	195	87.56944444	0	0	0
Tonga	2014	10	12.43055556	4428.146521	-1.174001911	0.5403	141.3444444	23795	77973	95.78518677	25.8	28.9	1967.1	113.1	66.8	5.4	0	28.5	23.1	87.01097813		26.6	33.9		87.56944444	0	0	0
Tonga	2015	1559	12.43055556	4354.24436	-0.962804617		140.3097222	23567	77456	96.47279358	25.7	28.5	1967.5	113.4	66.5	5.5	0	28.5	22.9	86.3167907	10	26.8	33.9		87.56944444	0	0	0
Tuvalu	1991	19	33.33333333	990.3981751	4.690125097		297	3623	5287	84.11843872	28.4	28	3155.9	225.4	69.5	6.3	0	31.5	25.2	72.37450032					66.66666667	0	0	0
Tuvalu	1992	811	33.33333333	1038.957834	4.374347498		300.4666667	3785	5229		28.4	27.8	3277.2	233.6	69.5	6.6	0	31.7	25.1	71.8575396	19				66.66666667	0	0	0
Tuvalu	1998	2	33.33333333	1361.589349	1.034533466		310.9333333	4178	5150		28.4	27.9	3577	245.9	69.8	6.2	0	31.5	25.3	72.11601996					66.66666667	0	0	0
Vanuatu	1990	52		1078.516272	4.793013524	0.125	11.71460213	26325	116476	15.23882961	24.2	24.5	3402	224	66.8	7	0	27.7	20.7	81.14578966					100	0	0	0
Vanuatu	1991	74	36.28383921	1152.169246	4.119115714		12.02420016	27432	119143		24.3	24.7	2358.7	187	66.9	6.9	0	27.8	20.9	81.31918958	52				63.71616079	0	0	0
Vanuatu	1992	113	36.28383921	1335.833604	4.284968365	0.099	12.36406891	28633	122085	17.73707962	24.1	24.4	2737.5	204.2	66.8	7.1	0	27.7	20.6	81.30093511	74			52	63.71616079	0	0	0
Vanuatu	1993	52	36.28383921	1347.430174	4.416776895		12.72977851	29926	125250		24	24.2	2241.9	179.4	66.9	6.6	0	27.3	20.7	81.1201753	113			74	63.71616079	0	0	0
Vanuatu	1994	138	36.28383921	1255.090071	4.38675426		13.10442986	31268	128475		23.9	24	1711	166.8	66.7	7	0	27.4	20.4	80.93466071	52			113	63.71616079	0	0	0
Vanuatu	1995	100	36.28383921	1423.896602	4.199311353		13.46415094	32609	131519		23.8	24.1	2164	179.1	66.9	6.8	0	27.3	20.4	81.76211964	138			52	63.71616079	0	0	0
Vanuatu	1996	19	36.28383921	1482.705562	3.906265086		13.7949959	33908	134253		24.6	25	2193.6	182.9	66.9	7	0	28.1	21.1	80.84190942	100			138	63.71616079	0	0	0
Vanuatu	1998	131	36.28383921	1559.43224	3.308260949	0.1144	14.34922067	36323	138594		24.1	24.4	2388.3	193.5	66.3	6.9	0	27.6	20.7	81.30093511				19	63.71616079	0	0	0
Vanuatu	1999	110	36.28383921	1473.666114	3.207643278		14.60106645	37507	140480		25	25.7	2724.4	205.2	67	6.7	0	28.4	21.7	81.14430251	131				63.71616079	0	0	0
Vanuatu	2003	1	36.28383921	1354.100243	3.740233031		15.90869565	43120	150807	39.54713058	24.4	24.8	2719.9	203.3	67	6.7	0	27.7	21.1	81.16072902		28.3	34.8		63.71616079	0	0	0
Vanuatu	2004	26	36.28383921	1580.575634	3.839976831		16.32157506	44808	154152	40.34037018	24.3	24.8	2850.5	202.8	67	6.7	0	27.7	21	81.64841707	1	27.6	35.1		63.71616079	0	0	0
Vanuatu	2005	2	36.28383921	1788.122206	3.831215227	0.147	16.74511895	46558	157565	42.75033188	24.5	25	2161	186.3	66.5	6.8	0	27.9	21.1	81.32693835	26	26.9	35.2	1	63.71616079	0	0	0
Vanuatu	2006	168	36.28383921	1887.226576	3.760190085		17.1683347	48342	160940		24.4	25	2851.5	207.1	66.8	6.8	0	27.8	21.1	81.81525103	2	26.1	35.3	26	63.71616079	0	0	0
Vanuatu	2007	82	36.28383921	2049.532809	3.667788523		17.58646432	50148	164231		24.3	24.8	2901.4	212	67	6.7	0	27.7	20.9	81.64841707	168	25.4	35.3	2	63.71616079	0	0	0
Vanuatu	2008	96	36.28383921	2352.973255	3.595734567	0.1185	18.00360952	51984	167480		24.5	24.9	3041.4	217.7	66.7	6.7	0	27.9	21.2	81.00163059	82	24.7	35.2	168	63.71616079	0	0	0
Vanuatu	2009	45	36.28383921	2629.053124	3.608317554	0.1157	18.43314192	53894	170806		24.3	24.7	2877.9	209.8	67	6.7	0	27.7	21	81.31918958	96	24	34.9	82	63.71616079	0	0	0
Vanuatu	2010	192	36.28383921	2573.889015	3.684929395		18.88794094	55917	174327		24.4	25	2518.2	200.8	67	6.8	0	27.9	21.1	81.81525103	45	23.5	34.5	96	63.71616079	0	0	0
Vanuatu	2011	33	36.28383921	2839.40634	3.282616635		19.3778507	57783	178433	59.53269958	24.8	25.3	2677.4	199.9	67	6.8	0	28.2	21.5	80.84018472	192	23.2	34.1	45	63.71616079	0	0	0
Vanuatu	2016	104	36.28383921	2695.666186	3.107969934		22.24183757	67676	203452	54.20476913	24.2	24.5	2868.1	209.4	67	6.7	0	27.6	20.8	81.14578966		24.8	31.9		63.71616079	0	0	0
Vietnam	1990	37569		94.56473524	2.873122145	0.391	204.4616762	13237506	53312725		24.7	23.9	1680.5	146.8	68	7.7	0.3	28.6	20.9	76.8242937					100	0	0	0
Vietnam	1991	111817	28.80567759	95.18825998	3.96198314	0.404	208.8815478	13772502	54216353	34.903759	25	24.6	1890.9	156.2	69.4	7.6	0.2	28.9	21.2	77.67120007	37569				71.19432241	0	0	0
Vietnam	1992	51311	29.54552828	138.4474504	3.927292843	0.407	213.3305355	14324150	55112806		25	24.4	1741.5	148.7	68	7.6	0.1	28.9	21.2	77.0397269	111817			37569	70.45447172	0	0	0
Vietnam	1993	53674	30.28537897	139.2001228	3.872848335	0.437	217.7747028	14889785	55993703		24.7	23.8	1702.1	150.1	66.2	7.9	0.2	28.6	20.7	76.50285314	51311			111817	69.71462103	0	0	0
Vietnam	1994	44944	31.02522965	182.3084018	3.776606491		222.1275861	15462867	56837441		24.7	24	1703.2	150	66	8	0.3	28.7	20.8	77.14573425	53674			51311	68.97477035	0	0	0
Vietnam	1995	80447	31.76508034	221.1291752	3.644566907		226.2779809	16036817	57614403		24.9	24.5	1992.1	158.9	68.5	7.7	0.2	28.8	21.1	77.8181566	44944			53674	68.23491966	0	0	0
Vietnam	1996	89963	32.50493103	276.8126628	3.479581594		230.1467388	16604653	58305809		24.7	24	1801.6	149	69.2	7.7	0.2	28.5	20.9	77.14573425	80447			44944	67.49506897	0	0	0
Vietnam	1997	108000	33.24478171	324.1472239	3.309566971		233.7053028	17163390	58905349		24.5	23.7	1870.5	151.3	67.4	7.7	0.3	28.4	20.7	77.09793755	89963			80447	66.75521829	0	0	0
Vietnam	1998	234920	33.9846324	348.0174071	3.155645018	0.569	236.9756736	17713642	59419570		24.9	24.3	1851.3	156.2	67.5	7.6	0.2	28.7	21.1	77.18290634	108000			89963	66.0153676	1	0	0
Vietnam	1999	36996	34.72448309	348.3243173	3.018188614	0.48	239.9941995	18256423	59859289	58.26018143	25.6	24.9	1769.4	150	65.8	7.8	0.1	29.5	21.7	75.86228985	234920			108000	65.27551691	0	0	0
Vietnam	2000	24116	35.46433377	362.9195028	3.061425377	0.515	242.8211957	18823973	60211898		24.7	24.2	1931.9	153.8	68.7	7.5	0.3	28.5	21	77.78861537	36996			234920	64.53566623	0	0	0
Vietnam	2001	42878	37.88368803	390.0933309	3.41217537		256.897097	19477364	60433047		24.6	24.1	1758.5	153.8	68	7.5	0.2	28.4	20.9	77.93160068	24116	26.7	33.6	36996	62.11631197	0	0	0
Vietnam	2002	31754	38.39562827	404.8078612	3.319455491	0.5242	259.5470764	20134757	60607743		24.8	24.4	1965.2	158.8	68.3	7.5	0.2	28.6	21.1	77.96444692	42878	25.4	32.2	24116	61.60437173	0	0	0
Vietnam	2003	47731	38.97888263	430.0528724	3.251709556	0.5514	262.5484012	20800242	60734164		25	24.4	1920.2	156.7	68.7	7.7	0.1	28.8	21.2	77.0397269	31754	24	30.8	42878	61.02111737	0	0	0
Vietnam	2004	78692	39.55651305	480.5798343	3.188512522		265.4292579	21474147	60827503		25.1	24.3	1689.2	146.2	64.5	8	0.2	29.1	21.1	76.26814948	47731	22.7	29.5	31754	60.44348695	1	0	0
Vietnam	2005	60982	40.07380269	546.909619	3.160390327		267.8840875	22163652	60899167		24.8	23.8	1672.8	148	67.2	7.8	0.2	28.7	20.9	76.04728839	78692	21.5	28.2	47731	59.92619731	0	0	0
Vietnam	2006	77780	40.23206974	687.4797274	3.138936733	0.6139	267.9755336	22870389	60962273		24.9	24	1844.8	154.1	68.6	7.4	0.3	28.6	21.3	76.23003095	60982	20.4	26.9	78692	59.76793026	0	0	0
Vietnam	2007	104393	40.75025496	784.3723759	3.132492067	0.6239	270.5207724	23598141	61019404		25.1	24	1774.6	148.8	67.7	7.6	0.2	28.9	21.3	75.32656738	77780	19.4	25.7	60982	59.24974504	0	0	0
Vietnam	2008	96451	41.29432617	906.2842299	3.128173182	0.6415	273.2919586	24347999	61071589		24.8	23.7	1808.8	151.3	67.9	7.6	0.2	28.6	21	75.72776197	104393	18.5	24.5	77780	58.70567383	0	0	0
Vietnam	2009	105370	41.7762219	1149.424495	3.125388305	0.6648	275.7213228	25120985	61122439		24.3	23.4	1963.1	158.5	68.2	7.4	0.4	28.1	20.6	77.03923224	96451	17.6	23.4	104393	58.2237781	0	0	0
Vietnam	2010	128831	42.29306629	1217.268583	3.132655795	0.6982	278.4617377	25920395	61171855		24.9	23.6	1690.9	143.5	67	7.7	0.3	28.8	21.1	74.95953044	105370	17.1	22.5	96451	57.70693371	1	0	0
Vietnam	2011	69680	42.73321545	1673.329289	3.177057033	0.71	280.7830823	26757122	61210533		25.2	24	1689	146.9	66.8	7.6	0.1	29	21.4	74.87936895	128831	16.7	21.9	105370	57.26678455	1	0	0
Vietnam	2012	69023	43.16473232	1942.08701	3.178385422		283.6767406	27621226	61250158		24.3	23.2	1837.6	151.4	68.3	7.4	0.5	28	20.6	76.38077726	69680	16.5	21.4	128831	56.83526768	1	0	0
Vietnam	2013	52913	43.57082471	2178.043171	3.180743312	0.8209	286.4888198	28513908	61288018		25	24.1	1922.3	153.6	67.8	7.2	0.2	28.7	21.4	76.09251714	69023	16.5	21.2	69680	56.42917529	1	0	0
Vietnam	2014	31848	44.06395211	2354.874117	3.162796266		289.9375967	29430158	61322435		24.8	23.9	1913.9	152.9	67.6	7.4	0.2	28.6	21.2	76.36681482	52913	16.7	21.1	69023	55.93604789	1	0	0
Vietnam	2015	97484	44.44284889	2545.416768	3.146962482	0.783	292.6685941	30371041	61342809		25.1	24.3	1770.5	142.5	67.5	7.5	0.2	28.8	21.4	76.26814948	31848	17.1	21.2	52913	55.55715111	1	0	0
Vietnam	2016	122020	44.87116404	2581.622442	3.118852298	0.7963	295.7310448	31333195	61343887		25.4	24.7	1841.1	151	67.7	7.5	0.1	29.2	21.7	76.15208352	97484	17.5	21.4	31848	55.12883596	0	0	0
Vietnam	2017	183287	45.87835488	2745.565588	3.086315682	0.8281	298.8012745	32315314	61325121		25.3	24.6	1835.8	147.9	67.8	7.4	0.2	29.1	21.6	76.29604204	122020	18.1	21.6	97484	54.12164512	0	0	0
