# Supplementary material for: Annual global dengue dynamics are related to multi-source factors revealed by a machine learning prediction analysis
Source: PLoS Negl Trop Dis. 2025 Jun 25;19(6):e0013232. doi: 10.1371/journal.pntd.0013232 (PMC12221171; doi:10.1371/journal.pntd.0013232)
Supplement: S2 Data — (XLSX) [file pntd.0013232.s016.xlsx]

## Sheet: serotype
	Feature combination1	MSE1	Feature combination2	MSE2	MSE2-MSE1
1	forest, serotype	0.958308	forest	1.03298	0.0746762
2	population, serotype	0.211276	population	0.211363	8.6706e-05
3	climate, serotype	0.26484	climate	0.265999	0.00115851
4	socioeconomic, serotype	0.69703	socioeconomic	0.733651	0.036621
5	vector, serotype	0.850385	vector	0.906922	0.0565371
6	air travel, serotype	0.578856	air travel	0.620234	0.0413778
7	anemia, serotype	0.721048	anemia	0.807419	0.0863717
8	historical cases, serotype	0.271197	historical cases	0.272021	0.000823888
9	forest, population, serotype	0.209458	forest, population	0.208518	-0.00093946
10	forest, climate, serotype	0.221137	forest, climate	0.221409	0.000272101
11	forest, socioeconomic, serotype	0.38615	forest, socioeconomic	0.37471	-0.0114394
12	forest, vector, serotype	0.745523	forest, vector	0.810035	0.0645114
13	air travel, forest, serotype	0.34048	air travel, forest	0.350181	0.00970082
14	anemia, forest, serotype	0.464868	anemia, forest	0.452916	-0.0119522
15	forest, historical cases, serotype	0.273631	forest, historical cases	0.275923	0.00229191
16	population, climate, serotype	0.181809	population, climate	0.181719	-8.985e-05
17	socioeconomic, population, serotype	0.206067	socioeconomic, population	0.204755	-0.00131191
18	population, vector, serotype	0.210414	population, vector	0.21036	-5.3744e-05
19	air travel, population, serotype	0.20805	air travel, population	0.207101	-0.000948227
20	anemia, population, serotype	0.210213	anemia, population	0.209635	-0.000577812
21	population, historical cases, serotype	0.223171	population, historical cases	0.223149	-2.2852e-05
22	socioeconomic, climate, serotype	0.228437	socioeconomic, climate	0.22628	-0.00215679
23	climate, vector, serotype	0.266282	climate, vector	0.266495	0.000212396
24	air travel, climate, serotype	0.234164	air travel, climate	0.233184	-0.000980103
25	anemia, climate, serotype	0.235842	anemia, climate	0.23599	0.00014861
26	climate, historical cases, serotype	0.229612	climate, historical cases	0.230303	0.000691172
27	socioeconomic, vector, serotype	0.646854	socioeconomic, vector	0.655868	0.009014
28	air travel, socioeconomic, serotype	0.378923	air travel, socioeconomic	0.381083	0.00215935
29	anemia, socioeconomic, serotype	0.49272	anemia, socioeconomic	0.500493	0.00777314
30	socioeconomic, historical cases, serotype	0.260371	socioeconomic, historical cases	0.261952	0.00158165
31	air travel, vector, serotype	0.54661	air travel, vector	0.584444	0.0378331
32	anemia, vector, serotype	0.700821	anemia, vector	0.750085	0.0492639
33	historical cases, vector, serotype	0.26939	historical cases, vector	0.270478	0.00108809
34	anemia, air travel, serotype	0.39067	anemia, air travel	0.397834	0.00716356
35	air travel, historical cases, serotype	0.270547	air travel, historical cases	0.269984	-0.000562892
36	anemia, historical cases, serotype	0.268405	anemia, historical cases	0.269184	0.00077931
37	forest, population, climate, serotype	0.181668	forest, population, climate	0.181466	-0.000201934
38	forest, population, socioeconomic, serotype	0.202702	forest, population, socioeconomic	0.202097	-0.000604201
39	forest, population, vector, serotype	0.207512	forest, population, vector	0.206556	-0.00095659
40	air travel, forest, population, serotype	0.205315	air travel, forest, population	0.205183	-0.000131685
41	anemia, forest, population, serotype	0.209418	anemia, forest, population	0.209668	0.000250642
42	forest, population, historical cases, serotype	0.226756	forest, population, historical cases	0.22683	7.3609e-05
43	forest, climate, socioeconomic, serotype	0.213791	forest, climate, socioeconomic	0.212383	-0.00140857
44	forest, climate, vector, serotype	0.222119	forest, climate, vector	0.220775	-0.00134405
45	air travel, forest, climate, serotype	0.216645	air travel, forest, climate	0.216288	-0.000356888
46	anemia, forest, climate, serotype	0.210126	anemia, forest, climate	0.210233	0.000107485
47	forest, climate, historical cases, serotype	0.22821	forest, climate, historical cases	0.227793	-0.000417639
48	forest, socioeconomic, vector, serotype	0.367823	forest, socioeconomic, vector	0.366887	-0.000935476
49	air travel, forest, socioeconomic, serotype	0.275465	air travel, forest, socioeconomic	0.278161	0.00269557
50	anemia, forest, socioeconomic, serotype	0.341423	anemia, forest, socioeconomic	0.326708	-0.0147149
51	forest, socioeconomic, historical cases, serotype	0.252283	forest, socioeconomic, historical cases	0.253068	0.000784409
52	air travel, forest, vector, serotype	0.334646	air travel, forest, vector	0.345771	0.0111257
53	anemia, forest, vector, serotype	0.417032	anemia, forest, vector	0.423496	0.00646475
54	historical cases, forest, vector, serotype	0.27167	historical cases, forest, vector	0.274189	0.00251851
55	air travel, forest, anemia, serotype	0.281995	air travel, forest, anemia	0.286532	0.00453742
56	air travel, forest, historical cases, serotype	0.265765	air travel, forest, historical cases	0.266199	0.000434554
57	anemia, forest, historical cases, serotype	0.269059	anemia, forest, historical cases	0.270022	0.000962264
58	socioeconomic, population, climate, serotype	0.179993	socioeconomic, population, climate	0.180035	4.2155e-05
59	population, climate, vector, serotype	0.182631	population, climate, vector	0.182546	-8.4594e-05
60	air travel, population, climate, serotype	0.185481	air travel, population, climate	0.184746	-0.000734958
61	anemia, population, climate, serotype	0.179156	anemia, population, climate	0.179515	0.000358565
62	population, climate, historical cases, serotype	0.212555	population, climate, historical cases	0.213022	0.000466444
63	socioeconomic, population, vector, serotype	0.205404	socioeconomic, population, vector	0.204397	-0.00100768
64	air travel, socioeconomic, population, serotype	0.206895	air travel, socioeconomic, population	0.206306	-0.000589348
65	anemia, socioeconomic, population, serotype	0.204717	anemia, socioeconomic, population	0.203529	-0.00118713
66	socioeconomic, population, historical cases, serotype	0.220391	socioeconomic, population, historical cases	0.219509	-0.00088172
67	air travel, population, vector, serotype	0.20654	air travel, population, vector	0.205642	-0.000898307
68	anemia, population, vector, serotype	0.207463	anemia, population, vector	0.207382	-8.0831e-05
69	historical cases, population, vector, serotype	0.222746	historical cases, population, vector	0.222977	0.000231003
70	anemia, air travel, population, serotype	0.206659	anemia, air travel, population	0.205834	-0.00082506
71	air travel, population, historical cases, serotype	0.226861	air travel, population, historical cases	0.226965	0.000103924
72	anemia, population, historical cases, serotype	0.221245	anemia, population, historical cases	0.222644	0.00139926
73	socioeconomic, climate, vector, serotype	0.228813	socioeconomic, climate, vector	0.227863	-0.000949897
74	air travel, socioeconomic, climate, serotype	0.215322	air travel, socioeconomic, climate	0.21403	-0.00129269
75	anemia, socioeconomic, climate, serotype	0.218046	anemia, socioeconomic, climate	0.216292	-0.00175441
76	socioeconomic, climate, historical cases, serotype	0.226924	socioeconomic, climate, historical cases	0.227666	0.000741666
77	air travel, climate, vector, serotype	0.233733	air travel, climate, vector	0.233317	-0.000415254
78	anemia, climate, vector, serotype	0.234679	anemia, climate, vector	0.235332	0.000653034
79	historical cases, climate, vector, serotype	0.231776	historical cases, climate, vector	0.232021	0.000245302
80	anemia, air travel, climate, serotype	0.222791	anemia, air travel, climate	0.222117	-0.000674204
81	air travel, climate, historical cases, serotype	0.231551	air travel, climate, historical cases	0.230533	-0.00101755
82	anemia, climate, historical cases, serotype	0.232465	anemia, climate, historical cases	0.23303	0.000565429
83	air travel, socioeconomic, vector, serotype	0.367776	air travel, socioeconomic, vector	0.3675	-0.000275877
84	anemia, socioeconomic, vector, serotype	0.457556	anemia, socioeconomic, vector	0.469405	0.0118493
85	historical cases, socioeconomic, vector, serotype	0.259108	historical cases, socioeconomic, vector	0.261849	0.00274116
86	air travel, socioeconomic, anemia, serotype	0.324685	air travel, socioeconomic, anemia	0.325603	0.000917979
87	air travel, socioeconomic, historical cases, serotype	0.254116	air travel, socioeconomic, historical cases	0.255423	0.00130712
88	anemia, socioeconomic, historical cases, serotype	0.253709	anemia, socioeconomic, historical cases	0.254891	0.00118194
89	anemia, air travel, vector, serotype	0.382351	anemia, air travel, vector	0.388087	0.00573592
90	historical cases, air travel, vector, serotype	0.265945	historical cases, air travel, vector	0.265923	-2.14e-05
91	anemia, historical cases, vector, serotype	0.267407	anemia, historical cases, vector	0.268514	0.00110694
92	anemia, air travel, historical cases, serotype	0.269118	anemia, air travel, historical cases	0.269536	0.000417405
93	forest, socioeconomic, population, climate, serotype	0.181608	forest, socioeconomic, population, climate	0.181115	-0.000492548
94	forest, population, climate, vector, serotype	0.183563	forest, population, climate, vector	0.182915	-0.000648233
95	air travel, forest, population, climate, serotype	0.184817	air travel, forest, population, climate	0.185584	0.000766602
96	forest, population, climate, anemia, serotype	0.180591	forest, population, climate, anemia	0.181035	0.00044389
97	forest, population, climate, historical cases, serotype	0.213746	forest, population, climate, historical cases	0.213904	0.000158488
98	forest, socioeconomic, population, vector, serotype	0.202416	forest, socioeconomic, population, vector	0.20224	-0.000175723
99	air travel, forest, socioeconomic, population, serotype	0.202879	air travel, forest, socioeconomic, population	0.202369	-0.000509633
100	forest, socioeconomic, population, anemia, serotype	0.202893	forest, socioeconomic, population, anemia	0.202305	-0.000588058
101	forest, socioeconomic, population, historical cases, serotype	0.22223	forest, socioeconomic, population, historical cases	0.221625	-0.000604639
102	air travel, forest, population, vector, serotype	0.203025	air travel, forest, population, vector	0.202861	-0.000163477
103	forest, population, anemia, vector, serotype	0.207246	forest, population, anemia, vector	0.206938	-0.0003079
104	forest, population, vector, historical cases, serotype	0.225994	forest, population, vector, historical cases	0.226958	0.000964004
105	air travel, forest, population, anemia, serotype	0.205785	air travel, forest, population, anemia	0.205474	-0.000311481
106	air travel, forest, population, historical cases, serotype	0.229126	air travel, forest, population, historical cases	0.229932	0.000806001
107	forest, population, anemia, historical cases, serotype	0.225003	forest, population, anemia, historical cases	0.226472	0.00146857
108	forest, socioeconomic, climate, vector, serotype	0.214152	forest, socioeconomic, climate, vector	0.213953	-0.000199163
109	air travel, forest, socioeconomic, climate, serotype	0.208011	air travel, forest, socioeconomic, climate	0.207064	-0.000947205
110	forest, socioeconomic, climate, anemia, serotype	0.20531	forest, socioeconomic, climate, anemia	0.204493	-0.000817062
111	forest, socioeconomic, climate, historical cases, serotype	0.227946	forest, socioeconomic, climate, historical cases	0.227663	-0.000282777
112	air travel, forest, climate, vector, serotype	0.217924	air travel, forest, climate, vector	0.216435	-0.00148929
113	forest, climate, anemia, vector, serotype	0.209778	forest, climate, anemia, vector	0.209847	6.8936e-05
114	forest, vector, climate, historical cases, serotype	0.228887	forest, vector, climate, historical cases	0.228761	-0.000125365
115	air travel, forest, climate, anemia, serotype	0.211209	air travel, forest, climate, anemia	0.209104	-0.00210416
116	air travel, forest, climate, historical cases, serotype	0.231901	air travel, forest, climate, historical cases	0.231373	-0.000527418
117	forest, climate, anemia, historical cases, serotype	0.231194	forest, climate, anemia, historical cases	0.231742	0.000548523
118	air travel, forest, socioeconomic, vector, serotype	0.269651	air travel, forest, socioeconomic, vector	0.27075	0.00109867
119	forest, socioeconomic, anemia, vector, serotype	0.325491	forest, socioeconomic, anemia, vector	0.321784	-0.00370626
120	forest, socioeconomic, vector, historical cases, serotype	0.251767	forest, socioeconomic, vector, historical cases	0.252964	0.00119679
121	air travel, forest, socioeconomic, anemia, serotype	0.258018	air travel, forest, socioeconomic, anemia	0.260079	0.00206081
122	air travel, forest, socioeconomic, historical cases, serotype	0.250821	air travel, forest, socioeconomic, historical cases	0.251486	0.000665422
123	forest, socioeconomic, anemia, historical cases, serotype	0.253039	forest, socioeconomic, anemia, historical cases	0.253712	0.000673701
124	air travel, forest, anemia, vector, serotype	0.283865	air travel, forest, anemia, vector	0.287404	0.00353922
125	air travel, forest, vector, historical cases, serotype	0.262195	air travel, forest, vector, historical cases	0.263901	0.00170525
126	forest, vector, anemia, historical cases, serotype	0.266158	forest, vector, anemia, historical cases	0.268629	0.00247141
127	air travel, forest, anemia, historical cases, serotype	0.265594	air travel, forest, anemia, historical cases	0.26614	0.000545756
128	socioeconomic, population, climate, vector, serotype	0.181219	socioeconomic, population, climate, vector	0.180618	-0.000600946
129	air travel, socioeconomic, population, climate, serotype	0.183984	air travel, socioeconomic, population, climate	0.184214	0.000229169
130	socioeconomic, population, climate, anemia, serotype	0.178411	socioeconomic, population, climate, anemia	0.177478	-0.000933826
131	socioeconomic, population, climate, historical cases, serotype	0.212993	socioeconomic, population, climate, historical cases	0.212573	-0.000420038
132	air travel, population, climate, vector, serotype	0.185609	air travel, population, climate, vector	0.185575	-3.4099e-05
133	population, climate, anemia, vector, serotype	0.179858	population, climate, anemia, vector	0.179575	-0.00028264
134	population, vector, climate, historical cases, serotype	0.212976	population, vector, climate, historical cases	0.212843	-0.000133222
135	air travel, population, climate, anemia, serotype	0.181243	air travel, population, climate, anemia	0.181249	6.823e-06
136	air travel, population, climate, historical cases, serotype	0.215125	air travel, population, climate, historical cases	0.215296	0.000171351
137	population, climate, anemia, historical cases, serotype	0.214282	population, climate, anemia, historical cases	0.21371	-0.00057241
138	air travel, socioeconomic, population, vector, serotype	0.205727	air travel, socioeconomic, population, vector	0.205188	-0.000539135
139	socioeconomic, population, anemia, vector, serotype	0.203286	socioeconomic, population, anemia, vector	0.202544	-0.000741903
140	socioeconomic, population, vector, historical cases, serotype	0.219352	socioeconomic, population, vector, historical cases	0.220357	0.00100488
141	air travel, socioeconomic, population, anemia, serotype	0.204938	air travel, socioeconomic, population, anemia	0.204167	-0.000770551
142	air travel, socioeconomic, population, historical cases, serotype	0.223362	air travel, socioeconomic, population, historical cases	0.224148	0.000786542
143	socioeconomic, population, anemia, historical cases, serotype	0.221092	socioeconomic, population, anemia, historical cases	0.221412	0.000320561
144	air travel, population, anemia, vector, serotype	0.203982	air travel, population, anemia, vector	0.203644	-0.000338644
145	air travel, population, vector, historical cases, serotype	0.226013	air travel, population, vector, historical cases	0.226126	0.000112587
146	population, vector, anemia, historical cases, serotype	0.221067	population, vector, anemia, historical cases	0.221589	0.000522085
147	air travel, population, anemia, historical cases, serotype	0.227272	air travel, population, anemia, historical cases	0.227316	4.4133e-05
148	air travel, socioeconomic, climate, vector, serotype	0.214465	air travel, socioeconomic, climate, vector	0.214287	-0.000177422
149	socioeconomic, climate, anemia, vector, serotype	0.218978	socioeconomic, climate, anemia, vector	0.218193	-0.000784702
150	socioeconomic, vector, climate, historical cases, serotype	0.227414	socioeconomic, vector, climate, historical cases	0.22757	0.000155851
151	air travel, socioeconomic, climate, anemia, serotype	0.209688	air travel, socioeconomic, climate, anemia	0.208363	-0.00132442
152	air travel, socioeconomic, climate, historical cases, serotype	0.229149	air travel, socioeconomic, climate, historical cases	0.228703	-0.000445539
153	socioeconomic, climate, anemia, historical cases, serotype	0.228033	socioeconomic, climate, anemia, historical cases	0.227978	-5.4345e-05
154	air travel, climate, anemia, vector, serotype	0.221997	air travel, climate, anemia, vector	0.222649	0.000652297
155	air travel, vector, climate, historical cases, serotype	0.231552	air travel, vector, climate, historical cases	0.231199	-0.0003531
156	vector, climate, anemia, historical cases, serotype	0.233747	vector, climate, anemia, historical cases	0.234303	0.000556009
157	air travel, climate, anemia, historical cases, serotype	0.234005	air travel, climate, anemia, historical cases	0.234476	0.000471644
158	air travel, socioeconomic, anemia, vector, serotype	0.317989	air travel, socioeconomic, anemia, vector	0.316129	-0.00185956
159	air travel, socioeconomic, vector, historical cases, serotype	0.252183	air travel, socioeconomic, vector, historical cases	0.25404	0.00185666
160	socioeconomic, vector, anemia, historical cases, serotype	0.252857	socioeconomic, vector, anemia, historical cases	0.253107	0.000250637
161	air travel, socioeconomic, anemia, historical cases, serotype	0.251852	air travel, socioeconomic, anemia, historical cases	0.252718	0.000866056
162	air travel, vector, anemia, historical cases, serotype	0.265145	air travel, vector, anemia, historical cases	0.266831	0.00168508
163	forest, socioeconomic, population, climate, vector, serotype	0.182159	forest, socioeconomic, population, climate, vector	0.181962	-0.000197331
164	forest, socioeconomic, air travel, population, climate, serotype	0.184314	forest, socioeconomic, air travel, population, climate	0.183428	-0.000886159
165	forest, socioeconomic, population, climate, anemia, serotype	0.180043	forest, socioeconomic, population, climate, anemia	0.180053	9.593e-06
166	forest, socioeconomic, population, climate, historical cases, serotype	0.214152	forest, socioeconomic, population, climate, historical cases	0.213679	-0.000473247
167	forest, air travel, population, climate, vector, serotype	0.185611	forest, air travel, population, climate, vector	0.184692	-0.000918585
168	forest, population, climate, anemia, vector, serotype	0.181232	forest, population, climate, anemia, vector	0.18138	0.0001479
169	forest, population, climate, historical cases, vector, serotype	0.213997	forest, population, climate, historical cases, vector	0.214257	0.000260013
170	air travel, forest, population, climate, anemia, serotype	0.183402	air travel, forest, population, climate, anemia	0.181808	-0.00159413
171	air travel, forest, population, climate, historical cases, serotype	0.216663	air travel, forest, population, climate, historical cases	0.216582	-8.077e-05
172	forest, population, climate, anemia, historical cases, serotype	0.216192	forest, population, climate, anemia, historical cases	0.216327	0.000134938
173	forest, socioeconomic, air travel, population, vector, serotype	0.201885	forest, socioeconomic, air travel, population, vector	0.2019	1.5323e-05
174	forest, socioeconomic, population, anemia, vector, serotype	0.202649	forest, socioeconomic, population, anemia, vector	0.202113	-0.000535542
175	forest, socioeconomic, population, historical cases, vector, serotype	0.221494	forest, socioeconomic, population, historical cases, vector	0.221529	3.4675e-05
176	air travel, forest, socioeconomic, population, anemia, serotype	0.20251	air travel, forest, socioeconomic, population, anemia	0.20229	-0.000220002
177	air travel, forest, socioeconomic, population, historical cases, serotype	0.225181	air travel, forest, socioeconomic, population, historical cases	0.225046	-0.000134777
178	forest, socioeconomic, population, anemia, historical cases, serotype	0.22346	forest, socioeconomic, population, anemia, historical cases	0.223743	0.000283463
179	air travel, forest, population, anemia, vector, serotype	0.203364	air travel, forest, population, anemia, vector	0.203264	-9.9548e-05
180	air travel, forest, population, historical cases, vector, serotype	0.229153	air travel, forest, population, historical cases, vector	0.229959	0.00080682
181	forest, population, historical cases, anemia, vector, serotype	0.226397	forest, population, historical cases, anemia, vector	0.22717	0.000772597
182	air travel, forest, population, anemia, historical cases, serotype	0.23075	air travel, forest, population, anemia, historical cases	0.230697	-5.2282e-05
183	forest, socioeconomic, air travel, climate, vector, serotype	0.208239	forest, socioeconomic, air travel, climate, vector	0.207199	-0.0010395
184	forest, socioeconomic, climate, anemia, vector, serotype	0.206331	forest, socioeconomic, climate, anemia, vector	0.205741	-0.000589602
185	forest, socioeconomic, climate, historical cases, vector, serotype	0.228047	forest, socioeconomic, climate, historical cases, vector	0.228373	0.00032589
186	air travel, forest, socioeconomic, climate, anemia, serotype	0.2041	air travel, forest, socioeconomic, climate, anemia	0.202421	-0.0016782
187	air travel, forest, socioeconomic, climate, historical cases, serotype	0.229073	air travel, forest, socioeconomic, climate, historical cases	0.229523	0.000449974
188	forest, socioeconomic, climate, anemia, historical cases, serotype	0.228457	forest, socioeconomic, climate, anemia, historical cases	0.228261	-0.000196576
189	air travel, forest, climate, anemia, vector, serotype	0.21048	air travel, forest, climate, anemia, vector	0.209341	-0.00113897
190	air travel, forest, climate, historical cases, vector, serotype	0.230462	air travel, forest, climate, historical cases, vector	0.231365	0.000903681
191	forest, climate, historical cases, anemia, vector, serotype	0.232757	forest, climate, historical cases, anemia, vector	0.232342	-0.000415508
192	air travel, forest, climate, anemia, historical cases, serotype	0.234707	air travel, forest, climate, anemia, historical cases	0.234246	-0.000460223
193	air travel, forest, socioeconomic, anemia, vector, serotype	0.254475	air travel, forest, socioeconomic, anemia, vector	0.256019	0.00154414
194	air travel, forest, socioeconomic, historical cases, vector, serotype	0.24931	air travel, forest, socioeconomic, historical cases, vector	0.249687	0.000377272
195	forest, socioeconomic, historical cases, anemia, vector, serotype	0.252265	forest, socioeconomic, historical cases, anemia, vector	0.252454	0.000189025
196	air travel, forest, socioeconomic, anemia, historical cases, serotype	0.251075	air travel, forest, socioeconomic, anemia, historical cases	0.251931	0.000856174
197	air travel, forest, historical cases, anemia, vector, serotype	0.262693	air travel, forest, historical cases, anemia, vector	0.263891	0.00119804
198	socioeconomic, air travel, population, climate, vector, serotype	0.184295	socioeconomic, air travel, population, climate, vector	0.184047	-0.000248099
199	socioeconomic, population, climate, anemia, vector, serotype	0.178855	socioeconomic, population, climate, anemia, vector	0.178638	-0.000217044
200	socioeconomic, population, climate, historical cases, vector, serotype	0.212921	socioeconomic, population, climate, historical cases, vector	0.212372	-0.000549339
201	air travel, socioeconomic, population, climate, anemia, serotype	0.181294	air travel, socioeconomic, population, climate, anemia	0.180808	-0.000486529
202	air travel, socioeconomic, population, climate, historical cases, serotype	0.214967	air travel, socioeconomic, population, climate, historical cases	0.215784	0.000817144
203	socioeconomic, population, climate, anemia, historical cases, serotype	0.214065	socioeconomic, population, climate, anemia, historical cases	0.214499	0.000433278
204	air travel, population, climate, anemia, vector, serotype	0.181624	air travel, population, climate, anemia, vector	0.181766	0.000141591
205	air travel, population, climate, historical cases, vector, serotype	0.215216	air travel, population, climate, historical cases, vector	0.215888	0.000671863
206	population, climate, historical cases, anemia, vector, serotype	0.214618	population, climate, historical cases, anemia, vector	0.214903	0.000284729
207	air travel, population, climate, anemia, historical cases, serotype	0.21575	air travel, population, climate, anemia, historical cases	0.216696	0.000946762
208	air travel, socioeconomic, population, anemia, vector, serotype	0.202859	air travel, socioeconomic, population, anemia, vector	0.203084	0.000225007
209	air travel, socioeconomic, population, historical cases, vector, serotype	0.22175	air travel, socioeconomic, population, historical cases, vector	0.222318	0.000567979
210	socioeconomic, population, historical cases, anemia, vector, serotype	0.220333	socioeconomic, population, historical cases, anemia, vector	0.220694	0.000360898
211	air travel, socioeconomic, population, anemia, historical cases, serotype	0.224067	air travel, socioeconomic, population, anemia, historical cases	0.223792	-0.000275243
212	air travel, population, historical cases, anemia, vector, serotype	0.226339	air travel, population, historical cases, anemia, vector	0.227612	0.00127287
213	air travel, socioeconomic, climate, anemia, vector, serotype	0.210271	air travel, socioeconomic, climate, anemia, vector	0.209641	-0.000629507
214	air travel, socioeconomic, climate, historical cases, vector, serotype	0.228139	air travel, socioeconomic, climate, historical cases, vector	0.22831	0.000171403
215	socioeconomic, climate, historical cases, anemia, vector, serotype	0.228366	socioeconomic, climate, historical cases, anemia, vector	0.22835	-1.5602e-05
216	air travel, socioeconomic, climate, anemia, historical cases, serotype	0.228877	air travel, socioeconomic, climate, anemia, historical cases	0.228843	-3.4035e-05
217	air travel, climate, historical cases, anemia, vector, serotype	0.234887	air travel, climate, historical cases, anemia, vector	0.234879	-7.842e-06
218	air travel, socioeconomic, historical cases, anemia, vector, serotype	0.249679	air travel, socioeconomic, historical cases, anemia, vector	0.250174	0.000495235
219	forest, socioeconomic, air travel, population, climate, vector, serotype	0.183954	forest, socioeconomic, air travel, population, climate, vector	0.183655	-0.000299437
220	forest, socioeconomic, population, climate, anemia, vector, serotype	0.180442	forest, socioeconomic, population, climate, anemia, vector	0.181011	0.000569482
221	forest, socioeconomic, population, climate, historical cases, vector, serotype	0.213815	forest, socioeconomic, population, climate, historical cases, vector	0.213658	-0.000156841
222	forest, socioeconomic, air travel, population, climate, anemia, serotype	0.1826	forest, socioeconomic, air travel, population, climate, anemia	0.182124	-0.000475976
223	forest, socioeconomic, air travel, population, climate, historical cases, serotype	0.21622	forest, socioeconomic, air travel, population, climate, historical cases	0.215731	-0.000489073
224	forest, socioeconomic, population, climate, anemia, historical cases, serotype	0.214678	forest, socioeconomic, population, climate, anemia, historical cases	0.214096	-0.000582819
225	forest, air travel, population, climate, anemia, vector, serotype	0.183065	forest, air travel, population, climate, anemia, vector	0.182261	-0.000803871
226	forest, air travel, population, climate, historical cases, vector, serotype	0.216576	forest, air travel, population, climate, historical cases, vector	0.216466	-0.000109273
227	forest, population, climate, historical cases, anemia, vector, serotype	0.216342	forest, population, climate, historical cases, anemia, vector	0.216689	0.000347069
228	air travel, forest, population, climate, anemia, historical cases, serotype	0.218491	air travel, forest, population, climate, anemia, historical cases	0.217803	-0.000688591
229	forest, socioeconomic, air travel, population, anemia, vector, serotype	0.202298	forest, socioeconomic, air travel, population, anemia, vector	0.201895	-0.000403174
230	forest, socioeconomic, air travel, population, historical cases, vector, serotype	0.224394	forest, socioeconomic, air travel, population, historical cases, vector	0.224625	0.000231239
231	forest, socioeconomic, population, historical cases, anemia, vector, serotype	0.223283	forest, socioeconomic, population, historical cases, anemia, vector	0.222869	-0.000414448
232	air travel, forest, socioeconomic, population, anemia, historical cases, serotype	0.226114	air travel, forest, socioeconomic, population, anemia, historical cases	0.226787	0.000672684
233	air travel, forest, population, historical cases, anemia, vector, serotype	0.230763	air travel, forest, population, historical cases, anemia, vector	0.230978	0.000214711
234	forest, socioeconomic, air travel, climate, anemia, vector, serotype	0.204041	forest, socioeconomic, air travel, climate, anemia, vector	0.202367	-0.00167417
235	forest, socioeconomic, air travel, climate, historical cases, vector, serotype	0.228599	forest, socioeconomic, air travel, climate, historical cases, vector	0.229218	0.000618723
236	forest, socioeconomic, climate, historical cases, anemia, vector, serotype	0.228615	forest, socioeconomic, climate, historical cases, anemia, vector	0.228526	-8.9103e-05
237	air travel, forest, socioeconomic, climate, anemia, historical cases, serotype	0.228062	air travel, forest, socioeconomic, climate, anemia, historical cases	0.229751	0.00168912
238	air travel, forest, climate, historical cases, anemia, vector, serotype	0.234842	air travel, forest, climate, historical cases, anemia, vector	0.234718	-0.000123374
239	air travel, forest, socioeconomic, historical cases, anemia, vector, serotype	0.24939	air travel, forest, socioeconomic, historical cases, anemia, vector	0.250651	0.00126149
240	socioeconomic, air travel, population, climate, anemia, vector, serotype	0.180942	socioeconomic, air travel, population, climate, anemia, vector	0.181265	0.00032302
241	socioeconomic, air travel, population, climate, historical cases, vector, serotype	0.215054	socioeconomic, air travel, population, climate, historical cases, vector	0.215341	0.000286324
242	socioeconomic, population, climate, historical cases, anemia, vector, serotype	0.213092	socioeconomic, population, climate, historical cases, anemia, vector	0.21362	0.000528251
243	air travel, socioeconomic, population, climate, anemia, historical cases, serotype	0.215724	air travel, socioeconomic, population, climate, anemia, historical cases	0.215867	0.00014323
244	air travel, population, climate, historical cases, anemia, vector, serotype	0.216695	air travel, population, climate, historical cases, anemia, vector	0.217809	0.00111398
245	air travel, socioeconomic, population, historical cases, anemia, vector, serotype	0.223883	air travel, socioeconomic, population, historical cases, anemia, vector	0.223242	-0.000641381
246	air travel, socioeconomic, climate, historical cases, anemia, vector, serotype	0.228804	air travel, socioeconomic, climate, historical cases, anemia, vector	0.229491	0.000686549
247	forest, socioeconomic, air travel, population, climate, anemia, vector, serotype	0.183219	forest, socioeconomic, air travel, population, climate, anemia, vector	0.182485	-0.000734488
248	forest, socioeconomic, air travel, population, climate, historical cases, vector, serotype	0.215793	forest, socioeconomic, air travel, population, climate, historical cases, vector	0.215784	-8.762e-06
249	forest, socioeconomic, population, climate, historical cases, anemia, vector, serotype	0.215039	forest, socioeconomic, population, climate, historical cases, anemia, vector	0.215023	-1.6333e-05
250	forest, socioeconomic, air travel, population, climate, anemia, historical cases, serotype	0.21674	forest, socioeconomic, air travel, population, climate, anemia, historical cases	0.21684	0.000100461
251	forest, air travel, population, climate, historical cases, anemia, vector, serotype	0.218719	forest, air travel, population, climate, historical cases, anemia, vector	0.218279	-0.000439973
252	forest, socioeconomic, air travel, population, historical cases, anemia, vector, serotype	0.225974	forest, socioeconomic, air travel, population, historical cases, anemia, vector	0.226208	0.000233199
253	forest, socioeconomic, air travel, climate, historical cases, anemia, vector, serotype	0.228988	forest, socioeconomic, air travel, climate, historical cases, anemia, vector	0.229085	9.687e-05
254	socioeconomic, air travel, population, climate, historical cases, anemia, vector, serotype	0.215711	socioeconomic, air travel, population, climate, historical cases, anemia, vector	0.215814	0.000103031
255	forest, socioeconomic, air travel, population, climate, historical cases, anemia, vector, serotype	0.216512	forest, socioeconomic, air travel, population, climate, historical cases, anemia, vector	0.217007	0.000494557

## Sheet: vector
	Feature combination1	MSE1	Feature combination2	MSE2	MSE2-MSE1
1	forest, vector	0.810035	forest	1.03298	0.222949
2	population, vector	0.21036	population	0.211363	0.00100269
3	climate, vector	0.266495	climate	0.265999	-0.000496194
4	socioeconomic, vector	0.655868	socioeconomic	0.733651	0.077783
5	vector, serotype	0.850385	serotype	0.921082	0.0706972
6	air travel, vector	0.584444	air travel	0.620234	0.0357903
7	anemia, vector	0.750085	anemia	0.807419	0.0573347
8	historical cases, vector	0.270478	historical cases	0.272021	0.00154263
9	forest, population, vector	0.206556	forest, population	0.208518	0.00196246
10	forest, climate, vector	0.220775	forest, climate	0.221409	0.000634666
11	forest, socioeconomic, vector	0.366887	forest, socioeconomic	0.37471	0.00782294
12	forest, vector, serotype	0.745523	forest, serotype	0.958308	0.212785
13	air travel, forest, vector	0.345771	air travel, forest	0.350181	0.00440941
14	anemia, forest, vector	0.423496	anemia, forest	0.452916	0.0294194
15	historical cases, forest, vector	0.274189	historical cases, forest	0.275923	0.0017343
16	population, climate, vector	0.182546	population, climate	0.181719	-0.000827507
17	socioeconomic, population, vector	0.204397	socioeconomic, population	0.204755	0.000358432
18	population, vector, serotype	0.210414	population, serotype	0.211276	0.00086224
19	air travel, population, vector	0.205642	air travel, population	0.207101	0.00145996
20	anemia, population, vector	0.207382	anemia, population	0.209635	0.0022529
21	historical cases, population, vector	0.222977	historical cases, population	0.223149	0.000171623
22	socioeconomic, climate, vector	0.227863	socioeconomic, climate	0.22628	-0.00158299
23	climate, vector, serotype	0.266282	climate, serotype	0.26484	-0.00144231
24	air travel, climate, vector	0.233317	air travel, climate	0.233184	-0.00013343
25	anemia, climate, vector	0.235332	anemia, climate	0.23599	0.000657914
26	historical cases, climate, vector	0.232021	historical cases, climate	0.230303	-0.00171794
27	socioeconomic, vector, serotype	0.646854	socioeconomic, serotype	0.69703	0.050176
28	air travel, socioeconomic, vector	0.3675	air travel, socioeconomic	0.381083	0.0135822
29	anemia, socioeconomic, vector	0.469405	anemia, socioeconomic	0.500493	0.0310885
30	historical cases, socioeconomic, vector	0.261849	historical cases, socioeconomic	0.261952	0.000103317
31	air travel, vector, serotype	0.54661	air travel, serotype	0.578856	0.0322456
32	anemia, vector, serotype	0.700821	anemia, serotype	0.721048	0.0202269
33	historical cases, vector, serotype	0.26939	historical cases, serotype	0.271197	0.00180683
34	anemia, air travel, vector	0.388087	anemia, air travel	0.397834	0.00974684
35	historical cases, air travel, vector	0.265923	historical cases, air travel	0.269984	0.00406043
36	anemia, historical cases, vector	0.268514	anemia, historical cases	0.269184	0.000669849
37	forest, population, climate, vector	0.182915	forest, population, climate	0.181466	-0.00144884
38	forest, population, socioeconomic, vector	0.20224	forest, population, socioeconomic	0.202097	-0.000142628
39	forest, population, vector, serotype	0.207512	forest, population, serotype	0.209458	0.00194533
40	air travel, forest, population, vector	0.202861	air travel, forest, population	0.205183	0.00232194
41	anemia, forest, population, vector	0.206938	anemia, forest, population	0.209668	0.0027301
42	historical cases, forest, population, vector	0.226958	historical cases, forest, population	0.22683	-0.000128814
43	forest, climate, socioeconomic, vector	0.213953	forest, climate, socioeconomic	0.212383	-0.00157008
44	forest, climate, vector, serotype	0.222119	forest, climate, serotype	0.221137	-0.000981481
45	air travel, forest, climate, vector	0.216435	air travel, forest, climate	0.216288	-0.000146496
46	anemia, forest, climate, vector	0.209847	anemia, forest, climate	0.210233	0.000386952
47	historical cases, forest, climate, vector	0.228761	historical cases, forest, climate	0.227793	-0.000968606
48	forest, socioeconomic, vector, serotype	0.367823	forest, socioeconomic, serotype	0.38615	0.0183269
49	air travel, forest, socioeconomic, vector	0.27075	air travel, forest, socioeconomic	0.278161	0.00741079
50	anemia, forest, socioeconomic, vector	0.321784	anemia, forest, socioeconomic	0.326708	0.00492377
51	historical cases, forest, socioeconomic, vector	0.252964	historical cases, forest, socioeconomic	0.253068	0.000103924
52	air travel, forest, vector, serotype	0.334646	air travel, forest, serotype	0.34048	0.00583432
53	anemia, forest, vector, serotype	0.417032	anemia, forest, serotype	0.464868	0.0478364
54	historical cases, forest, vector, serotype	0.27167	historical cases, forest, serotype	0.273631	0.0019609
55	air travel, forest, vector, anemia	0.287404	air travel, forest, anemia	0.286532	-0.000872131
56	air travel, forest, historical cases, vector	0.263901	air travel, forest, historical cases	0.266199	0.00229859
57	anemia, forest, historical cases, vector	0.268629	anemia, forest, historical cases	0.270022	0.00139265
58	socioeconomic, population, climate, vector	0.180618	socioeconomic, population, climate	0.180035	-0.000582608
59	population, climate, vector, serotype	0.182631	population, climate, serotype	0.181809	-0.00082225
60	air travel, population, climate, vector	0.185575	air travel, population, climate	0.184746	-0.000828552
61	anemia, population, climate, vector	0.179575	anemia, population, climate	0.179515	-6.04656e-05
62	historical cases, population, climate, vector	0.212843	historical cases, population, climate	0.213022	0.000178553
63	socioeconomic, population, vector, serotype	0.205404	socioeconomic, population, serotype	0.206067	0.000662664
64	air travel, socioeconomic, population, vector	0.205188	air travel, socioeconomic, population	0.206306	0.00111724
65	anemia, socioeconomic, population, vector	0.202544	anemia, socioeconomic, population	0.203529	0.000985492
66	historical cases, socioeconomic, population, vector	0.220357	historical cases, socioeconomic, population	0.219509	-0.000848144
67	air travel, population, vector, serotype	0.20654	air travel, population, serotype	0.20805	0.00150988
68	anemia, population, vector, serotype	0.207463	anemia, population, serotype	0.210213	0.00274988
69	historical cases, population, vector, serotype	0.222746	historical cases, population, serotype	0.223171	0.000425478
70	anemia, air travel, population, vector	0.203644	anemia, air travel, population	0.205834	0.00219032
71	historical cases, air travel, population, vector	0.226126	historical cases, air travel, population	0.226965	0.000839344
72	anemia, population, historical cases, vector	0.221589	anemia, population, historical cases	0.222644	0.00105489
73	socioeconomic, climate, vector, serotype	0.228813	socioeconomic, climate, serotype	0.228437	-0.000376096
74	air travel, socioeconomic, climate, vector	0.214287	air travel, socioeconomic, climate	0.21403	-0.000257474
75	anemia, socioeconomic, climate, vector	0.218193	anemia, socioeconomic, climate	0.216292	-0.00190108
76	historical cases, socioeconomic, climate, vector	0.22757	historical cases, socioeconomic, climate	0.227666	9.55578e-05
77	air travel, climate, vector, serotype	0.233733	air travel, climate, serotype	0.234164	0.000431419
78	anemia, climate, vector, serotype	0.234679	anemia, climate, serotype	0.235842	0.00116234
79	historical cases, climate, vector, serotype	0.231776	historical cases, climate, serotype	0.229612	-0.00216381
80	anemia, air travel, climate, vector	0.222649	anemia, air travel, climate	0.222117	-0.000531827
81	historical cases, air travel, climate, vector	0.231199	historical cases, air travel, climate	0.230533	-0.000665806
82	anemia, climate, historical cases, vector	0.234303	anemia, climate, historical cases	0.23303	-0.0012732
83	air travel, socioeconomic, vector, serotype	0.367776	air travel, socioeconomic, serotype	0.378923	0.0111469
84	anemia, socioeconomic, vector, serotype	0.457556	anemia, socioeconomic, serotype	0.49272	0.0351647
85	historical cases, socioeconomic, vector, serotype	0.259108	historical cases, socioeconomic, serotype	0.260371	0.00126283
86	air travel, socioeconomic, vector, anemia	0.316129	air travel, socioeconomic, anemia	0.325603	0.00947384
87	air travel, socioeconomic, historical cases, vector	0.25404	air travel, socioeconomic, historical cases	0.255423	0.00138278
88	anemia, socioeconomic, historical cases, vector	0.253107	anemia, socioeconomic, historical cases	0.254891	0.00178391
89	anemia, air travel, vector, serotype	0.382351	anemia, air travel, serotype	0.39067	0.0083192
90	historical cases, air travel, vector, serotype	0.265945	historical cases, air travel, serotype	0.270547	0.00460192
91	anemia, historical cases, vector, serotype	0.267407	anemia, historical cases, serotype	0.268405	0.000997476
92	anemia, air travel, historical cases, vector	0.266831	anemia, air travel, historical cases	0.269536	0.00270531
93	forest, socioeconomic, population, climate, vector	0.181962	forest, socioeconomic, population, climate	0.181115	-0.000846959
94	forest, population, climate, vector, serotype	0.183563	forest, population, climate, serotype	0.181668	-0.00189514
95	air travel, forest, population, climate, vector	0.184692	air travel, forest, population, climate	0.185584	0.000892015
96	forest, population, climate, anemia, vector	0.18138	forest, population, climate, anemia	0.181035	-0.000344805
97	forest, population, vector, climate, historical cases	0.214257	forest, population, climate, historical cases	0.213904	-0.000352883
98	forest, socioeconomic, population, vector, serotype	0.202416	forest, socioeconomic, population, serotype	0.202702	0.00028585
99	air travel, forest, socioeconomic, population, vector	0.2019	air travel, forest, socioeconomic, population	0.202369	0.000469473
100	forest, socioeconomic, population, anemia, vector	0.202113	forest, socioeconomic, population, anemia	0.202305	0.000191949
101	forest, socioeconomic, population, vector, historical cases	0.221529	forest, socioeconomic, population, historical cases	0.221625	9.62995e-05
102	air travel, forest, population, vector, serotype	0.203025	air travel, forest, population, serotype	0.205315	0.00229015
103	forest, population, anemia, vector, serotype	0.207246	forest, population, anemia, serotype	0.209418	0.00217155
104	forest, population, vector, historical cases, serotype	0.225994	forest, population, historical cases, serotype	0.226756	0.000761581
105	air travel, forest, population, anemia, vector	0.203264	air travel, forest, population, anemia	0.205474	0.0022097
106	air travel, forest, population, vector, historical cases	0.229959	air travel, forest, population, historical cases	0.229932	-2.75106e-05
107	forest, population, vector, anemia, historical cases	0.22717	forest, population, anemia, historical cases	0.226472	-0.000697833
108	forest, socioeconomic, climate, vector, serotype	0.214152	forest, socioeconomic, climate, serotype	0.213791	-0.000360672
109	air travel, forest, socioeconomic, climate, vector	0.207199	air travel, forest, socioeconomic, climate	0.207064	-0.000135332
110	forest, socioeconomic, climate, anemia, vector	0.205741	forest, socioeconomic, climate, anemia	0.204493	-0.00124763
111	forest, socioeconomic, vector, climate, historical cases	0.228373	forest, socioeconomic, climate, historical cases	0.227663	-0.000709946
112	air travel, forest, climate, vector, serotype	0.217924	air travel, forest, climate, serotype	0.216645	-0.0012789
113	forest, climate, anemia, vector, serotype	0.209778	forest, climate, anemia, serotype	0.210126	0.000348403
114	forest, vector, climate, historical cases, serotype	0.228887	forest, climate, historical cases, serotype	0.22821	-0.000676331
115	air travel, forest, climate, anemia, vector	0.209341	air travel, forest, climate, anemia	0.209104	-0.000236537
116	air travel, forest, vector, climate, historical cases	0.231365	air travel, forest, climate, historical cases	0.231373	7.91146e-06
117	forest, vector, climate, anemia, historical cases	0.232342	forest, climate, anemia, historical cases	0.231742	-0.000599597
118	air travel, forest, socioeconomic, vector, serotype	0.269651	air travel, forest, socioeconomic, serotype	0.275465	0.0058139
119	forest, socioeconomic, anemia, vector, serotype	0.325491	forest, socioeconomic, anemia, serotype	0.341423	0.0159325
120	forest, socioeconomic, vector, historical cases, serotype	0.251767	forest, socioeconomic, historical cases, serotype	0.252283	0.000516306
121	air travel, forest, socioeconomic, anemia, vector	0.256019	air travel, forest, socioeconomic, anemia	0.260079	0.00405942
122	air travel, forest, socioeconomic, vector, historical cases	0.249687	air travel, forest, socioeconomic, historical cases	0.251486	0.00179904
123	forest, socioeconomic, vector, anemia, historical cases	0.252454	forest, socioeconomic, anemia, historical cases	0.253712	0.00125859
124	air travel, forest, anemia, vector, serotype	0.283865	air travel, forest, anemia, serotype	0.281995	-0.00187033
125	air travel, forest, vector, historical cases, serotype	0.262195	air travel, forest, historical cases, serotype	0.265765	0.00356928
126	forest, vector, anemia, historical cases, serotype	0.266158	forest, anemia, historical cases, serotype	0.269059	0.0029018
127	air travel, forest, vector, anemia, historical cases	0.263891	air travel, forest, anemia, historical cases	0.26614	0.00224878
128	socioeconomic, population, climate, vector, serotype	0.181219	socioeconomic, population, climate, serotype	0.179993	-0.00122571
129	air travel, socioeconomic, population, climate, vector	0.184047	air travel, socioeconomic, population, climate	0.184214	0.000166561
130	socioeconomic, population, climate, anemia, vector	0.178638	socioeconomic, population, climate, anemia	0.177478	-0.00116057
131	socioeconomic, population, vector, climate, historical cases	0.212372	socioeconomic, population, climate, historical cases	0.212573	0.000201525
132	air travel, population, climate, vector, serotype	0.185609	air travel, population, climate, serotype	0.185481	-0.000127693
133	population, climate, anemia, vector, serotype	0.179858	population, climate, anemia, serotype	0.179156	-0.000701671
134	population, vector, climate, historical cases, serotype	0.212976	population, climate, historical cases, serotype	0.212555	-0.000421113
135	air travel, population, climate, anemia, vector	0.181766	air travel, population, climate, anemia	0.181249	-0.000516035
136	air travel, population, vector, climate, historical cases	0.215888	air travel, population, climate, historical cases	0.215296	-0.000591632
137	population, vector, climate, anemia, historical cases	0.214903	population, climate, anemia, historical cases	0.21371	-0.00119296
138	air travel, socioeconomic, population, vector, serotype	0.205727	air travel, socioeconomic, population, serotype	0.206895	0.00116746
139	socioeconomic, population, anemia, vector, serotype	0.203286	socioeconomic, population, anemia, serotype	0.204717	0.00143072
140	socioeconomic, population, vector, historical cases, serotype	0.219352	socioeconomic, population, historical cases, serotype	0.220391	0.00103846
141	air travel, socioeconomic, population, anemia, vector	0.203084	air travel, socioeconomic, population, anemia	0.204167	0.00108322
142	air travel, socioeconomic, population, vector, historical cases	0.222318	air travel, socioeconomic, population, historical cases	0.224148	0.00183065
143	socioeconomic, population, vector, anemia, historical cases	0.220694	socioeconomic, population, anemia, historical cases	0.221412	0.000718807
144	air travel, population, anemia, vector, serotype	0.203982	air travel, population, anemia, serotype	0.206659	0.00267674
145	air travel, population, vector, historical cases, serotype	0.226013	air travel, population, historical cases, serotype	0.226861	0.000848007
146	population, vector, anemia, historical cases, serotype	0.221067	population, anemia, historical cases, serotype	0.221245	0.000177713
147	air travel, population, vector, anemia, historical cases	0.227612	air travel, population, anemia, historical cases	0.227316	-0.000295444
148	air travel, socioeconomic, climate, vector, serotype	0.214465	air travel, socioeconomic, climate, serotype	0.215322	0.000857789
149	socioeconomic, climate, anemia, vector, serotype	0.218978	socioeconomic, climate, anemia, serotype	0.218046	-0.000931372
150	socioeconomic, vector, climate, historical cases, serotype	0.227414	socioeconomic, climate, historical cases, serotype	0.226924	-0.000490257
151	air travel, socioeconomic, climate, anemia, vector	0.209641	air travel, socioeconomic, climate, anemia	0.208363	-0.00127812
152	air travel, socioeconomic, vector, climate, historical cases	0.22831	air travel, socioeconomic, climate, historical cases	0.228703	0.000393057
153	socioeconomic, vector, climate, anemia, historical cases	0.22835	socioeconomic, climate, anemia, historical cases	0.227978	-0.000371526
154	air travel, climate, anemia, vector, serotype	0.221997	air travel, climate, anemia, serotype	0.222791	0.000794674
155	air travel, vector, climate, historical cases, serotype	0.231552	air travel, climate, historical cases, serotype	0.231551	-1.35222e-06
156	vector, climate, anemia, historical cases, serotype	0.233747	climate, anemia, historical cases, serotype	0.232465	-0.00128262
157	air travel, vector, climate, anemia, historical cases	0.234879	air travel, climate, anemia, historical cases	0.234476	-0.000402464
158	air travel, socioeconomic, anemia, vector, serotype	0.317989	air travel, socioeconomic, anemia, serotype	0.324685	0.0066963
159	air travel, socioeconomic, vector, historical cases, serotype	0.252183	air travel, socioeconomic, historical cases, serotype	0.254116	0.00193233
160	socioeconomic, vector, anemia, historical cases, serotype	0.252857	socioeconomic, anemia, historical cases, serotype	0.253709	0.000852606
161	air travel, socioeconomic, vector, anemia, historical cases	0.250174	air travel, socioeconomic, anemia, historical cases	0.252718	0.00254374
162	air travel, vector, anemia, historical cases, serotype	0.265145	air travel, anemia, historical cases, serotype	0.269118	0.00397298
163	forest, socioeconomic, population, climate, vector, serotype	0.182159	forest, socioeconomic, population, climate, serotype	0.181608	-0.000551742
164	forest, socioeconomic, air travel, population, climate, vector	0.183655	forest, socioeconomic, air travel, population, climate	0.183428	-0.000227493
165	forest, socioeconomic, population, climate, anemia, vector	0.181011	forest, socioeconomic, population, climate, anemia	0.180053	-0.000958398
166	forest, socioeconomic, population, climate, historical cases, vector	0.213658	forest, socioeconomic, population, climate, historical cases	0.213679	2.13957e-05
167	forest, air travel, population, climate, vector, serotype	0.185611	forest, air travel, population, climate, serotype	0.184817	-0.000793172
168	forest, population, climate, anemia, vector, serotype	0.181232	forest, population, climate, anemia, serotype	0.180591	-0.000640795
169	forest, population, climate, historical cases, vector, serotype	0.213997	forest, population, climate, historical cases, serotype	0.213746	-0.000251357
170	air travel, forest, population, climate, anemia, vector	0.182261	air travel, forest, population, climate, anemia	0.181808	-0.00045361
171	air travel, forest, population, climate, historical cases, vector	0.216466	air travel, forest, population, climate, historical cases	0.216582	0.000115755
172	forest, population, climate, historical cases, anemia, vector	0.216689	forest, population, climate, historical cases, anemia	0.216327	-0.000362182
173	forest, socioeconomic, air travel, population, vector, serotype	0.201885	forest, socioeconomic, air travel, population, serotype	0.202879	0.000994428
174	forest, socioeconomic, population, anemia, vector, serotype	0.202649	forest, socioeconomic, population, anemia, serotype	0.202893	0.000244466
175	forest, socioeconomic, population, historical cases, vector, serotype	0.221494	forest, socioeconomic, population, historical cases, serotype	0.22223	0.000735613
176	air travel, forest, socioeconomic, population, anemia, vector	0.201895	air travel, forest, socioeconomic, population, anemia	0.20229	0.000395451
177	air travel, forest, socioeconomic, population, historical cases, vector	0.224625	air travel, forest, socioeconomic, population, historical cases	0.225046	0.000421294
178	forest, socioeconomic, population, historical cases, anemia, vector	0.222869	forest, socioeconomic, population, historical cases, anemia	0.223743	0.00087427
179	air travel, forest, population, anemia, vector, serotype	0.203364	air travel, forest, population, anemia, serotype	0.205785	0.00242163
180	air travel, forest, population, historical cases, vector, serotype	0.229153	air travel, forest, population, historical cases, serotype	0.229126	-2.66913e-05
181	forest, population, historical cases, anemia, vector, serotype	0.226397	forest, population, historical cases, anemia, serotype	0.225003	-0.00139381
182	air travel, forest, population, historical cases, anemia, vector	0.230978	air travel, forest, population, historical cases, anemia	0.230697	-0.000280229
183	forest, socioeconomic, air travel, climate, vector, serotype	0.208239	forest, socioeconomic, air travel, climate, serotype	0.208011	-0.000227629
184	forest, socioeconomic, climate, anemia, vector, serotype	0.206331	forest, socioeconomic, climate, anemia, serotype	0.20531	-0.00102017
185	forest, socioeconomic, climate, historical cases, vector, serotype	0.228047	forest, socioeconomic, climate, historical cases, serotype	0.227946	-0.000101279
186	air travel, forest, socioeconomic, climate, anemia, vector	0.202367	air travel, forest, socioeconomic, climate, anemia	0.202421	5.4233e-05
187	air travel, forest, socioeconomic, climate, historical cases, vector	0.229218	air travel, forest, socioeconomic, climate, historical cases	0.229523	0.000305015
188	forest, socioeconomic, climate, historical cases, anemia, vector	0.228526	forest, socioeconomic, climate, historical cases, anemia	0.228261	-0.00026506
189	air travel, forest, climate, anemia, vector, serotype	0.21048	air travel, forest, climate, anemia, serotype	0.211209	0.000728652
190	air travel, forest, climate, historical cases, vector, serotype	0.230462	air travel, forest, climate, historical cases, serotype	0.231901	0.00143901
191	forest, climate, historical cases, anemia, vector, serotype	0.232757	forest, climate, historical cases, anemia, serotype	0.231194	-0.00156363
192	air travel, forest, climate, historical cases, anemia, vector	0.234718	air travel, forest, climate, historical cases, anemia	0.234246	-0.000471991
193	air travel, forest, socioeconomic, anemia, vector, serotype	0.254475	air travel, forest, socioeconomic, anemia, serotype	0.258018	0.00354275
194	air travel, forest, socioeconomic, historical cases, vector, serotype	0.24931	air travel, forest, socioeconomic, historical cases, serotype	0.250821	0.00151089
195	forest, socioeconomic, historical cases, anemia, vector, serotype	0.252265	forest, socioeconomic, historical cases, anemia, serotype	0.253039	0.000773915
196	air travel, forest, socioeconomic, historical cases, anemia, vector	0.250651	air travel, forest, socioeconomic, historical cases, anemia	0.251931	0.00127992
197	air travel, forest, historical cases, anemia, vector, serotype	0.262693	air travel, forest, historical cases, anemia, serotype	0.265594	0.00290106
198	socioeconomic, air travel, population, climate, vector, serotype	0.184295	socioeconomic, air travel, population, climate, serotype	0.183984	-0.000310707
199	socioeconomic, population, climate, anemia, vector, serotype	0.178855	socioeconomic, population, climate, anemia, serotype	0.178411	-0.000443789
200	socioeconomic, population, climate, historical cases, vector, serotype	0.212921	socioeconomic, population, climate, historical cases, serotype	0.212993	7.22246e-05
201	air travel, socioeconomic, population, climate, anemia, vector	0.181265	air travel, socioeconomic, population, climate, anemia	0.180808	-0.000457506
202	air travel, socioeconomic, population, climate, historical cases, vector	0.215341	air travel, socioeconomic, population, climate, historical cases	0.215784	0.000443159
203	socioeconomic, population, climate, historical cases, anemia, vector	0.21362	socioeconomic, population, climate, historical cases, anemia	0.214499	0.000878196
204	air travel, population, climate, anemia, vector, serotype	0.181624	air travel, population, climate, anemia, serotype	0.181243	-0.000381267
205	air travel, population, climate, historical cases, vector, serotype	0.215216	air travel, population, climate, historical cases, serotype	0.215125	-9.11192e-05
206	population, climate, historical cases, anemia, vector, serotype	0.214618	population, climate, historical cases, anemia, serotype	0.214282	-0.000335825
207	air travel, population, climate, historical cases, anemia, vector	0.217809	air travel, population, climate, historical cases, anemia	0.216696	-0.00111309
208	air travel, socioeconomic, population, anemia, vector, serotype	0.202859	air travel, socioeconomic, population, anemia, serotype	0.204938	0.00207878
209	air travel, socioeconomic, population, historical cases, vector, serotype	0.22175	air travel, socioeconomic, population, historical cases, serotype	0.223362	0.00161209
210	socioeconomic, population, historical cases, anemia, vector, serotype	0.220333	socioeconomic, population, historical cases, anemia, serotype	0.221092	0.000759145
211	air travel, socioeconomic, population, historical cases, anemia, vector	0.223242	air travel, socioeconomic, population, historical cases, anemia	0.223792	0.000550115
212	air travel, population, historical cases, anemia, vector, serotype	0.226339	air travel, population, historical cases, anemia, serotype	0.227272	0.000933289
213	air travel, socioeconomic, climate, anemia, vector, serotype	0.210271	air travel, socioeconomic, climate, anemia, serotype	0.209688	-0.000583202
214	air travel, socioeconomic, climate, historical cases, vector, serotype	0.228139	air travel, socioeconomic, climate, historical cases, serotype	0.229149	0.00101
215	socioeconomic, climate, historical cases, anemia, vector, serotype	0.228366	socioeconomic, climate, historical cases, anemia, serotype	0.228033	-0.000332784
216	air travel, socioeconomic, climate, historical cases, anemia, vector	0.229491	air travel, socioeconomic, climate, historical cases, anemia	0.228843	-0.000647305
217	air travel, climate, historical cases, anemia, vector, serotype	0.234887	air travel, climate, historical cases, anemia, serotype	0.234005	-0.00088195
218	air travel, socioeconomic, historical cases, anemia, vector, serotype	0.249679	air travel, socioeconomic, historical cases, anemia, serotype	0.251852	0.00217292
219	forest, socioeconomic, air travel, population, climate, vector, serotype	0.183954	forest, socioeconomic, air travel, population, climate, serotype	0.184314	0.000359229
220	forest, socioeconomic, population, climate, anemia, vector, serotype	0.180442	forest, socioeconomic, population, climate, anemia, serotype	0.180043	-0.00039851
221	forest, socioeconomic, population, climate, historical cases, vector, serotype	0.213815	forest, socioeconomic, population, climate, historical cases, serotype	0.214152	0.000337803
222	forest, socioeconomic, air travel, population, climate, anemia, vector	0.182485	forest, socioeconomic, air travel, population, climate, anemia	0.182124	-0.000360704
223	forest, socioeconomic, air travel, population, climate, historical cases, vector	0.215784	forest, socioeconomic, air travel, population, climate, historical cases	0.215731	-5.32035e-05
224	forest, socioeconomic, population, climate, historical cases, anemia, vector	0.215023	forest, socioeconomic, population, climate, historical cases, anemia	0.214096	-0.000927127
225	forest, air travel, population, climate, anemia, vector, serotype	0.183065	forest, air travel, population, climate, anemia, serotype	0.183402	0.00033665
226	forest, air travel, population, climate, historical cases, vector, serotype	0.216576	forest, air travel, population, climate, historical cases, serotype	0.216663	8.72517e-05
227	forest, population, climate, historical cases, anemia, vector, serotype	0.216342	forest, population, climate, historical cases, anemia, serotype	0.216192	-0.00015005
228	air travel, forest, population, climate, historical cases, anemia, vector	0.218279	air travel, forest, population, climate, historical cases, anemia	0.217803	-0.00047668
229	forest, socioeconomic, air travel, population, anemia, vector, serotype	0.202298	forest, socioeconomic, air travel, population, anemia, serotype	0.20251	0.000212278
230	forest, socioeconomic, air travel, population, historical cases, vector, serotype	0.224394	forest, socioeconomic, air travel, population, historical cases, serotype	0.225181	0.00078731
231	forest, socioeconomic, population, historical cases, anemia, vector, serotype	0.223283	forest, socioeconomic, population, historical cases, anemia, serotype	0.22346	0.000176359
232	air travel, forest, socioeconomic, population, historical cases, anemia, vector	0.226208	air travel, forest, socioeconomic, population, historical cases, anemia	0.226787	0.000579187
233	air travel, forest, population, historical cases, anemia, vector, serotype	0.230763	air travel, forest, population, historical cases, anemia, serotype	0.23075	-1.32368e-05
234	forest, socioeconomic, air travel, climate, anemia, vector, serotype	0.204041	forest, socioeconomic, air travel, climate, anemia, serotype	0.2041	5.82641e-05
235	forest, socioeconomic, air travel, climate, historical cases, vector, serotype	0.228599	forest, socioeconomic, air travel, climate, historical cases, serotype	0.229073	0.000473764
236	forest, socioeconomic, climate, historical cases, anemia, vector, serotype	0.228615	forest, socioeconomic, climate, historical cases, anemia, serotype	0.228457	-0.000157586
237	air travel, forest, socioeconomic, climate, historical cases, anemia, vector	0.229085	air travel, forest, socioeconomic, climate, historical cases, anemia	0.229751	0.000666537
238	air travel, forest, climate, historical cases, anemia, vector, serotype	0.234842	air travel, forest, climate, historical cases, anemia, serotype	0.234707	-0.000135142
239	air travel, forest, socioeconomic, historical cases, anemia, vector, serotype	0.24939	air travel, forest, socioeconomic, historical cases, anemia, serotype	0.251075	0.00168523
240	socioeconomic, air travel, population, climate, anemia, vector, serotype	0.180942	socioeconomic, air travel, population, climate, anemia, serotype	0.181294	0.000352044
241	socioeconomic, air travel, population, climate, historical cases, vector, serotype	0.215054	socioeconomic, air travel, population, climate, historical cases, serotype	0.214967	-8.76612e-05
242	socioeconomic, population, climate, historical cases, anemia, vector, serotype	0.213092	socioeconomic, population, climate, historical cases, anemia, serotype	0.214065	0.000973169
243	air travel, socioeconomic, population, climate, historical cases, anemia, vector	0.215814	air travel, socioeconomic, population, climate, historical cases, anemia	0.215867	5.27563e-05
244	air travel, population, climate, historical cases, anemia, vector, serotype	0.216695	air travel, population, climate, historical cases, anemia, serotype	0.21575	-0.000945881
245	air travel, socioeconomic, population, historical cases, anemia, vector, serotype	0.223883	air travel, socioeconomic, population, historical cases, anemia, serotype	0.224067	0.000183979
246	air travel, socioeconomic, climate, historical cases, anemia, vector, serotype	0.228804	air travel, socioeconomic, climate, historical cases, anemia, serotype	0.228877	7.32783e-05
247	forest, socioeconomic, air travel, population, climate, anemia, vector, serotype	0.183219	forest, socioeconomic, air travel, population, climate, anemia, serotype	0.1826	-0.000619216
248	forest, socioeconomic, air travel, population, climate, historical cases, vector, serotype	0.215793	forest, socioeconomic, air travel, population, climate, historical cases, serotype	0.21622	0.000427107
249	forest, socioeconomic, population, climate, historical cases, anemia, vector, serotype	0.215039	forest, socioeconomic, population, climate, historical cases, anemia, serotype	0.214678	-0.00036064
250	forest, socioeconomic, air travel, population, climate, historical cases, anemia, vector	0.217007	forest, socioeconomic, air travel, population, climate, historical cases, anemia	0.21684	-0.000166072
251	forest, air travel, population, climate, historical cases, anemia, vector, serotype	0.218719	forest, air travel, population, climate, historical cases, anemia, serotype	0.218491	-0.000228061
252	forest, socioeconomic, air travel, population, historical cases, anemia, vector, serotype	0.225974	forest, socioeconomic, air travel, population, historical cases, anemia, serotype	0.226114	0.000139702
253	forest, socioeconomic, air travel, climate, historical cases, anemia, vector, serotype	0.228988	forest, socioeconomic, air travel, climate, historical cases, anemia, serotype	0.228062	-0.000925714
254	socioeconomic, air travel, population, climate, historical cases, anemia, vector, serotype	0.215711	socioeconomic, air travel, population, climate, historical cases, anemia, serotype	0.215724	1.25569e-05
255	forest, socioeconomic, air travel, population, climate, historical cases, anemia, vector, serotype	0.216512	forest, socioeconomic, air travel, population, climate, historical cases, anemia, serotype	0.21674	0.000228024

## Sheet: population
	Feature combination1	MSE1	Feature combination2	MSE2	MSE2-MSE1
1	forest, population	0.208518	forest	1.03298	0.824466
2	population, climate	0.181719	climate	0.265999	0.0842797
3	socioeconomic, population	0.204755	socioeconomic	0.733651	0.528896
4	population, vector	0.21036	vector	0.906922	0.696562
5	population, serotype	0.211276	serotype	0.921082	0.709806
6	air travel, population	0.207101	air travel	0.620234	0.413132
7	anemia, population	0.209635	anemia	0.807419	0.597784
8	population, historical cases	0.223149	historical cases	0.272021	0.0488722
9	forest, population, climate	0.181466	forest, climate	0.221409	0.0399436
10	forest, population, socioeconomic	0.202097	forest, socioeconomic	0.37471	0.172613
11	forest, population, vector	0.206556	forest, vector	0.810035	0.603479
12	forest, population, serotype	0.209458	forest, serotype	0.958308	0.74885
13	air travel, forest, population	0.205183	air travel, forest	0.350181	0.144997
14	anemia, forest, population	0.209668	anemia, forest	0.452916	0.243248
15	forest, population, historical cases	0.22683	forest, historical cases	0.275923	0.0490932
16	socioeconomic, population, climate	0.180035	socioeconomic, climate	0.22628	0.0462453
17	population, climate, vector	0.182546	climate, vector	0.266495	0.0839484
18	population, climate, serotype	0.181809	climate, serotype	0.26484	0.0830313
19	air travel, population, climate	0.184746	air travel, climate	0.233184	0.0484379
20	anemia, population, climate	0.179515	anemia, climate	0.23599	0.0564754
21	population, climate, historical cases	0.213022	climate, historical cases	0.230303	0.0172814
22	socioeconomic, population, vector	0.204397	socioeconomic, vector	0.655868	0.451472
23	socioeconomic, population, serotype	0.206067	socioeconomic, serotype	0.69703	0.490963
24	air travel, socioeconomic, population	0.206306	air travel, socioeconomic	0.381083	0.174777
25	anemia, socioeconomic, population	0.203529	anemia, socioeconomic	0.500493	0.296964
26	socioeconomic, population, historical cases	0.219509	socioeconomic, historical cases	0.261952	0.0424434
27	population, vector, serotype	0.210414	vector, serotype	0.850385	0.639971
28	air travel, population, vector	0.205642	air travel, vector	0.584444	0.378802
29	anemia, population, vector	0.207382	anemia, vector	0.750085	0.542702
30	historical cases, population, vector	0.222977	historical cases, vector	0.270478	0.0475012
31	air travel, population, serotype	0.20805	air travel, serotype	0.578856	0.370806
32	anemia, population, serotype	0.210213	anemia, serotype	0.721048	0.510835
33	population, historical cases, serotype	0.223171	historical cases, serotype	0.271197	0.0480254
34	anemia, air travel, population	0.205834	anemia, air travel	0.397834	0.192
35	air travel, population, historical cases	0.226965	air travel, historical cases	0.269984	0.0430186
36	anemia, population, historical cases	0.222644	anemia, historical cases	0.269184	0.0465396
37	forest, population, climate, socioeconomic	0.181115	forest, climate, socioeconomic	0.212383	0.0312676
38	forest, population, climate, vector	0.182915	forest, climate, vector	0.220775	0.0378601
39	forest, population, climate, serotype	0.181668	forest, climate, serotype	0.221137	0.0394695
40	air travel, forest, population, climate	0.185584	air travel, forest, climate	0.216288	0.0307041
41	anemia, forest, population, climate	0.181035	anemia, forest, climate	0.210233	0.0291984
42	forest, population, climate, historical cases	0.213904	forest, climate, historical cases	0.227793	0.0138885
43	forest, population, socioeconomic, vector	0.20224	forest, socioeconomic, vector	0.366887	0.164647
44	forest, population, socioeconomic, serotype	0.202702	forest, socioeconomic, serotype	0.38615	0.183448
45	air travel, forest, population, socioeconomic	0.202369	air travel, forest, socioeconomic	0.278161	0.0757915
46	anemia, forest, population, socioeconomic	0.202305	anemia, forest, socioeconomic	0.326708	0.124403
47	forest, population, socioeconomic, historical cases	0.221625	forest, socioeconomic, historical cases	0.253068	0.0314429
48	forest, population, vector, serotype	0.207512	forest, vector, serotype	0.745523	0.538011
49	air travel, forest, population, vector	0.202861	air travel, forest, vector	0.345771	0.14291
50	anemia, forest, population, vector	0.206938	anemia, forest, vector	0.423496	0.216558
51	historical cases, forest, population, vector	0.226958	historical cases, forest, vector	0.274189	0.0472301
52	air travel, forest, population, serotype	0.205315	air travel, forest, serotype	0.34048	0.135165
53	anemia, forest, population, serotype	0.209418	anemia, forest, serotype	0.464868	0.25545
54	forest, population, historical cases, serotype	0.226756	forest, historical cases, serotype	0.273631	0.0468749
55	air travel, forest, population, anemia	0.205474	air travel, forest, anemia	0.286532	0.0810585
56	air travel, forest, population, historical cases	0.229932	air travel, forest, historical cases	0.266199	0.0362674
57	anemia, forest, population, historical cases	0.226472	anemia, forest, historical cases	0.270022	0.0435498
58	socioeconomic, population, climate, vector	0.180618	socioeconomic, climate, vector	0.227863	0.0472456
59	socioeconomic, population, climate, serotype	0.179993	socioeconomic, climate, serotype	0.228437	0.0484442
60	air travel, socioeconomic, population, climate	0.184214	air travel, socioeconomic, climate	0.21403	0.0298161
61	anemia, socioeconomic, population, climate	0.177478	anemia, socioeconomic, climate	0.216292	0.0388142
62	socioeconomic, population, climate, historical cases	0.212573	socioeconomic, climate, historical cases	0.227666	0.0150925
63	population, climate, vector, serotype	0.182631	climate, vector, serotype	0.266282	0.0836514
64	air travel, population, climate, vector	0.185575	air travel, climate, vector	0.233317	0.0477428
65	anemia, population, climate, vector	0.179575	anemia, climate, vector	0.235332	0.055757
66	historical cases, population, climate, vector	0.212843	historical cases, climate, vector	0.232021	0.0191779
67	air travel, population, climate, serotype	0.185481	air travel, climate, serotype	0.234164	0.048683
68	anemia, population, climate, serotype	0.179156	anemia, climate, serotype	0.235842	0.0566854
69	population, climate, historical cases, serotype	0.212555	climate, historical cases, serotype	0.229612	0.0170567
70	anemia, air travel, population, climate	0.181249	anemia, air travel, climate	0.222117	0.0408677
71	air travel, population, climate, historical cases	0.215296	air travel, climate, historical cases	0.230533	0.0152371
72	anemia, population, climate, historical cases	0.21371	anemia, climate, historical cases	0.23303	0.0193205
73	socioeconomic, population, vector, serotype	0.205404	socioeconomic, vector, serotype	0.646854	0.44145
74	air travel, socioeconomic, population, vector	0.205188	air travel, socioeconomic, vector	0.3675	0.162312
75	anemia, socioeconomic, population, vector	0.202544	anemia, socioeconomic, vector	0.469405	0.266861
76	historical cases, socioeconomic, population, vector	0.220357	historical cases, socioeconomic, vector	0.261849	0.041492
77	air travel, socioeconomic, population, serotype	0.206895	air travel, socioeconomic, serotype	0.378923	0.172028
78	anemia, socioeconomic, population, serotype	0.204717	anemia, socioeconomic, serotype	0.49272	0.288004
79	socioeconomic, population, historical cases, serotype	0.220391	socioeconomic, historical cases, serotype	0.260371	0.0399801
80	air travel, socioeconomic, population, anemia	0.204167	air travel, socioeconomic, anemia	0.325603	0.121436
81	air travel, socioeconomic, population, historical cases	0.224148	air travel, socioeconomic, historical cases	0.255423	0.0312744
82	anemia, socioeconomic, population, historical cases	0.221412	anemia, socioeconomic, historical cases	0.254891	0.0334787
83	air travel, population, vector, serotype	0.20654	air travel, vector, serotype	0.54661	0.340071
84	anemia, population, vector, serotype	0.207463	anemia, vector, serotype	0.700821	0.493357
85	historical cases, population, vector, serotype	0.222746	historical cases, vector, serotype	0.26939	0.0466441
86	anemia, air travel, population, vector	0.203644	anemia, air travel, vector	0.388087	0.184443
87	historical cases, air travel, population, vector	0.226126	historical cases, air travel, vector	0.265923	0.0397975
88	anemia, population, historical cases, vector	0.221589	anemia, historical cases, vector	0.268514	0.0469246
89	anemia, air travel, population, serotype	0.206659	anemia, air travel, serotype	0.39067	0.184011
90	air travel, population, historical cases, serotype	0.226861	air travel, historical cases, serotype	0.270547	0.0436855
91	anemia, population, historical cases, serotype	0.221245	anemia, historical cases, serotype	0.268405	0.0471595
92	anemia, air travel, population, historical cases	0.227316	anemia, air travel, historical cases	0.269536	0.0422196
93	forest, socioeconomic, population, climate, vector	0.181962	forest, socioeconomic, climate, vector	0.213953	0.0319907
94	forest, socioeconomic, population, climate, serotype	0.181608	forest, socioeconomic, climate, serotype	0.213791	0.0321836
95	air travel, forest, socioeconomic, population, climate	0.183428	air travel, forest, socioeconomic, climate	0.207064	0.0236363
96	forest, socioeconomic, population, climate, anemia	0.180053	forest, socioeconomic, climate, anemia	0.204493	0.0244403
97	forest, socioeconomic, population, climate, historical cases	0.213679	forest, socioeconomic, climate, historical cases	0.227663	0.0139837
98	forest, population, climate, vector, serotype	0.183563	forest, climate, vector, serotype	0.222119	0.0385559
99	air travel, forest, population, climate, vector	0.184692	air travel, forest, climate, vector	0.216435	0.0317426
100	forest, population, climate, anemia, vector	0.18138	forest, climate, anemia, vector	0.209847	0.0284666
101	forest, population, vector, climate, historical cases	0.214257	forest, vector, climate, historical cases	0.228761	0.0145042
102	air travel, forest, population, climate, serotype	0.184817	air travel, forest, climate, serotype	0.216645	0.0318276
103	forest, population, climate, anemia, serotype	0.180591	forest, climate, anemia, serotype	0.210126	0.0295348
104	forest, population, climate, historical cases, serotype	0.213746	forest, climate, historical cases, serotype	0.22821	0.0144646
105	air travel, forest, population, climate, anemia	0.181808	air travel, forest, climate, anemia	0.209104	0.0272967
106	air travel, forest, population, climate, historical cases	0.216582	air travel, forest, climate, historical cases	0.231373	0.014791
107	forest, population, climate, anemia, historical cases	0.216327	forest, climate, anemia, historical cases	0.231742	0.0154153
108	forest, socioeconomic, population, vector, serotype	0.202416	forest, socioeconomic, vector, serotype	0.367823	0.165407
109	air travel, forest, socioeconomic, population, vector	0.2019	air travel, forest, socioeconomic, vector	0.27075	0.0688501
110	forest, socioeconomic, population, anemia, vector	0.202113	forest, socioeconomic, anemia, vector	0.321784	0.119671
111	forest, socioeconomic, population, vector, historical cases	0.221529	forest, socioeconomic, vector, historical cases	0.252964	0.0314353
112	air travel, forest, socioeconomic, population, serotype	0.202879	air travel, forest, socioeconomic, serotype	0.275465	0.0725863
113	forest, socioeconomic, population, anemia, serotype	0.202893	forest, socioeconomic, anemia, serotype	0.341423	0.13853
114	forest, socioeconomic, population, historical cases, serotype	0.22223	forest, socioeconomic, historical cases, serotype	0.252283	0.0300538
115	air travel, forest, socioeconomic, population, anemia	0.20229	air travel, forest, socioeconomic, anemia	0.260079	0.0577884
116	air travel, forest, socioeconomic, population, historical cases	0.225046	air travel, forest, socioeconomic, historical cases	0.251486	0.0264401
117	forest, socioeconomic, population, anemia, historical cases	0.223743	forest, socioeconomic, anemia, historical cases	0.253712	0.0299692
118	air travel, forest, population, vector, serotype	0.203025	air travel, forest, vector, serotype	0.334646	0.131621
119	forest, population, anemia, vector, serotype	0.207246	forest, anemia, vector, serotype	0.417032	0.209786
120	forest, population, vector, historical cases, serotype	0.225994	forest, vector, historical cases, serotype	0.27167	0.0456756
121	air travel, forest, population, anemia, vector	0.203264	air travel, forest, anemia, vector	0.287404	0.0841403
122	air travel, forest, population, vector, historical cases	0.229959	air travel, forest, vector, historical cases	0.263901	0.0339413
123	forest, population, vector, anemia, historical cases	0.22717	forest, vector, anemia, historical cases	0.268629	0.0414593
124	air travel, forest, population, anemia, serotype	0.205785	air travel, forest, anemia, serotype	0.281995	0.0762096
125	air travel, forest, population, historical cases, serotype	0.229126	air travel, forest, historical cases, serotype	0.265765	0.0366388
126	forest, population, anemia, historical cases, serotype	0.225003	forest, anemia, historical cases, serotype	0.269059	0.0440561
127	air travel, forest, population, anemia, historical cases	0.230697	air travel, forest, anemia, historical cases	0.26614	0.0354429
128	socioeconomic, population, climate, vector, serotype	0.181219	socioeconomic, climate, vector, serotype	0.228813	0.0475946
129	air travel, socioeconomic, population, climate, vector	0.184047	air travel, socioeconomic, climate, vector	0.214287	0.0302402
130	socioeconomic, population, climate, anemia, vector	0.178638	socioeconomic, climate, anemia, vector	0.218193	0.0395547
131	socioeconomic, population, vector, climate, historical cases	0.212372	socioeconomic, vector, climate, historical cases	0.22757	0.0151985
132	air travel, socioeconomic, population, climate, serotype	0.183984	air travel, socioeconomic, climate, serotype	0.215322	0.031338
133	socioeconomic, population, climate, anemia, serotype	0.178411	socioeconomic, climate, anemia, serotype	0.218046	0.0396348
134	socioeconomic, population, climate, historical cases, serotype	0.212993	socioeconomic, climate, historical cases, serotype	0.226924	0.0139308
135	air travel, socioeconomic, population, climate, anemia	0.180808	air travel, socioeconomic, climate, anemia	0.208363	0.0275554
136	air travel, socioeconomic, population, climate, historical cases	0.215784	air travel, socioeconomic, climate, historical cases	0.228703	0.0129195
137	socioeconomic, population, climate, anemia, historical cases	0.214499	socioeconomic, climate, anemia, historical cases	0.227978	0.0134798
138	air travel, population, climate, vector, serotype	0.185609	air travel, climate, vector, serotype	0.233733	0.0481239
139	population, climate, anemia, vector, serotype	0.179858	climate, anemia, vector, serotype	0.234679	0.0548214
140	population, vector, climate, historical cases, serotype	0.212976	vector, climate, historical cases, serotype	0.231776	0.0187994
141	air travel, population, climate, anemia, vector	0.181766	air travel, climate, anemia, vector	0.222649	0.0408835
142	air travel, population, vector, climate, historical cases	0.215888	air travel, vector, climate, historical cases	0.231199	0.0153113
143	population, vector, climate, anemia, historical cases	0.214903	vector, climate, anemia, historical cases	0.234303	0.0194007
144	air travel, population, climate, anemia, serotype	0.181243	air travel, climate, anemia, serotype	0.222791	0.0415487
145	air travel, population, climate, historical cases, serotype	0.215125	air travel, climate, historical cases, serotype	0.231551	0.016426
146	population, climate, anemia, historical cases, serotype	0.214282	climate, anemia, historical cases, serotype	0.232465	0.0181827
147	air travel, population, climate, anemia, historical cases	0.216696	air travel, climate, anemia, historical cases	0.234476	0.0177801
148	air travel, socioeconomic, population, vector, serotype	0.205727	air travel, socioeconomic, vector, serotype	0.367776	0.162049
149	socioeconomic, population, anemia, vector, serotype	0.203286	socioeconomic, anemia, vector, serotype	0.457556	0.25427
150	socioeconomic, population, vector, historical cases, serotype	0.219352	socioeconomic, vector, historical cases, serotype	0.259108	0.0397557
151	air travel, socioeconomic, population, anemia, vector	0.203084	air travel, socioeconomic, anemia, vector	0.316129	0.113045
152	air travel, socioeconomic, population, vector, historical cases	0.222318	air travel, socioeconomic, vector, historical cases	0.25404	0.0317223
153	socioeconomic, population, vector, anemia, historical cases	0.220694	socioeconomic, vector, anemia, historical cases	0.253107	0.0324136
154	air travel, socioeconomic, population, anemia, serotype	0.204938	air travel, socioeconomic, anemia, serotype	0.324685	0.119747
155	air travel, socioeconomic, population, historical cases, serotype	0.223362	air travel, socioeconomic, historical cases, serotype	0.254116	0.0307538
156	socioeconomic, population, anemia, historical cases, serotype	0.221092	socioeconomic, anemia, historical cases, serotype	0.253709	0.0326174
157	air travel, socioeconomic, population, anemia, historical cases	0.223792	air travel, socioeconomic, anemia, historical cases	0.252718	0.0289257
158	air travel, population, anemia, vector, serotype	0.203982	air travel, anemia, vector, serotype	0.382351	0.178369
159	air travel, population, vector, historical cases, serotype	0.226013	air travel, vector, historical cases, serotype	0.265945	0.0399315
160	population, vector, anemia, historical cases, serotype	0.221067	vector, anemia, historical cases, serotype	0.267407	0.0463398
161	air travel, population, vector, anemia, historical cases	0.227612	air travel, vector, anemia, historical cases	0.266831	0.0392189
162	air travel, population, anemia, historical cases, serotype	0.227272	air travel, anemia, historical cases, serotype	0.269118	0.0418463
163	forest, socioeconomic, population, climate, vector, serotype	0.182159	forest, socioeconomic, climate, vector, serotype	0.214152	0.0319925
164	forest, socioeconomic, air travel, population, climate, vector	0.183655	forest, socioeconomic, air travel, climate, vector	0.207199	0.0235441
165	forest, socioeconomic, population, climate, anemia, vector	0.181011	forest, socioeconomic, climate, anemia, vector	0.205741	0.0247295
166	forest, socioeconomic, population, climate, historical cases, vector	0.213658	forest, socioeconomic, climate, historical cases, vector	0.228373	0.014715
167	forest, socioeconomic, air travel, population, climate, serotype	0.184314	forest, socioeconomic, air travel, climate, serotype	0.208011	0.0236973
168	forest, socioeconomic, population, climate, anemia, serotype	0.180043	forest, socioeconomic, climate, anemia, serotype	0.20531	0.025267
169	forest, socioeconomic, population, climate, historical cases, serotype	0.214152	forest, socioeconomic, climate, historical cases, serotype	0.227946	0.0137932
170	air travel, forest, socioeconomic, population, climate, anemia	0.182124	air travel, forest, socioeconomic, climate, anemia	0.202421	0.0202976
171	air travel, forest, socioeconomic, population, climate, historical cases	0.215731	air travel, forest, socioeconomic, climate, historical cases	0.229523	0.0137922
172	forest, socioeconomic, population, climate, anemia, historical cases	0.214096	forest, socioeconomic, climate, anemia, historical cases	0.228261	0.014165
173	forest, air travel, population, climate, vector, serotype	0.185611	forest, air travel, climate, vector, serotype	0.217924	0.0323133
174	forest, population, climate, anemia, vector, serotype	0.181232	forest, climate, anemia, vector, serotype	0.209778	0.0285456
175	forest, population, climate, historical cases, vector, serotype	0.213997	forest, climate, historical cases, vector, serotype	0.228887	0.0148896
176	air travel, forest, population, climate, anemia, vector	0.182261	air travel, forest, climate, anemia, vector	0.209341	0.0270796
177	air travel, forest, population, climate, historical cases, vector	0.216466	air travel, forest, climate, historical cases, vector	0.231365	0.0148989
178	forest, population, climate, historical cases, anemia, vector	0.216689	forest, climate, historical cases, anemia, vector	0.232342	0.0156527
179	air travel, forest, population, climate, anemia, serotype	0.183402	air travel, forest, climate, anemia, serotype	0.211209	0.0278067
180	air travel, forest, population, climate, historical cases, serotype	0.216663	air travel, forest, climate, historical cases, serotype	0.231901	0.0152377
181	forest, population, climate, anemia, historical cases, serotype	0.216192	forest, climate, anemia, historical cases, serotype	0.231194	0.0150017
182	air travel, forest, population, climate, anemia, historical cases	0.217803	air travel, forest, climate, anemia, historical cases	0.234246	0.0164438
183	forest, socioeconomic, air travel, population, vector, serotype	0.201885	forest, socioeconomic, air travel, vector, serotype	0.269651	0.0677668
184	forest, socioeconomic, population, anemia, vector, serotype	0.202649	forest, socioeconomic, anemia, vector, serotype	0.325491	0.122842
185	forest, socioeconomic, population, historical cases, vector, serotype	0.221494	forest, socioeconomic, historical cases, vector, serotype	0.251767	0.0302731
186	air travel, forest, socioeconomic, population, anemia, vector	0.201895	air travel, forest, socioeconomic, anemia, vector	0.256019	0.0541244
187	air travel, forest, socioeconomic, population, historical cases, vector	0.224625	air travel, forest, socioeconomic, historical cases, vector	0.249687	0.0250623
188	forest, socioeconomic, population, historical cases, anemia, vector	0.222869	forest, socioeconomic, historical cases, anemia, vector	0.252454	0.0295849
189	air travel, forest, socioeconomic, population, anemia, serotype	0.20251	air travel, forest, socioeconomic, anemia, serotype	0.258018	0.0555076
190	air travel, forest, socioeconomic, population, historical cases, serotype	0.225181	air travel, forest, socioeconomic, historical cases, serotype	0.250821	0.0256399
191	forest, socioeconomic, population, anemia, historical cases, serotype	0.22346	forest, socioeconomic, anemia, historical cases, serotype	0.253039	0.029579
192	air travel, forest, socioeconomic, population, anemia, historical cases	0.226787	air travel, forest, socioeconomic, anemia, historical cases	0.251931	0.0251442
193	air travel, forest, population, anemia, vector, serotype	0.203364	air travel, forest, anemia, vector, serotype	0.283865	0.0805016
194	air travel, forest, population, historical cases, vector, serotype	0.229153	air travel, forest, historical cases, vector, serotype	0.262195	0.0330428
195	forest, population, historical cases, anemia, vector, serotype	0.226397	forest, historical cases, anemia, vector, serotype	0.266158	0.0397605
196	air travel, forest, population, historical cases, anemia, vector	0.230978	air travel, forest, historical cases, anemia, vector	0.263891	0.0329139
197	air travel, forest, population, anemia, historical cases, serotype	0.23075	air travel, forest, anemia, historical cases, serotype	0.265594	0.0348449
198	socioeconomic, air travel, population, climate, vector, serotype	0.184295	socioeconomic, air travel, climate, vector, serotype	0.214465	0.0301695
199	socioeconomic, population, climate, anemia, vector, serotype	0.178855	socioeconomic, climate, anemia, vector, serotype	0.218978	0.0401224
200	socioeconomic, population, climate, historical cases, vector, serotype	0.212921	socioeconomic, climate, historical cases, vector, serotype	0.227414	0.0144933
201	air travel, socioeconomic, population, climate, anemia, vector	0.181265	air travel, socioeconomic, climate, anemia, vector	0.209641	0.028376
202	air travel, socioeconomic, population, climate, historical cases, vector	0.215341	air travel, socioeconomic, climate, historical cases, vector	0.22831	0.0129696
203	socioeconomic, population, climate, historical cases, anemia, vector	0.21362	socioeconomic, climate, historical cases, anemia, vector	0.22835	0.0147296
204	air travel, socioeconomic, population, climate, anemia, serotype	0.181294	air travel, socioeconomic, climate, anemia, serotype	0.209688	0.0283933
205	air travel, socioeconomic, population, climate, historical cases, serotype	0.214967	air travel, socioeconomic, climate, historical cases, serotype	0.229149	0.0141822
206	socioeconomic, population, climate, anemia, historical cases, serotype	0.214065	socioeconomic, climate, anemia, historical cases, serotype	0.228033	0.0139675
207	air travel, socioeconomic, population, climate, anemia, historical cases	0.215867	air travel, socioeconomic, climate, anemia, historical cases	0.228843	0.0129765
208	air travel, population, climate, anemia, vector, serotype	0.181624	air travel, climate, anemia, vector, serotype	0.221997	0.0403728
209	air travel, population, climate, historical cases, vector, serotype	0.215216	air travel, climate, historical cases, vector, serotype	0.231552	0.0163362
210	population, climate, historical cases, anemia, vector, serotype	0.214618	climate, historical cases, anemia, vector, serotype	0.233747	0.0191295
211	air travel, population, climate, historical cases, anemia, vector	0.217809	air travel, climate, historical cases, anemia, vector	0.234879	0.0170695
212	air travel, population, climate, anemia, historical cases, serotype	0.21575	air travel, climate, anemia, historical cases, serotype	0.234005	0.0182552
213	air travel, socioeconomic, population, anemia, vector, serotype	0.202859	air travel, socioeconomic, anemia, vector, serotype	0.317989	0.11513
214	air travel, socioeconomic, population, historical cases, vector, serotype	0.22175	air travel, socioeconomic, historical cases, vector, serotype	0.252183	0.0304336
215	socioeconomic, population, historical cases, anemia, vector, serotype	0.220333	socioeconomic, historical cases, anemia, vector, serotype	0.252857	0.0325239
216	air travel, socioeconomic, population, historical cases, anemia, vector	0.223242	air travel, socioeconomic, historical cases, anemia, vector	0.250174	0.0269321
217	air travel, socioeconomic, population, anemia, historical cases, serotype	0.224067	air travel, socioeconomic, anemia, historical cases, serotype	0.251852	0.0277844
218	air travel, population, historical cases, anemia, vector, serotype	0.226339	air travel, historical cases, anemia, vector, serotype	0.265145	0.0388067
219	forest, socioeconomic, air travel, population, climate, vector, serotype	0.183954	forest, socioeconomic, air travel, climate, vector, serotype	0.208239	0.0242842
220	forest, socioeconomic, population, climate, anemia, vector, serotype	0.180442	forest, socioeconomic, climate, anemia, vector, serotype	0.206331	0.0258886
221	forest, socioeconomic, population, climate, historical cases, vector, serotype	0.213815	forest, socioeconomic, climate, historical cases, vector, serotype	0.228047	0.0142323
222	forest, socioeconomic, air travel, population, climate, anemia, vector	0.182485	forest, socioeconomic, air travel, climate, anemia, vector	0.202367	0.0198826
223	forest, socioeconomic, air travel, population, climate, historical cases, vector	0.215784	forest, socioeconomic, air travel, climate, historical cases, vector	0.229218	0.013434
224	forest, socioeconomic, population, climate, historical cases, anemia, vector	0.215023	forest, socioeconomic, climate, historical cases, anemia, vector	0.228526	0.013503
225	forest, socioeconomic, air travel, population, climate, anemia, serotype	0.1826	forest, socioeconomic, air travel, climate, anemia, serotype	0.2041	0.0214998
226	forest, socioeconomic, air travel, population, climate, historical cases, serotype	0.21622	forest, socioeconomic, air travel, climate, historical cases, serotype	0.229073	0.0128531
227	forest, socioeconomic, population, climate, anemia, historical cases, serotype	0.214678	forest, socioeconomic, climate, anemia, historical cases, serotype	0.228457	0.0137788
228	air travel, forest, socioeconomic, population, climate, anemia, historical cases	0.21684	air travel, forest, socioeconomic, climate, anemia, historical cases	0.229751	0.0129108
229	forest, air travel, population, climate, anemia, vector, serotype	0.183065	forest, air travel, climate, anemia, vector, serotype	0.21048	0.0274147
230	forest, air travel, population, climate, historical cases, vector, serotype	0.216576	forest, air travel, climate, historical cases, vector, serotype	0.230462	0.0138859
231	forest, population, climate, historical cases, anemia, vector, serotype	0.216342	forest, climate, historical cases, anemia, vector, serotype	0.232757	0.0164152
232	air travel, forest, population, climate, historical cases, anemia, vector	0.218279	air travel, forest, climate, historical cases, anemia, vector	0.234718	0.0164391
233	air travel, forest, population, climate, anemia, historical cases, serotype	0.218491	air travel, forest, climate, anemia, historical cases, serotype	0.234707	0.0162154
234	forest, socioeconomic, air travel, population, anemia, vector, serotype	0.202298	forest, socioeconomic, air travel, anemia, vector, serotype	0.254475	0.0521771
235	forest, socioeconomic, air travel, population, historical cases, vector, serotype	0.224394	forest, socioeconomic, air travel, historical cases, vector, serotype	0.24931	0.0249163
236	forest, socioeconomic, population, historical cases, anemia, vector, serotype	0.223283	forest, socioeconomic, historical cases, anemia, vector, serotype	0.252265	0.0289814
237	air travel, forest, socioeconomic, population, historical cases, anemia, vector	0.226208	air travel, forest, socioeconomic, historical cases, anemia, vector	0.250651	0.0244435
238	air travel, forest, socioeconomic, population, anemia, historical cases, serotype	0.226114	air travel, forest, socioeconomic, anemia, historical cases, serotype	0.251075	0.0249607
239	air travel, forest, population, historical cases, anemia, vector, serotype	0.230763	air travel, forest, historical cases, anemia, vector, serotype	0.262693	0.0319306
240	socioeconomic, air travel, population, climate, anemia, vector, serotype	0.180942	socioeconomic, air travel, climate, anemia, vector, serotype	0.210271	0.0293285
241	socioeconomic, air travel, population, climate, historical cases, vector, serotype	0.215054	socioeconomic, air travel, climate, historical cases, vector, serotype	0.228139	0.0130846
242	socioeconomic, population, climate, historical cases, anemia, vector, serotype	0.213092	socioeconomic, climate, historical cases, anemia, vector, serotype	0.228366	0.0152734
243	air travel, socioeconomic, population, climate, historical cases, anemia, vector	0.215814	air travel, socioeconomic, climate, historical cases, anemia, vector	0.229491	0.0136765
244	air travel, socioeconomic, population, climate, anemia, historical cases, serotype	0.215724	air travel, socioeconomic, climate, anemia, historical cases, serotype	0.228877	0.0131537
245	air travel, population, climate, historical cases, anemia, vector, serotype	0.216695	air travel, climate, historical cases, anemia, vector, serotype	0.234887	0.0181913
246	air travel, socioeconomic, population, historical cases, anemia, vector, serotype	0.223883	air travel, socioeconomic, historical cases, anemia, vector, serotype	0.249679	0.0257954
247	forest, socioeconomic, air travel, population, climate, anemia, vector, serotype	0.183219	forest, socioeconomic, air travel, climate, anemia, vector, serotype	0.204041	0.0208223
248	forest, socioeconomic, air travel, population, climate, historical cases, vector, serotype	0.215793	forest, socioeconomic, air travel, climate, historical cases, vector, serotype	0.228599	0.0128065
249	forest, socioeconomic, population, climate, historical cases, anemia, vector, serotype	0.215039	forest, socioeconomic, climate, historical cases, anemia, vector, serotype	0.228615	0.0135758
250	forest, socioeconomic, air travel, population, climate, historical cases, anemia, vector	0.217007	forest, socioeconomic, air travel, climate, historical cases, anemia, vector	0.229085	0.0120782
251	forest, socioeconomic, air travel, population, climate, anemia, historical cases, serotype	0.21674	forest, socioeconomic, air travel, climate, anemia, historical cases, serotype	0.228062	0.0113222
252	forest, air travel, population, climate, historical cases, anemia, vector, serotype	0.218719	forest, air travel, climate, historical cases, anemia, vector, serotype	0.234842	0.0161225
253	forest, socioeconomic, air travel, population, historical cases, anemia, vector, serotype	0.225974	forest, socioeconomic, air travel, historical cases, anemia, vector, serotype	0.24939	0.0234152
254	socioeconomic, air travel, population, climate, historical cases, anemia, vector, serotype	0.215711	socioeconomic, air travel, climate, historical cases, anemia, vector, serotype	0.228804	0.013093
255	forest, socioeconomic, air travel, population, climate, historical cases, anemia, vector, serotype	0.216512	forest, socioeconomic, air travel, climate, historical cases, anemia, vector, serotype	0.228988	0.0124759

## Sheet: forest
	Feature combination1	MSE1	Feature combination2	MSE2	MSE2-MSE1
1	forest, population	0.208518	population	0.211363	0.00284501
2	forest, climate	0.221409	climate	0.265999	0.0445893
3	forest, socioeconomic	0.37471	socioeconomic	0.733651	0.358941
4	forest, vector	0.810035	vector	0.906922	0.0968876
5	forest, serotype	0.958308	serotype	0.921082	-0.0372255
6	air travel, forest	0.350181	air travel	0.620234	0.270053
7	anemia, forest	0.452916	anemia	0.807419	0.354503
8	forest, historical cases	0.275923	historical cases	0.272021	-0.00390212
9	forest, population, climate	0.181466	population, climate	0.181719	0.000253138
10	forest, population, socioeconomic	0.202097	population, socioeconomic	0.204755	0.00265776
11	forest, population, vector	0.206556	population, vector	0.21036	0.00380478
12	forest, population, serotype	0.209458	population, serotype	0.211276	0.00181885
13	air travel, forest, population	0.205183	air travel, population	0.207101	0.00191822
14	anemia, forest, population	0.209668	anemia, population	0.209635	-3.31033e-05
15	forest, population, historical cases	0.22683	population, historical cases	0.223149	-0.00368106
16	forest, climate, socioeconomic	0.212383	climate, socioeconomic	0.22628	0.0138978
17	forest, climate, vector	0.220775	climate, vector	0.266495	0.0457201
18	forest, climate, serotype	0.221137	climate, serotype	0.26484	0.0437028
19	air travel, forest, climate	0.216288	air travel, climate	0.233184	0.0168956
20	anemia, forest, climate	0.210233	anemia, climate	0.23599	0.0257568
21	forest, climate, historical cases	0.227793	climate, historical cases	0.230303	0.00251064
22	forest, socioeconomic, vector	0.366887	socioeconomic, vector	0.655868	0.288981
23	forest, socioeconomic, serotype	0.38615	socioeconomic, serotype	0.69703	0.310881
24	air travel, forest, socioeconomic	0.278161	air travel, socioeconomic	0.381083	0.102922
25	anemia, forest, socioeconomic	0.326708	anemia, socioeconomic	0.500493	0.173785
26	forest, socioeconomic, historical cases	0.253068	socioeconomic, historical cases	0.261952	0.00888459
27	forest, vector, serotype	0.745523	vector, serotype	0.850385	0.104862
28	air travel, forest, vector	0.345771	air travel, vector	0.584444	0.238672
29	anemia, forest, vector	0.423496	anemia, vector	0.750085	0.326588
30	historical cases, forest, vector	0.274189	historical cases, vector	0.270478	-0.00371044
31	air travel, forest, serotype	0.34048	air travel, serotype	0.578856	0.238376
32	anemia, forest, serotype	0.464868	anemia, serotype	0.721048	0.256179
33	forest, historical cases, serotype	0.273631	historical cases, serotype	0.271197	-0.0024341
34	air travel, forest, anemia	0.286532	air travel, anemia	0.397834	0.111301
35	air travel, forest, historical cases	0.266199	air travel, historical cases	0.269984	0.00378458
36	anemia, forest, historical cases	0.270022	anemia, historical cases	0.269184	-0.000837801
37	forest, population, climate, socioeconomic	0.181115	population, climate, socioeconomic	0.180035	-0.00107985
38	forest, population, climate, vector	0.182915	population, climate, vector	0.182546	-0.000368198
39	forest, population, climate, serotype	0.181668	population, climate, serotype	0.181809	0.000141053
40	air travel, forest, population, climate	0.185584	air travel, population, climate	0.184746	-0.000838132
41	anemia, forest, population, climate	0.181035	anemia, population, climate	0.179515	-0.00152022
42	forest, population, climate, historical cases	0.213904	population, climate, historical cases	0.213022	-0.000882288
43	forest, population, socioeconomic, vector	0.20224	population, socioeconomic, vector	0.204397	0.0021567
44	forest, population, socioeconomic, serotype	0.202702	population, socioeconomic, serotype	0.206067	0.00336547
45	air travel, forest, population, socioeconomic	0.202369	air travel, population, socioeconomic	0.206306	0.00393611
46	anemia, forest, population, socioeconomic	0.202305	anemia, population, socioeconomic	0.203529	0.00122448
47	forest, population, socioeconomic, historical cases	0.221625	population, socioeconomic, historical cases	0.219509	-0.00211596
48	forest, population, vector, serotype	0.207512	population, vector, serotype	0.210414	0.00290193
49	air travel, forest, population, vector	0.202861	air travel, population, vector	0.205642	0.00278019
50	anemia, forest, population, vector	0.206938	anemia, population, vector	0.207382	0.000444098
51	historical cases, forest, population, vector	0.226958	historical cases, population, vector	0.222977	-0.0039815
52	air travel, forest, population, serotype	0.205315	air travel, population, serotype	0.20805	0.00273476
53	anemia, forest, population, serotype	0.209418	anemia, population, serotype	0.210213	0.00079535
54	forest, population, historical cases, serotype	0.226756	population, historical cases, serotype	0.223171	-0.0035846
55	air travel, forest, population, anemia	0.205474	air travel, population, anemia	0.205834	0.000360218
56	air travel, forest, population, historical cases	0.229932	air travel, population, historical cases	0.226965	-0.00296668
57	anemia, forest, population, historical cases	0.226472	anemia, population, historical cases	0.222644	-0.00382756
58	forest, climate, socioeconomic, vector	0.213953	climate, socioeconomic, vector	0.227863	0.0139107
59	forest, climate, socioeconomic, serotype	0.213791	climate, socioeconomic, serotype	0.228437	0.014646
60	air travel, forest, climate, socioeconomic	0.207064	air travel, climate, socioeconomic	0.21403	0.00696593
61	anemia, forest, climate, socioeconomic	0.204493	anemia, climate, socioeconomic	0.216292	0.0117985
62	forest, climate, socioeconomic, historical cases	0.227663	climate, socioeconomic, historical cases	0.227666	2.79267e-06
63	forest, climate, vector, serotype	0.222119	climate, vector, serotype	0.266282	0.0441637
64	air travel, forest, climate, vector	0.216435	air travel, climate, vector	0.233317	0.0168826
65	anemia, forest, climate, vector	0.209847	anemia, climate, vector	0.235332	0.0254859
66	historical cases, forest, climate, vector	0.228761	historical cases, climate, vector	0.232021	0.00325997
67	air travel, forest, climate, serotype	0.216645	air travel, climate, serotype	0.234164	0.0175189
68	anemia, forest, climate, serotype	0.210126	anemia, climate, serotype	0.235842	0.0257157
69	forest, climate, historical cases, serotype	0.22821	climate, historical cases, serotype	0.229612	0.00140183
70	air travel, forest, climate, anemia	0.209104	air travel, climate, anemia	0.222117	0.0130128
71	air travel, forest, climate, historical cases	0.231373	air travel, climate, historical cases	0.230533	-0.000839809
72	anemia, forest, climate, historical cases	0.231742	anemia, climate, historical cases	0.23303	0.00128786
73	forest, socioeconomic, vector, serotype	0.367823	socioeconomic, vector, serotype	0.646854	0.279032
74	air travel, forest, socioeconomic, vector	0.27075	air travel, socioeconomic, vector	0.3675	0.0967503
75	anemia, forest, socioeconomic, vector	0.321784	anemia, socioeconomic, vector	0.469405	0.147621
76	historical cases, forest, socioeconomic, vector	0.252964	historical cases, socioeconomic, vector	0.261849	0.0088852
77	air travel, forest, socioeconomic, serotype	0.275465	air travel, socioeconomic, serotype	0.378923	0.103458
78	anemia, forest, socioeconomic, serotype	0.341423	anemia, socioeconomic, serotype	0.49272	0.151297
79	forest, socioeconomic, historical cases, serotype	0.252283	socioeconomic, historical cases, serotype	0.260371	0.00808735
80	air travel, forest, socioeconomic, anemia	0.260079	air travel, socioeconomic, anemia	0.325603	0.0655242
81	air travel, forest, socioeconomic, historical cases	0.251486	air travel, socioeconomic, historical cases	0.255423	0.00393645
82	anemia, forest, socioeconomic, historical cases	0.253712	anemia, socioeconomic, historical cases	0.254891	0.0011788
83	air travel, forest, vector, serotype	0.334646	air travel, vector, serotype	0.54661	0.211965
84	anemia, forest, vector, serotype	0.417032	anemia, vector, serotype	0.700821	0.283789
85	historical cases, forest, vector, serotype	0.27167	historical cases, vector, serotype	0.26939	-0.00228002
86	air travel, forest, vector, anemia	0.287404	air travel, vector, anemia	0.388087	0.100682
87	air travel, forest, historical cases, vector	0.263901	air travel, historical cases, vector	0.265923	0.00202274
88	anemia, forest, historical cases, vector	0.268629	anemia, historical cases, vector	0.268514	-0.000115
89	air travel, forest, anemia, serotype	0.281995	air travel, anemia, serotype	0.39067	0.108675
90	air travel, forest, historical cases, serotype	0.265765	air travel, historical cases, serotype	0.270547	0.00478202
91	anemia, forest, historical cases, serotype	0.269059	anemia, historical cases, serotype	0.268405	-0.000654847
92	air travel, forest, historical cases, anemia	0.26614	air travel, historical cases, anemia	0.269536	0.00339559
93	forest, socioeconomic, population, climate, vector	0.181962	socioeconomic, population, climate, vector	0.180618	-0.00134421
94	forest, socioeconomic, population, climate, serotype	0.181608	socioeconomic, population, climate, serotype	0.179993	-0.00161456
95	air travel, forest, socioeconomic, population, climate	0.183428	air travel, socioeconomic, population, climate	0.184214	0.000786088
96	forest, socioeconomic, population, climate, anemia	0.180053	socioeconomic, population, climate, anemia	0.177478	-0.00257534
97	forest, socioeconomic, population, climate, historical cases	0.213679	socioeconomic, population, climate, historical cases	0.212573	-0.00110603
98	forest, population, climate, vector, serotype	0.183563	population, climate, vector, serotype	0.182631	-0.000931838
99	air travel, forest, population, climate, vector	0.184692	air travel, population, climate, vector	0.185575	0.000882436
100	forest, population, climate, anemia, vector	0.18138	population, climate, anemia, vector	0.179575	-0.00180456
101	forest, population, vector, climate, historical cases	0.214257	population, vector, climate, historical cases	0.212843	-0.00141372
102	air travel, forest, population, climate, serotype	0.184817	air travel, population, climate, serotype	0.185481	0.000663429
103	forest, population, climate, anemia, serotype	0.180591	population, climate, anemia, serotype	0.179156	-0.0014349
104	forest, population, climate, historical cases, serotype	0.213746	population, climate, historical cases, serotype	0.212555	-0.00119024
105	air travel, forest, population, climate, anemia	0.181808	air travel, population, climate, anemia	0.181249	-0.000558295
106	air travel, forest, population, climate, historical cases	0.216582	air travel, population, climate, historical cases	0.215296	-0.00128589
107	forest, population, climate, anemia, historical cases	0.216327	population, climate, anemia, historical cases	0.21371	-0.0026174
108	forest, socioeconomic, population, vector, serotype	0.202416	socioeconomic, population, vector, serotype	0.205404	0.00298866
109	air travel, forest, socioeconomic, population, vector	0.2019	air travel, socioeconomic, population, vector	0.205188	0.00328834
110	forest, socioeconomic, population, anemia, vector	0.202113	socioeconomic, population, anemia, vector	0.202544	0.000430941
111	forest, socioeconomic, population, vector, historical cases	0.221529	socioeconomic, population, vector, historical cases	0.220357	-0.00117152
112	air travel, forest, socioeconomic, population, serotype	0.202879	air travel, socioeconomic, population, serotype	0.206895	0.00401583
113	forest, socioeconomic, population, anemia, serotype	0.202893	socioeconomic, population, anemia, serotype	0.204717	0.00182356
114	forest, socioeconomic, population, historical cases, serotype	0.22223	socioeconomic, population, historical cases, serotype	0.220391	-0.00183888
115	air travel, forest, socioeconomic, population, anemia	0.20229	air travel, socioeconomic, population, anemia	0.204167	0.00187685
116	air travel, forest, socioeconomic, population, historical cases	0.225046	air travel, socioeconomic, population, historical cases	0.224148	-0.000897881
117	forest, socioeconomic, population, anemia, historical cases	0.223743	socioeconomic, population, anemia, historical cases	0.221412	-0.00233073
118	air travel, forest, population, vector, serotype	0.203025	air travel, population, vector, serotype	0.20654	0.00351502
119	forest, population, anemia, vector, serotype	0.207246	population, anemia, vector, serotype	0.207463	0.000217028
120	forest, population, vector, historical cases, serotype	0.225994	population, vector, historical cases, serotype	0.222746	-0.00324849
121	air travel, forest, population, anemia, vector	0.203264	air travel, population, anemia, vector	0.203644	0.000379592
122	air travel, forest, population, vector, historical cases	0.229959	air travel, population, vector, historical cases	0.226126	-0.00383354
123	forest, population, vector, anemia, historical cases	0.22717	population, vector, anemia, historical cases	0.221589	-0.00558028
124	air travel, forest, population, anemia, serotype	0.205785	air travel, population, anemia, serotype	0.206659	0.000873797
125	air travel, forest, population, historical cases, serotype	0.229126	air travel, population, historical cases, serotype	0.226861	-0.00226461
126	forest, population, anemia, historical cases, serotype	0.225003	population, anemia, historical cases, serotype	0.221245	-0.00375825
127	air travel, forest, population, anemia, historical cases	0.230697	air travel, population, anemia, historical cases	0.227316	-0.00338111
128	forest, socioeconomic, climate, vector, serotype	0.214152	socioeconomic, climate, vector, serotype	0.228813	0.0146615
129	air travel, forest, socioeconomic, climate, vector	0.207199	air travel, socioeconomic, climate, vector	0.214287	0.00708807
130	forest, socioeconomic, climate, anemia, vector	0.205741	socioeconomic, climate, anemia, vector	0.218193	0.012452
131	forest, socioeconomic, vector, climate, historical cases	0.228373	socioeconomic, vector, climate, historical cases	0.22757	-0.000802711
132	air travel, forest, socioeconomic, climate, serotype	0.208011	air travel, socioeconomic, climate, serotype	0.215322	0.00731141
133	forest, socioeconomic, climate, anemia, serotype	0.20531	socioeconomic, climate, anemia, serotype	0.218046	0.0127359
134	forest, socioeconomic, climate, historical cases, serotype	0.227946	socioeconomic, climate, historical cases, serotype	0.226924	-0.00102165
135	air travel, forest, socioeconomic, climate, anemia	0.202421	air travel, socioeconomic, climate, anemia	0.208363	0.00594184
136	air travel, forest, socioeconomic, climate, historical cases	0.229523	air travel, socioeconomic, climate, historical cases	0.228703	-0.000819752
137	forest, socioeconomic, climate, anemia, historical cases	0.228261	socioeconomic, climate, anemia, historical cases	0.227978	-0.000282127
138	air travel, forest, climate, vector, serotype	0.217924	air travel, climate, vector, serotype	0.233733	0.0158085
139	forest, climate, anemia, vector, serotype	0.209778	climate, anemia, vector, serotype	0.234679	0.0249018
140	forest, vector, climate, historical cases, serotype	0.228887	vector, climate, historical cases, serotype	0.231776	0.00288931
141	air travel, forest, climate, anemia, vector	0.209341	air travel, climate, anemia, vector	0.222649	0.013308
142	air travel, forest, vector, climate, historical cases	0.231365	air travel, vector, climate, historical cases	0.231199	-0.000166092
143	forest, vector, climate, anemia, historical cases	0.232342	vector, climate, anemia, historical cases	0.234303	0.00196146
144	air travel, forest, climate, anemia, serotype	0.211209	air travel, climate, anemia, serotype	0.222791	0.0115828
145	air travel, forest, climate, historical cases, serotype	0.231901	air travel, climate, historical cases, serotype	0.231551	-0.000349674
146	forest, climate, anemia, historical cases, serotype	0.231194	climate, anemia, historical cases, serotype	0.232465	0.00127095
147	air travel, forest, climate, anemia, historical cases	0.234246	air travel, climate, anemia, historical cases	0.234476	0.000229955
148	air travel, forest, socioeconomic, vector, serotype	0.269651	air travel, socioeconomic, vector, serotype	0.367776	0.0981249
149	forest, socioeconomic, anemia, vector, serotype	0.325491	socioeconomic, anemia, vector, serotype	0.457556	0.132065
150	forest, socioeconomic, vector, historical cases, serotype	0.251767	socioeconomic, vector, historical cases, serotype	0.259108	0.00734083
151	air travel, forest, socioeconomic, anemia, vector	0.256019	air travel, socioeconomic, anemia, vector	0.316129	0.0601098
152	air travel, forest, socioeconomic, vector, historical cases	0.249687	air travel, socioeconomic, vector, historical cases	0.25404	0.00435271
153	forest, socioeconomic, vector, anemia, historical cases	0.252454	socioeconomic, vector, anemia, historical cases	0.253107	0.000653487
154	air travel, forest, socioeconomic, anemia, serotype	0.258018	air travel, socioeconomic, anemia, serotype	0.324685	0.0666671
155	air travel, forest, socioeconomic, historical cases, serotype	0.250821	air travel, socioeconomic, historical cases, serotype	0.254116	0.00329475
156	forest, socioeconomic, anemia, historical cases, serotype	0.253039	socioeconomic, anemia, historical cases, serotype	0.253709	0.000670565
157	air travel, forest, socioeconomic, anemia, historical cases	0.251931	air travel, socioeconomic, anemia, historical cases	0.252718	0.000786773
158	air travel, forest, anemia, vector, serotype	0.283865	air travel, anemia, vector, serotype	0.382351	0.0984858
159	air travel, forest, vector, historical cases, serotype	0.262195	air travel, vector, historical cases, serotype	0.265945	0.00374938
160	forest, vector, anemia, historical cases, serotype	0.266158	vector, anemia, historical cases, serotype	0.267407	0.00124948
161	air travel, forest, vector, anemia, historical cases	0.263891	air travel, vector, anemia, historical cases	0.266831	0.00293906
162	air travel, forest, anemia, historical cases, serotype	0.265594	air travel, anemia, historical cases, serotype	0.269118	0.00352394
163	forest, socioeconomic, population, climate, vector, serotype	0.182159	socioeconomic, population, climate, vector, serotype	0.181219	-0.000940591
164	forest, socioeconomic, air travel, population, climate, vector	0.183655	socioeconomic, air travel, population, climate, vector	0.184047	0.000392034
165	forest, socioeconomic, population, climate, anemia, vector	0.181011	socioeconomic, population, climate, anemia, vector	0.178638	-0.00237317
166	forest, socioeconomic, population, climate, historical cases, vector	0.213658	socioeconomic, population, climate, historical cases, vector	0.212372	-0.00128616
167	forest, socioeconomic, air travel, population, climate, serotype	0.184314	socioeconomic, air travel, population, climate, serotype	0.183984	-0.00032924
168	forest, socioeconomic, population, climate, anemia, serotype	0.180043	socioeconomic, population, climate, anemia, serotype	0.178411	-0.00163192
169	forest, socioeconomic, population, climate, historical cases, serotype	0.214152	socioeconomic, population, climate, historical cases, serotype	0.212993	-0.00115924
170	air travel, forest, socioeconomic, population, climate, anemia	0.182124	air travel, socioeconomic, population, climate, anemia	0.180808	-0.00131595
171	air travel, forest, socioeconomic, population, climate, historical cases	0.215731	air travel, socioeconomic, population, climate, historical cases	0.215784	5.29152e-05
172	forest, socioeconomic, population, climate, anemia, historical cases	0.214096	socioeconomic, population, climate, anemia, historical cases	0.214499	0.000403091
173	forest, air travel, population, climate, vector, serotype	0.185611	air travel, population, climate, vector, serotype	0.185609	-2.05038e-06
174	forest, population, climate, anemia, vector, serotype	0.181232	population, climate, anemia, vector, serotype	0.179858	-0.00137402
175	forest, population, climate, historical cases, vector, serotype	0.213997	population, climate, historical cases, vector, serotype	0.212976	-0.00102049
176	air travel, forest, population, climate, anemia, vector	0.182261	air travel, population, climate, anemia, vector	0.181766	-0.00049587
177	air travel, forest, population, climate, historical cases, vector	0.216466	air travel, population, climate, historical cases, vector	0.215888	-0.000578502
178	forest, population, climate, historical cases, anemia, vector	0.216689	population, climate, historical cases, anemia, vector	0.214903	-0.00178662
179	air travel, forest, population, climate, anemia, serotype	0.183402	air travel, population, climate, anemia, serotype	0.181243	-0.00215925
180	air travel, forest, population, climate, historical cases, serotype	0.216663	air travel, population, climate, historical cases, serotype	0.215125	-0.00153801
181	forest, population, climate, anemia, historical cases, serotype	0.216192	population, climate, anemia, historical cases, serotype	0.214282	-0.00191005
182	air travel, forest, population, climate, anemia, historical cases	0.217803	air travel, population, climate, anemia, historical cases	0.216696	-0.00110634
183	forest, socioeconomic, air travel, population, vector, serotype	0.201885	socioeconomic, air travel, population, vector, serotype	0.205727	0.0038428
184	forest, socioeconomic, population, anemia, vector, serotype	0.202649	socioeconomic, population, anemia, vector, serotype	0.203286	0.000637302
185	forest, socioeconomic, population, historical cases, vector, serotype	0.221494	socioeconomic, population, historical cases, vector, serotype	0.219352	-0.00214173
186	air travel, forest, socioeconomic, population, anemia, vector	0.201895	air travel, socioeconomic, population, anemia, vector	0.203084	0.00118908
187	air travel, forest, socioeconomic, population, historical cases, vector	0.224625	air travel, socioeconomic, population, historical cases, vector	0.222318	-0.00230723
188	forest, socioeconomic, population, historical cases, anemia, vector	0.222869	socioeconomic, population, historical cases, anemia, vector	0.220694	-0.00217527
189	air travel, forest, socioeconomic, population, anemia, serotype	0.20251	air travel, socioeconomic, population, anemia, serotype	0.204938	0.0024274
190	air travel, forest, socioeconomic, population, historical cases, serotype	0.225181	air travel, socioeconomic, population, historical cases, serotype	0.223362	-0.0018192
191	forest, socioeconomic, population, anemia, historical cases, serotype	0.22346	socioeconomic, population, anemia, historical cases, serotype	0.221092	-0.00236783
192	air travel, forest, socioeconomic, population, anemia, historical cases	0.226787	air travel, socioeconomic, population, anemia, historical cases	0.223792	-0.00299468
193	air travel, forest, population, anemia, vector, serotype	0.203364	air travel, population, anemia, vector, serotype	0.203982	0.000618689
194	air travel, forest, population, historical cases, vector, serotype	0.229153	air travel, population, historical cases, vector, serotype	0.226013	-0.00313931
195	forest, population, historical cases, anemia, vector, serotype	0.226397	population, historical cases, anemia, vector, serotype	0.221067	-0.00532977
196	air travel, forest, population, historical cases, anemia, vector	0.230978	air travel, population, historical cases, anemia, vector	0.227612	-0.0033659
197	air travel, forest, population, anemia, historical cases, serotype	0.23075	air travel, population, anemia, historical cases, serotype	0.227272	-0.00347752
198	forest, socioeconomic, air travel, climate, vector, serotype	0.208239	socioeconomic, air travel, climate, vector, serotype	0.214465	0.00622599
199	forest, socioeconomic, climate, anemia, vector, serotype	0.206331	socioeconomic, climate, anemia, vector, serotype	0.218978	0.0126471
200	forest, socioeconomic, climate, historical cases, vector, serotype	0.228047	socioeconomic, climate, historical cases, vector, serotype	0.227414	-0.000632671
201	air travel, forest, socioeconomic, climate, anemia, vector	0.202367	air travel, socioeconomic, climate, anemia, vector	0.209641	0.0072742
202	air travel, forest, socioeconomic, climate, historical cases, vector	0.229218	air travel, socioeconomic, climate, historical cases, vector	0.22831	-0.000907794
203	forest, socioeconomic, climate, historical cases, anemia, vector	0.228526	socioeconomic, climate, historical cases, anemia, vector	0.22835	-0.00017566
204	air travel, forest, socioeconomic, climate, anemia, serotype	0.2041	air travel, socioeconomic, climate, anemia, serotype	0.209688	0.00558807
205	air travel, forest, socioeconomic, climate, historical cases, serotype	0.229073	air travel, socioeconomic, climate, historical cases, serotype	0.229149	7.57614e-05
206	forest, socioeconomic, climate, anemia, historical cases, serotype	0.228457	socioeconomic, climate, anemia, historical cases, serotype	0.228033	-0.000424358
207	air travel, forest, socioeconomic, climate, anemia, historical cases	0.229751	air travel, socioeconomic, climate, anemia, historical cases	0.228843	-0.000907985
208	air travel, forest, climate, anemia, vector, serotype	0.21048	air travel, climate, anemia, vector, serotype	0.221997	0.0115168
209	air travel, forest, climate, historical cases, vector, serotype	0.230462	air travel, climate, historical cases, vector, serotype	0.231552	0.00109069
210	forest, climate, historical cases, anemia, vector, serotype	0.232757	climate, historical cases, anemia, vector, serotype	0.233747	0.000989939
211	air travel, forest, climate, historical cases, anemia, vector	0.234718	air travel, climate, historical cases, anemia, vector	0.234879	0.000160428
212	air travel, forest, climate, anemia, historical cases, serotype	0.234707	air travel, climate, anemia, historical cases, serotype	0.234005	-0.000701912
213	air travel, forest, socioeconomic, anemia, vector, serotype	0.254475	air travel, socioeconomic, anemia, vector, serotype	0.317989	0.0635135
214	air travel, forest, socioeconomic, historical cases, vector, serotype	0.24931	air travel, socioeconomic, historical cases, vector, serotype	0.252183	0.00287332
215	forest, socioeconomic, historical cases, anemia, vector, serotype	0.252265	socioeconomic, historical cases, anemia, vector, serotype	0.252857	0.000591874
216	air travel, forest, socioeconomic, historical cases, anemia, vector	0.250651	air travel, socioeconomic, historical cases, anemia, vector	0.250174	-0.000477053
217	air travel, forest, socioeconomic, anemia, historical cases, serotype	0.251075	air travel, socioeconomic, anemia, historical cases, serotype	0.251852	0.000776892
218	air travel, forest, historical cases, anemia, vector, serotype	0.262693	air travel, historical cases, anemia, vector, serotype	0.265145	0.00245203
219	forest, socioeconomic, air travel, population, climate, vector, serotype	0.183954	socioeconomic, air travel, population, climate, vector, serotype	0.184295	0.000340696
220	forest, socioeconomic, population, climate, anemia, vector, serotype	0.180442	socioeconomic, population, climate, anemia, vector, serotype	0.178855	-0.00158664
221	forest, socioeconomic, population, climate, historical cases, vector, serotype	0.213815	socioeconomic, population, climate, historical cases, vector, serotype	0.212921	-0.00089366
222	forest, socioeconomic, air travel, population, climate, anemia, vector	0.182485	socioeconomic, air travel, population, climate, anemia, vector	0.181265	-0.00121915
223	forest, socioeconomic, air travel, population, climate, historical cases, vector	0.215784	socioeconomic, air travel, population, climate, historical cases, vector	0.215341	-0.000443448
224	forest, socioeconomic, population, climate, historical cases, anemia, vector	0.215023	socioeconomic, population, climate, historical cases, anemia, vector	0.21362	-0.00140223
225	forest, socioeconomic, air travel, population, climate, anemia, serotype	0.1826	socioeconomic, air travel, population, climate, anemia, serotype	0.181294	-0.0013054
226	forest, socioeconomic, air travel, population, climate, historical cases, serotype	0.21622	socioeconomic, air travel, population, climate, historical cases, serotype	0.214967	-0.0012533
227	forest, socioeconomic, population, climate, anemia, historical cases, serotype	0.214678	socioeconomic, population, climate, anemia, historical cases, serotype	0.214065	-0.000613006
228	air travel, forest, socioeconomic, population, climate, anemia, historical cases	0.21684	air travel, socioeconomic, population, climate, anemia, historical cases	0.215867	-0.000973628
229	forest, air travel, population, climate, anemia, vector, serotype	0.183065	air travel, population, climate, anemia, vector, serotype	0.181624	-0.00144133
230	forest, air travel, population, climate, historical cases, vector, serotype	0.216576	air travel, population, climate, historical cases, vector, serotype	0.215216	-0.00135964
231	forest, population, climate, historical cases, anemia, vector, serotype	0.216342	population, climate, historical cases, anemia, vector, serotype	0.214618	-0.00172428
232	air travel, forest, population, climate, historical cases, anemia, vector	0.218279	air travel, population, climate, historical cases, anemia, vector	0.217809	-0.000469928
233	air travel, forest, population, climate, anemia, historical cases, serotype	0.218491	air travel, population, climate, anemia, historical cases, serotype	0.21575	-0.0027417
234	forest, socioeconomic, air travel, population, anemia, vector, serotype	0.202298	socioeconomic, air travel, population, anemia, vector, serotype	0.202859	0.000560897
235	forest, socioeconomic, air travel, population, historical cases, vector, serotype	0.224394	socioeconomic, air travel, population, historical cases, vector, serotype	0.22175	-0.00264398
236	forest, socioeconomic, population, historical cases, anemia, vector, serotype	0.223283	socioeconomic, population, historical cases, anemia, vector, serotype	0.220333	-0.00295062
237	air travel, forest, socioeconomic, population, historical cases, anemia, vector	0.226208	air travel, socioeconomic, population, historical cases, anemia, vector	0.223242	-0.0029656
238	air travel, forest, socioeconomic, population, anemia, historical cases, serotype	0.226114	air travel, socioeconomic, population, anemia, historical cases, serotype	0.224067	-0.00204675
239	air travel, forest, population, historical cases, anemia, vector, serotype	0.230763	air travel, population, historical cases, anemia, vector, serotype	0.226339	-0.00442405
240	forest, socioeconomic, air travel, climate, anemia, vector, serotype	0.204041	socioeconomic, air travel, climate, anemia, vector, serotype	0.210271	0.00622954
241	forest, socioeconomic, air travel, climate, historical cases, vector, serotype	0.228599	socioeconomic, air travel, climate, historical cases, vector, serotype	0.228139	-0.000460473
242	forest, socioeconomic, climate, historical cases, anemia, vector, serotype	0.228615	socioeconomic, climate, historical cases, anemia, vector, serotype	0.228366	-0.000249161
243	air travel, forest, socioeconomic, climate, historical cases, anemia, vector	0.229085	air travel, socioeconomic, climate, historical cases, anemia, vector	0.229491	0.000405858
244	air travel, forest, socioeconomic, climate, anemia, historical cases, serotype	0.228062	air travel, socioeconomic, climate, anemia, historical cases, serotype	0.228877	0.000815171
245	air travel, forest, climate, historical cases, anemia, vector, serotype	0.234842	air travel, climate, historical cases, anemia, vector, serotype	0.234887	4.48961e-05
246	air travel, forest, socioeconomic, historical cases, anemia, vector, serotype	0.24939	air travel, socioeconomic, historical cases, anemia, vector, serotype	0.249679	0.000289203
247	forest, socioeconomic, air travel, population, climate, anemia, vector, serotype	0.183219	socioeconomic, air travel, population, climate, anemia, vector, serotype	0.180942	-0.00227666
248	forest, socioeconomic, air travel, population, climate, historical cases, vector, serotype	0.215793	socioeconomic, air travel, population, climate, historical cases, vector, serotype	0.215054	-0.000738534
249	forest, socioeconomic, population, climate, historical cases, anemia, vector, serotype	0.215039	socioeconomic, population, climate, historical cases, anemia, vector, serotype	0.213092	-0.00194682
250	forest, socioeconomic, air travel, population, climate, historical cases, anemia, vector	0.217007	socioeconomic, air travel, population, climate, historical cases, anemia, vector	0.215814	-0.00119246
251	forest, socioeconomic, air travel, population, climate, anemia, historical cases, serotype	0.21674	socioeconomic, air travel, population, climate, anemia, historical cases, serotype	0.215724	-0.0010164
252	forest, air travel, population, climate, historical cases, anemia, vector, serotype	0.218719	air travel, population, climate, historical cases, anemia, vector, serotype	0.216695	-0.00202388
253	forest, socioeconomic, air travel, population, historical cases, anemia, vector, serotype	0.225974	socioeconomic, air travel, population, historical cases, anemia, vector, serotype	0.223883	-0.00209103
254	forest, socioeconomic, air travel, climate, historical cases, anemia, vector, serotype	0.228988	socioeconomic, air travel, climate, historical cases, anemia, vector, serotype	0.228804	-0.000183821
255	forest, socioeconomic, air travel, population, climate, historical cases, anemia, vector, serotype	0.216512	socioeconomic, air travel, population, climate, historical cases, anemia, vector, serotype	0.215711	-0.000800931

## Sheet: climate
	Feature combination1	MSE1	Feature combination2	MSE2	MSE2-MSE1
1	forest, climate	0.221409	forest	1.03298	0.811575
2	population, climate	0.181719	population	0.211363	0.0296442
3	socioeconomic, climate	0.22628	socioeconomic	0.733651	0.507371
4	climate, vector	0.266495	vector	0.906922	0.640428
5	climate, serotype	0.26484	serotype	0.921082	0.656242
6	air travel, climate	0.233184	air travel	0.620234	0.38705
7	anemia, climate	0.23599	anemia	0.807419	0.571429
8	climate, historical cases	0.230303	historical cases	0.272021	0.0417175
9	forest, population, climate	0.181466	forest, population	0.208518	0.0270524
10	forest, climate, socioeconomic	0.212383	forest, socioeconomic	0.37471	0.162328
11	forest, climate, vector	0.220775	forest, vector	0.810035	0.58926
12	forest, climate, serotype	0.221137	forest, serotype	0.958308	0.737171
13	air travel, forest, climate	0.216288	air travel, forest	0.350181	0.133892
14	anemia, forest, climate	0.210233	anemia, forest	0.452916	0.242682
15	forest, climate, historical cases	0.227793	forest, historical cases	0.275923	0.0481303
16	socioeconomic, population, climate	0.180035	socioeconomic, population	0.204755	0.0247199
17	population, climate, vector	0.182546	population, vector	0.21036	0.0278141
18	population, climate, serotype	0.181809	population, serotype	0.211276	0.0294677
19	air travel, population, climate	0.184746	air travel, population	0.207101	0.0223555
20	anemia, population, climate	0.179515	anemia, population	0.209635	0.0301203
21	population, climate, historical cases	0.213022	population, historical cases	0.223149	0.0101268
22	socioeconomic, climate, vector	0.227863	socioeconomic, vector	0.655868	0.428005
23	socioeconomic, climate, serotype	0.228437	socioeconomic, serotype	0.69703	0.468593
24	air travel, socioeconomic, climate	0.21403	air travel, socioeconomic	0.381083	0.167053
25	anemia, socioeconomic, climate	0.216292	anemia, socioeconomic	0.500493	0.284202
26	socioeconomic, climate, historical cases	0.227666	socioeconomic, historical cases	0.261952	0.0342869
27	climate, vector, serotype	0.266282	vector, serotype	0.850385	0.584103
28	air travel, climate, vector	0.233317	air travel, vector	0.584444	0.351126
29	anemia, climate, vector	0.235332	anemia, vector	0.750085	0.514752
30	historical cases, climate, vector	0.232021	historical cases, vector	0.270478	0.038457
31	air travel, climate, serotype	0.234164	air travel, serotype	0.578856	0.344692
32	anemia, climate, serotype	0.235842	anemia, serotype	0.721048	0.485206
33	climate, historical cases, serotype	0.229612	historical cases, serotype	0.271197	0.0415848
34	anemia, air travel, climate	0.222117	anemia, air travel	0.397834	0.175717
35	air travel, climate, historical cases	0.230533	air travel, historical cases	0.269984	0.0394505
36	anemia, climate, historical cases	0.23303	anemia, historical cases	0.269184	0.0361537
37	forest, population, climate, socioeconomic	0.181115	forest, population, socioeconomic	0.202097	0.0209823
38	forest, population, climate, vector	0.182915	forest, population, vector	0.206556	0.0236411
39	forest, population, climate, serotype	0.181668	forest, population, serotype	0.209458	0.0277899
40	air travel, forest, population, climate	0.185584	air travel, forest, population	0.205183	0.0195992
41	anemia, forest, population, climate	0.181035	anemia, forest, population	0.209668	0.0286332
42	forest, population, climate, historical cases	0.213904	forest, population, historical cases	0.22683	0.0129256
43	forest, climate, socioeconomic, vector	0.213953	forest, socioeconomic, vector	0.366887	0.152935
44	forest, climate, socioeconomic, serotype	0.213791	forest, socioeconomic, serotype	0.38615	0.172358
45	air travel, forest, climate, socioeconomic	0.207064	air travel, forest, socioeconomic	0.278161	0.0710971
46	anemia, forest, climate, socioeconomic	0.204493	anemia, forest, socioeconomic	0.326708	0.122215
47	forest, climate, socioeconomic, historical cases	0.227663	forest, socioeconomic, historical cases	0.253068	0.0254051
48	forest, climate, vector, serotype	0.222119	forest, vector, serotype	0.745523	0.523405
49	air travel, forest, climate, vector	0.216435	air travel, forest, vector	0.345771	0.129337
50	anemia, forest, climate, vector	0.209847	anemia, forest, vector	0.423496	0.21365
51	historical cases, forest, climate, vector	0.228761	historical cases, forest, vector	0.274189	0.0454274
52	air travel, forest, climate, serotype	0.216645	air travel, forest, serotype	0.34048	0.123835
53	anemia, forest, climate, serotype	0.210126	anemia, forest, serotype	0.464868	0.254742
54	forest, climate, historical cases, serotype	0.22821	forest, historical cases, serotype	0.273631	0.0454207
55	air travel, forest, climate, anemia	0.209104	air travel, forest, anemia	0.286532	0.0774278
56	air travel, forest, climate, historical cases	0.231373	air travel, forest, historical cases	0.266199	0.0348261
57	anemia, forest, climate, historical cases	0.231742	anemia, forest, historical cases	0.270022	0.0382794
58	socioeconomic, population, climate, vector	0.180618	socioeconomic, population, vector	0.204397	0.0237789
59	socioeconomic, population, climate, serotype	0.179993	socioeconomic, population, serotype	0.206067	0.026074
60	air travel, socioeconomic, population, climate	0.184214	air travel, socioeconomic, population	0.206306	0.0220919
61	anemia, socioeconomic, population, climate	0.177478	anemia, socioeconomic, population	0.203529	0.0260518
62	socioeconomic, population, climate, historical cases	0.212573	socioeconomic, population, historical cases	0.219509	0.00693595
63	population, climate, vector, serotype	0.182631	population, vector, serotype	0.210414	0.0277832
64	air travel, population, climate, vector	0.185575	air travel, population, vector	0.205642	0.020067
65	anemia, population, climate, vector	0.179575	anemia, population, vector	0.207382	0.027807
66	historical cases, population, climate, vector	0.212843	historical cases, population, vector	0.222977	0.0101337
67	air travel, population, climate, serotype	0.185481	air travel, population, serotype	0.20805	0.0225688
68	anemia, population, climate, serotype	0.179156	anemia, population, serotype	0.210213	0.0310567
69	population, climate, historical cases, serotype	0.212555	population, historical cases, serotype	0.223171	0.0106161
70	anemia, air travel, population, climate	0.181249	anemia, air travel, population	0.205834	0.0245845
71	air travel, population, climate, historical cases	0.215296	air travel, population, historical cases	0.226965	0.0116689
72	anemia, population, climate, historical cases	0.21371	anemia, population, historical cases	0.222644	0.00893467
73	socioeconomic, climate, vector, serotype	0.228813	socioeconomic, vector, serotype	0.646854	0.418041
74	air travel, socioeconomic, climate, vector	0.214287	air travel, socioeconomic, vector	0.3675	0.153213
75	anemia, socioeconomic, climate, vector	0.218193	anemia, socioeconomic, vector	0.469405	0.251212
76	historical cases, socioeconomic, climate, vector	0.22757	historical cases, socioeconomic, vector	0.261849	0.0342791
77	air travel, socioeconomic, climate, serotype	0.215322	air travel, socioeconomic, serotype	0.378923	0.163601
78	anemia, socioeconomic, climate, serotype	0.218046	anemia, socioeconomic, serotype	0.49272	0.274674
79	socioeconomic, climate, historical cases, serotype	0.226924	socioeconomic, historical cases, serotype	0.260371	0.0334469
80	air travel, socioeconomic, climate, anemia	0.208363	air travel, socioeconomic, anemia	0.325603	0.11724
81	air travel, socioeconomic, climate, historical cases	0.228703	air travel, socioeconomic, historical cases	0.255423	0.0267193
82	anemia, socioeconomic, climate, historical cases	0.227978	anemia, socioeconomic, historical cases	0.254891	0.0269128
83	air travel, climate, vector, serotype	0.233733	air travel, vector, serotype	0.54661	0.312878
84	anemia, climate, vector, serotype	0.234679	anemia, vector, serotype	0.700821	0.466141
85	historical cases, climate, vector, serotype	0.231776	historical cases, vector, serotype	0.26939	0.0376142
86	anemia, air travel, climate, vector	0.222649	anemia, air travel, vector	0.388087	0.165438
87	historical cases, air travel, climate, vector	0.231199	historical cases, air travel, vector	0.265923	0.0347242
88	anemia, climate, historical cases, vector	0.234303	anemia, historical cases, vector	0.268514	0.0342107
89	anemia, air travel, climate, serotype	0.222791	anemia, air travel, serotype	0.39067	0.167879
90	air travel, climate, historical cases, serotype	0.231551	air travel, historical cases, serotype	0.270547	0.0389958
91	anemia, climate, historical cases, serotype	0.232465	anemia, historical cases, serotype	0.268405	0.0359399
92	anemia, air travel, climate, historical cases	0.234476	anemia, air travel, historical cases	0.269536	0.0350594
93	forest, socioeconomic, population, climate, vector	0.181962	forest, socioeconomic, population, vector	0.20224	0.020278
94	forest, socioeconomic, population, climate, serotype	0.181608	forest, socioeconomic, population, serotype	0.202702	0.0210939
95	air travel, forest, socioeconomic, population, climate	0.183428	air travel, forest, socioeconomic, population	0.202369	0.0189419
96	forest, socioeconomic, population, climate, anemia	0.180053	forest, socioeconomic, population, anemia	0.202305	0.0222519
97	forest, socioeconomic, population, climate, historical cases	0.213679	forest, socioeconomic, population, historical cases	0.221625	0.00794588
98	forest, population, climate, vector, serotype	0.183563	forest, population, vector, serotype	0.207512	0.0239494
99	air travel, forest, population, climate, vector	0.184692	air travel, forest, population, vector	0.202861	0.0181692
100	forest, population, climate, anemia, vector	0.18138	forest, population, anemia, vector	0.206938	0.0255583
101	forest, population, vector, climate, historical cases	0.214257	forest, population, vector, historical cases	0.226958	0.0127015
102	air travel, forest, population, climate, serotype	0.184817	air travel, forest, population, serotype	0.205315	0.0204975
103	forest, population, climate, anemia, serotype	0.180591	forest, population, anemia, serotype	0.209418	0.0288264
104	forest, population, climate, historical cases, serotype	0.213746	forest, population, historical cases, serotype	0.226756	0.0130104
105	air travel, forest, population, climate, anemia	0.181808	air travel, forest, population, anemia	0.205474	0.023666
106	air travel, forest, population, climate, historical cases	0.216582	air travel, forest, population, historical cases	0.229932	0.0133497
107	forest, population, climate, anemia, historical cases	0.216327	forest, population, anemia, historical cases	0.226472	0.0101448
108	forest, socioeconomic, climate, vector, serotype	0.214152	forest, socioeconomic, vector, serotype	0.367823	0.153671
109	air travel, forest, socioeconomic, climate, vector	0.207199	air travel, forest, socioeconomic, vector	0.27075	0.063551
110	forest, socioeconomic, climate, anemia, vector	0.205741	forest, socioeconomic, anemia, vector	0.321784	0.116043
111	forest, socioeconomic, vector, climate, historical cases	0.228373	forest, socioeconomic, vector, historical cases	0.252964	0.0245912
112	air travel, forest, socioeconomic, climate, serotype	0.208011	air travel, forest, socioeconomic, serotype	0.275465	0.0674543
113	forest, socioeconomic, climate, anemia, serotype	0.20531	forest, socioeconomic, anemia, serotype	0.341423	0.136113
114	forest, socioeconomic, climate, historical cases, serotype	0.227946	forest, socioeconomic, historical cases, serotype	0.252283	0.0243379
115	air travel, forest, socioeconomic, climate, anemia	0.202421	air travel, forest, socioeconomic, anemia	0.260079	0.0576575
116	air travel, forest, socioeconomic, climate, historical cases	0.229523	air travel, forest, socioeconomic, historical cases	0.251486	0.0219631
117	forest, socioeconomic, climate, anemia, historical cases	0.228261	forest, socioeconomic, anemia, historical cases	0.253712	0.0254518
118	air travel, forest, climate, vector, serotype	0.217924	air travel, forest, vector, serotype	0.334646	0.116722
119	forest, climate, anemia, vector, serotype	0.209778	forest, anemia, vector, serotype	0.417032	0.207254
120	forest, vector, climate, historical cases, serotype	0.228887	forest, vector, historical cases, serotype	0.27167	0.0427835
121	air travel, forest, climate, anemia, vector	0.209341	air travel, forest, anemia, vector	0.287404	0.0780634
122	air travel, forest, vector, climate, historical cases	0.231365	air travel, forest, vector, historical cases	0.263901	0.0325354
123	forest, vector, climate, anemia, historical cases	0.232342	forest, vector, anemia, historical cases	0.268629	0.0362872
124	air travel, forest, climate, anemia, serotype	0.211209	air travel, forest, anemia, serotype	0.281995	0.0707863
125	air travel, forest, climate, historical cases, serotype	0.231901	air travel, forest, historical cases, serotype	0.265765	0.0338641
126	forest, climate, anemia, historical cases, serotype	0.231194	forest, anemia, historical cases, serotype	0.269059	0.0378657
127	air travel, forest, climate, anemia, historical cases	0.234246	air travel, forest, anemia, historical cases	0.26614	0.0318938
128	socioeconomic, population, climate, vector, serotype	0.181219	socioeconomic, population, vector, serotype	0.205404	0.0241856
129	air travel, socioeconomic, population, climate, vector	0.184047	air travel, socioeconomic, population, vector	0.205188	0.0211413
130	socioeconomic, population, climate, anemia, vector	0.178638	socioeconomic, population, anemia, vector	0.202544	0.0239057
131	socioeconomic, population, vector, climate, historical cases	0.212372	socioeconomic, population, vector, historical cases	0.220357	0.00798562
132	air travel, socioeconomic, population, climate, serotype	0.183984	air travel, socioeconomic, population, serotype	0.206895	0.0229105
133	socioeconomic, population, climate, anemia, serotype	0.178411	socioeconomic, population, anemia, serotype	0.204717	0.0263051
134	socioeconomic, population, climate, historical cases, serotype	0.212993	socioeconomic, population, historical cases, serotype	0.220391	0.00739763
135	air travel, socioeconomic, population, climate, anemia	0.180808	air travel, socioeconomic, population, anemia	0.204167	0.0233594
136	air travel, socioeconomic, population, climate, historical cases	0.215784	air travel, socioeconomic, population, historical cases	0.224148	0.00836441
137	socioeconomic, population, climate, anemia, historical cases	0.214499	socioeconomic, population, anemia, historical cases	0.221412	0.00691387
138	air travel, population, climate, vector, serotype	0.185609	air travel, population, vector, serotype	0.20654	0.0209312
139	population, climate, anemia, vector, serotype	0.179858	population, anemia, vector, serotype	0.207463	0.0276051
140	population, vector, climate, historical cases, serotype	0.212976	population, vector, historical cases, serotype	0.222746	0.00976949
141	air travel, population, climate, anemia, vector	0.181766	air travel, population, anemia, vector	0.203644	0.0218781
142	air travel, population, vector, climate, historical cases	0.215888	air travel, population, vector, historical cases	0.226126	0.010238
143	population, vector, climate, anemia, historical cases	0.214903	population, vector, anemia, historical cases	0.221589	0.00668682
144	air travel, population, climate, anemia, serotype	0.181243	air travel, population, anemia, serotype	0.206659	0.0254164
145	air travel, population, climate, historical cases, serotype	0.215125	air travel, population, historical cases, serotype	0.226861	0.0117364
146	population, climate, anemia, historical cases, serotype	0.214282	population, anemia, historical cases, serotype	0.221245	0.006963
147	air travel, population, climate, anemia, historical cases	0.216696	air travel, population, anemia, historical cases	0.227316	0.0106199
148	air travel, socioeconomic, climate, vector, serotype	0.214465	air travel, socioeconomic, vector, serotype	0.367776	0.153312
149	socioeconomic, climate, anemia, vector, serotype	0.218978	socioeconomic, anemia, vector, serotype	0.457556	0.238578
150	socioeconomic, vector, climate, historical cases, serotype	0.227414	socioeconomic, vector, historical cases, serotype	0.259108	0.0316938
151	air travel, socioeconomic, climate, anemia, vector	0.209641	air travel, socioeconomic, anemia, vector	0.316129	0.106488
152	air travel, socioeconomic, vector, climate, historical cases	0.22831	air travel, socioeconomic, vector, historical cases	0.25404	0.0257295
153	socioeconomic, vector, climate, anemia, historical cases	0.22835	socioeconomic, vector, anemia, historical cases	0.253107	0.0247573
154	air travel, socioeconomic, climate, anemia, serotype	0.209688	air travel, socioeconomic, anemia, serotype	0.324685	0.114997
155	air travel, socioeconomic, climate, historical cases, serotype	0.229149	air travel, socioeconomic, historical cases, serotype	0.254116	0.0249666
156	socioeconomic, climate, anemia, historical cases, serotype	0.228033	socioeconomic, anemia, historical cases, serotype	0.253709	0.0256765
157	air travel, socioeconomic, climate, anemia, historical cases	0.228843	air travel, socioeconomic, anemia, historical cases	0.252718	0.0238745
158	air travel, climate, anemia, vector, serotype	0.221997	air travel, anemia, vector, serotype	0.382351	0.160354
159	air travel, vector, climate, historical cases, serotype	0.231552	air travel, vector, historical cases, serotype	0.265945	0.0343925
160	vector, climate, anemia, historical cases, serotype	0.233747	vector, anemia, historical cases, serotype	0.267407	0.0336598
161	air travel, vector, climate, anemia, historical cases	0.234879	air travel, vector, anemia, historical cases	0.266831	0.0319516
162	air travel, climate, anemia, historical cases, serotype	0.234005	air travel, anemia, historical cases, serotype	0.269118	0.0351136
163	forest, socioeconomic, population, climate, vector, serotype	0.182159	forest, socioeconomic, population, vector, serotype	0.202416	0.0202563
164	forest, socioeconomic, air travel, population, climate, vector	0.183655	forest, socioeconomic, air travel, population, vector	0.2019	0.0182449
165	forest, socioeconomic, population, climate, anemia, vector	0.181011	forest, socioeconomic, population, anemia, vector	0.202113	0.0211016
166	forest, socioeconomic, population, climate, historical cases, vector	0.213658	forest, socioeconomic, population, historical cases, vector	0.221529	0.00787098
167	forest, socioeconomic, air travel, population, climate, serotype	0.184314	forest, socioeconomic, air travel, population, serotype	0.202879	0.0185654
168	forest, socioeconomic, population, climate, anemia, serotype	0.180043	forest, socioeconomic, population, anemia, serotype	0.202893	0.0228496
169	forest, socioeconomic, population, climate, historical cases, serotype	0.214152	forest, socioeconomic, population, historical cases, serotype	0.22223	0.00807727
170	air travel, forest, socioeconomic, population, climate, anemia	0.182124	air travel, forest, socioeconomic, population, anemia	0.20229	0.0201666
171	air travel, forest, socioeconomic, population, climate, historical cases	0.215731	air travel, forest, socioeconomic, population, historical cases	0.225046	0.0093152
172	forest, socioeconomic, population, climate, anemia, historical cases	0.214096	forest, socioeconomic, population, anemia, historical cases	0.223743	0.0096477
173	forest, air travel, population, climate, vector, serotype	0.185611	forest, air travel, population, vector, serotype	0.203025	0.0174141
174	forest, population, climate, anemia, vector, serotype	0.181232	forest, population, anemia, vector, serotype	0.207246	0.0260141
175	forest, population, climate, historical cases, vector, serotype	0.213997	forest, population, historical cases, vector, serotype	0.225994	0.0119975
176	air travel, forest, population, climate, anemia, vector	0.182261	air travel, forest, population, anemia, vector	0.203264	0.0210027
177	air travel, forest, population, climate, historical cases, vector	0.216466	air travel, forest, population, historical cases, vector	0.229959	0.013493
178	forest, population, climate, historical cases, anemia, vector	0.216689	forest, population, historical cases, anemia, vector	0.22717	0.0104805
179	air travel, forest, population, climate, anemia, serotype	0.183402	air travel, forest, population, anemia, serotype	0.205785	0.0223833
180	air travel, forest, population, climate, historical cases, serotype	0.216663	air travel, forest, population, historical cases, serotype	0.229126	0.012463
181	forest, population, climate, anemia, historical cases, serotype	0.216192	forest, population, anemia, historical cases, serotype	0.225003	0.0088112
182	air travel, forest, population, climate, anemia, historical cases	0.217803	air travel, forest, population, anemia, historical cases	0.230697	0.0128947
183	forest, socioeconomic, air travel, climate, vector, serotype	0.208239	forest, socioeconomic, air travel, vector, serotype	0.269651	0.0614128
184	forest, socioeconomic, climate, anemia, vector, serotype	0.206331	forest, socioeconomic, anemia, vector, serotype	0.325491	0.11916
185	forest, socioeconomic, climate, historical cases, vector, serotype	0.228047	forest, socioeconomic, historical cases, vector, serotype	0.251767	0.0237203
186	air travel, forest, socioeconomic, climate, anemia, vector	0.202367	air travel, forest, socioeconomic, anemia, vector	0.256019	0.0536523
187	air travel, forest, socioeconomic, climate, historical cases, vector	0.229218	air travel, forest, socioeconomic, historical cases, vector	0.249687	0.020469
188	forest, socioeconomic, climate, historical cases, anemia, vector	0.228526	forest, socioeconomic, historical cases, anemia, vector	0.252454	0.0239282
189	air travel, forest, socioeconomic, climate, anemia, serotype	0.2041	air travel, forest, socioeconomic, anemia, serotype	0.258018	0.0539184
190	air travel, forest, socioeconomic, climate, historical cases, serotype	0.229073	air travel, forest, socioeconomic, historical cases, serotype	0.250821	0.0217476
191	forest, socioeconomic, climate, anemia, historical cases, serotype	0.228457	forest, socioeconomic, anemia, historical cases, serotype	0.253039	0.0245816
192	air travel, forest, socioeconomic, climate, anemia, historical cases	0.229751	air travel, forest, socioeconomic, anemia, historical cases	0.251931	0.0221798
193	air travel, forest, climate, anemia, vector, serotype	0.21048	air travel, forest, anemia, vector, serotype	0.283865	0.0733852
194	air travel, forest, climate, historical cases, vector, serotype	0.230462	air travel, forest, historical cases, vector, serotype	0.262195	0.0317339
195	forest, climate, historical cases, anemia, vector, serotype	0.232757	forest, historical cases, anemia, vector, serotype	0.266158	0.0334002
196	air travel, forest, climate, historical cases, anemia, vector	0.234718	air travel, forest, historical cases, anemia, vector	0.263891	0.029173
197	air travel, forest, climate, anemia, historical cases, serotype	0.234707	air travel, forest, anemia, historical cases, serotype	0.265594	0.0308878
198	socioeconomic, air travel, population, climate, vector, serotype	0.184295	socioeconomic, air travel, population, vector, serotype	0.205727	0.0214323
199	socioeconomic, population, climate, anemia, vector, serotype	0.178855	socioeconomic, population, anemia, vector, serotype	0.203286	0.0244306
200	socioeconomic, population, climate, historical cases, vector, serotype	0.212921	socioeconomic, population, historical cases, vector, serotype	0.219352	0.00643139
201	air travel, socioeconomic, population, climate, anemia, vector	0.181265	air travel, socioeconomic, population, anemia, vector	0.203084	0.0218187
202	air travel, socioeconomic, population, climate, historical cases, vector	0.215341	air travel, socioeconomic, population, historical cases, vector	0.222318	0.00697692
203	socioeconomic, population, climate, historical cases, anemia, vector	0.21362	socioeconomic, population, historical cases, anemia, vector	0.220694	0.00707326
204	air travel, socioeconomic, population, climate, anemia, serotype	0.181294	air travel, socioeconomic, population, anemia, serotype	0.204938	0.0236434
205	air travel, socioeconomic, population, climate, historical cases, serotype	0.214967	air travel, socioeconomic, population, historical cases, serotype	0.223362	0.00839501
206	socioeconomic, population, climate, anemia, historical cases, serotype	0.214065	socioeconomic, population, anemia, historical cases, serotype	0.221092	0.00702659
207	air travel, socioeconomic, population, climate, anemia, historical cases	0.215867	air travel, socioeconomic, population, anemia, historical cases	0.223792	0.0079253
208	air travel, population, climate, anemia, vector, serotype	0.181624	air travel, population, anemia, vector, serotype	0.203982	0.0223584
209	air travel, population, climate, historical cases, vector, serotype	0.215216	air travel, population, historical cases, vector, serotype	0.226013	0.0107972
210	population, climate, historical cases, anemia, vector, serotype	0.214618	population, historical cases, anemia, vector, serotype	0.221067	0.00644946
211	air travel, population, climate, historical cases, anemia, vector	0.217809	air travel, population, historical cases, anemia, vector	0.227612	0.00980224
212	air travel, population, climate, anemia, historical cases, serotype	0.21575	air travel, population, anemia, historical cases, serotype	0.227272	0.0115225
213	air travel, socioeconomic, climate, anemia, vector, serotype	0.210271	air travel, socioeconomic, anemia, vector, serotype	0.317989	0.107718
214	air travel, socioeconomic, climate, historical cases, vector, serotype	0.228139	air travel, socioeconomic, historical cases, vector, serotype	0.252183	0.0240443
215	socioeconomic, climate, historical cases, anemia, vector, serotype	0.228366	socioeconomic, historical cases, anemia, vector, serotype	0.252857	0.0244911
216	air travel, socioeconomic, climate, historical cases, anemia, vector	0.229491	air travel, socioeconomic, historical cases, anemia, vector	0.250174	0.0206835
217	air travel, socioeconomic, climate, anemia, historical cases, serotype	0.228877	air travel, socioeconomic, anemia, historical cases, serotype	0.251852	0.0229744
218	air travel, climate, historical cases, anemia, vector, serotype	0.234887	air travel, historical cases, anemia, vector, serotype	0.265145	0.0302587
219	forest, socioeconomic, air travel, population, climate, vector, serotype	0.183954	forest, socioeconomic, air travel, population, vector, serotype	0.201885	0.0179302
220	forest, socioeconomic, population, climate, anemia, vector, serotype	0.180442	forest, socioeconomic, population, anemia, vector, serotype	0.202649	0.0222066
221	forest, socioeconomic, population, climate, historical cases, vector, serotype	0.213815	forest, socioeconomic, population, historical cases, vector, serotype	0.221494	0.00767946
222	forest, socioeconomic, air travel, population, climate, anemia, vector	0.182485	forest, socioeconomic, air travel, population, anemia, vector	0.201895	0.0194105
223	forest, socioeconomic, air travel, population, climate, historical cases, vector	0.215784	forest, socioeconomic, air travel, population, historical cases, vector	0.224625	0.00884071
224	forest, socioeconomic, population, climate, historical cases, anemia, vector	0.215023	forest, socioeconomic, population, historical cases, anemia, vector	0.222869	0.0078463
225	forest, socioeconomic, air travel, population, climate, anemia, serotype	0.1826	forest, socioeconomic, air travel, population, anemia, serotype	0.20251	0.0199106
226	forest, socioeconomic, air travel, population, climate, historical cases, serotype	0.21622	forest, socioeconomic, air travel, population, historical cases, serotype	0.225181	0.00896091
227	forest, socioeconomic, population, climate, anemia, historical cases, serotype	0.214678	forest, socioeconomic, population, anemia, historical cases, serotype	0.22346	0.00878142
228	air travel, forest, socioeconomic, population, climate, anemia, historical cases	0.21684	air travel, forest, socioeconomic, population, anemia, historical cases	0.226787	0.00994635
229	forest, air travel, population, climate, anemia, vector, serotype	0.183065	forest, air travel, population, anemia, vector, serotype	0.203364	0.0202984
230	forest, air travel, population, climate, historical cases, vector, serotype	0.216576	forest, air travel, population, historical cases, vector, serotype	0.229153	0.0125769
231	forest, population, climate, historical cases, anemia, vector, serotype	0.216342	forest, population, historical cases, anemia, vector, serotype	0.226397	0.010055
232	air travel, forest, population, climate, historical cases, anemia, vector	0.218279	air travel, forest, population, historical cases, anemia, vector	0.230978	0.0126982
233	air travel, forest, population, climate, anemia, historical cases, serotype	0.218491	air travel, forest, population, anemia, historical cases, serotype	0.23075	0.0122584
234	forest, socioeconomic, air travel, climate, anemia, vector, serotype	0.204041	forest, socioeconomic, air travel, anemia, vector, serotype	0.254475	0.050434
235	forest, socioeconomic, air travel, climate, historical cases, vector, serotype	0.228599	forest, socioeconomic, air travel, historical cases, vector, serotype	0.24931	0.0207105
236	forest, socioeconomic, climate, historical cases, anemia, vector, serotype	0.228615	forest, socioeconomic, historical cases, anemia, vector, serotype	0.252265	0.0236501
237	air travel, forest, socioeconomic, climate, historical cases, anemia, vector	0.229085	air travel, forest, socioeconomic, historical cases, anemia, vector	0.250651	0.0215664
238	air travel, forest, socioeconomic, climate, anemia, historical cases, serotype	0.228062	air travel, forest, socioeconomic, anemia, historical cases, serotype	0.251075	0.0230127
239	air travel, forest, climate, historical cases, anemia, vector, serotype	0.234842	air travel, forest, historical cases, anemia, vector, serotype	0.262693	0.0278516
240	socioeconomic, air travel, population, climate, anemia, vector, serotype	0.180942	socioeconomic, air travel, population, anemia, vector, serotype	0.202859	0.0219167
241	socioeconomic, air travel, population, climate, historical cases, vector, serotype	0.215054	socioeconomic, air travel, population, historical cases, vector, serotype	0.22175	0.00669526
242	socioeconomic, population, climate, historical cases, anemia, vector, serotype	0.213092	socioeconomic, population, historical cases, anemia, vector, serotype	0.220333	0.00724062
243	air travel, socioeconomic, population, climate, historical cases, anemia, vector	0.215814	air travel, socioeconomic, population, historical cases, anemia, vector	0.223242	0.00742794
244	air travel, socioeconomic, population, climate, anemia, historical cases, serotype	0.215724	air travel, socioeconomic, population, anemia, historical cases, serotype	0.224067	0.00834378
245	air travel, population, climate, historical cases, anemia, vector, serotype	0.216695	air travel, population, historical cases, anemia, vector, serotype	0.226339	0.00964335
246	air travel, socioeconomic, climate, historical cases, anemia, vector, serotype	0.228804	air travel, socioeconomic, historical cases, anemia, vector, serotype	0.249679	0.0208748
247	forest, socioeconomic, air travel, population, climate, anemia, vector, serotype	0.183219	forest, socioeconomic, air travel, population, anemia, vector, serotype	0.202298	0.0190791
248	forest, socioeconomic, air travel, population, climate, historical cases, vector, serotype	0.215793	forest, socioeconomic, air travel, population, historical cases, vector, serotype	0.224394	0.0086007
249	forest, socioeconomic, population, climate, historical cases, anemia, vector, serotype	0.215039	forest, socioeconomic, population, historical cases, anemia, vector, serotype	0.223283	0.00824442
250	forest, socioeconomic, air travel, population, climate, historical cases, anemia, vector	0.217007	forest, socioeconomic, air travel, population, historical cases, anemia, vector	0.226208	0.00920109
251	forest, socioeconomic, air travel, population, climate, anemia, historical cases, serotype	0.21674	forest, socioeconomic, air travel, population, anemia, historical cases, serotype	0.226114	0.00937413
252	forest, air travel, population, climate, historical cases, anemia, vector, serotype	0.218719	forest, air travel, population, historical cases, anemia, vector, serotype	0.230763	0.0120435
253	forest, socioeconomic, air travel, climate, historical cases, anemia, vector, serotype	0.228988	forest, socioeconomic, air travel, historical cases, anemia, vector, serotype	0.24939	0.0204018
254	socioeconomic, air travel, population, climate, historical cases, anemia, vector, serotype	0.215711	socioeconomic, air travel, population, historical cases, anemia, vector, serotype	0.223883	0.00817235
255	forest, socioeconomic, air travel, population, climate, historical cases, anemia, vector, serotype	0.216512	forest, socioeconomic, air travel, population, historical cases, anemia, vector, serotype	0.225974	0.00946245

## Sheet: historical cases
	Feature combination1	MSE1	Feature combination2	MSE2	MSE2-MSE1
1	forest, historical cases	0.275923	forest	1.03298	0.757061
2	population, historical cases	0.223149	population	0.211363	-0.0117855
3	climate, historical cases	0.230303	climate	0.265999	0.0356953
4	socioeconomic, historical cases	0.261952	socioeconomic	0.733651	0.471699
5	historical cases, vector	0.270478	vector	0.906922	0.636444
6	historical cases, serotype	0.271197	serotype	0.921082	0.649886
7	air travel, historical cases	0.269984	air travel	0.620234	0.35025
8	anemia, historical cases	0.269184	anemia	0.807419	0.538235
9	forest, population, historical cases	0.22683	forest, population	0.208518	-0.0183115
10	forest, climate, historical cases	0.227793	forest, climate	0.221409	-0.00638331
11	forest, socioeconomic, historical cases	0.253068	forest, socioeconomic	0.37471	0.121642
12	historical cases, forest, vector	0.274189	forest, vector	0.810035	0.535846
13	forest, historical cases, serotype	0.273631	forest, serotype	0.958308	0.684677
14	air travel, forest, historical cases	0.266199	air travel, forest	0.350181	0.0839815
15	anemia, forest, historical cases	0.270022	anemia, forest	0.452916	0.182894
16	population, climate, historical cases	0.213022	population, climate	0.181719	-0.0313029
17	socioeconomic, population, historical cases	0.219509	socioeconomic, population	0.204755	-0.0147539
18	historical cases, population, vector	0.222977	population, vector	0.21036	-0.0126165
19	population, historical cases, serotype	0.223171	population, serotype	0.211276	-0.011895
20	air travel, population, historical cases	0.226965	air travel, population	0.207101	-0.0198637
21	anemia, population, historical cases	0.222644	anemia, population	0.209635	-0.0130091
22	socioeconomic, climate, historical cases	0.227666	socioeconomic, climate	0.22628	-0.00138509
23	historical cases, climate, vector	0.232021	climate, vector	0.266495	0.0344736
24	climate, historical cases, serotype	0.229612	climate, serotype	0.26484	0.035228
25	air travel, climate, historical cases	0.230533	air travel, climate	0.233184	0.0026505
26	anemia, climate, historical cases	0.23303	anemia, climate	0.23599	0.00296016
27	historical cases, socioeconomic, vector	0.261849	socioeconomic, vector	0.655868	0.394019
28	socioeconomic, historical cases, serotype	0.260371	socioeconomic, serotype	0.69703	0.436659
29	air travel, socioeconomic, historical cases	0.255423	air travel, socioeconomic	0.381083	0.12566
30	anemia, socioeconomic, historical cases	0.254891	anemia, socioeconomic	0.500493	0.245602
31	historical cases, vector, serotype	0.26939	vector, serotype	0.850385	0.580995
32	historical cases, air travel, vector	0.265923	air travel, vector	0.584444	0.31852
33	anemia, historical cases, vector	0.268514	anemia, vector	0.750085	0.48157
34	air travel, historical cases, serotype	0.270547	air travel, serotype	0.578856	0.308309
35	anemia, historical cases, serotype	0.268405	anemia, serotype	0.721048	0.452643
36	anemia, air travel, historical cases	0.269536	anemia, air travel	0.397834	0.128298
37	forest, population, climate, historical cases	0.213904	forest, population, climate	0.181466	-0.0324384
38	forest, population, socioeconomic, historical cases	0.221625	forest, population, socioeconomic	0.202097	-0.0195276
39	historical cases, forest, population, vector	0.226958	forest, population, vector	0.206556	-0.0204028
40	forest, population, historical cases, serotype	0.226756	forest, population, serotype	0.209458	-0.0172985
41	air travel, forest, population, historical cases	0.229932	air travel, forest, population	0.205183	-0.0247486
42	anemia, forest, population, historical cases	0.226472	anemia, forest, population	0.209668	-0.0168036
43	forest, climate, socioeconomic, historical cases	0.227663	forest, climate, socioeconomic	0.212383	-0.0152801
44	historical cases, forest, climate, vector	0.228761	forest, climate, vector	0.220775	-0.00798658
45	forest, climate, historical cases, serotype	0.22821	forest, climate, serotype	0.221137	-0.00707305
46	air travel, forest, climate, historical cases	0.231373	air travel, forest, climate	0.216288	-0.0150849
47	anemia, forest, climate, historical cases	0.231742	anemia, forest, climate	0.210233	-0.0215088
48	historical cases, forest, socioeconomic, vector	0.252964	forest, socioeconomic, vector	0.366887	0.113923
49	forest, socioeconomic, historical cases, serotype	0.252283	forest, socioeconomic, serotype	0.38615	0.133866
50	air travel, forest, socioeconomic, historical cases	0.251486	air travel, forest, socioeconomic	0.278161	0.0266747
51	anemia, forest, socioeconomic, historical cases	0.253712	anemia, forest, socioeconomic	0.326708	0.0729957
52	historical cases, forest, vector, serotype	0.27167	forest, vector, serotype	0.745523	0.473853
53	air travel, forest, historical cases, vector	0.263901	air travel, forest, vector	0.345771	0.0818706
54	anemia, forest, historical cases, vector	0.268629	anemia, forest, vector	0.423496	0.154867
55	air travel, forest, historical cases, serotype	0.265765	air travel, forest, serotype	0.34048	0.0747152
56	anemia, forest, historical cases, serotype	0.269059	anemia, forest, serotype	0.464868	0.195809
57	air travel, forest, historical cases, anemia	0.26614	air travel, forest, anemia	0.286532	0.020392
58	socioeconomic, population, climate, historical cases	0.212573	socioeconomic, population, climate	0.180035	-0.0325379
59	historical cases, population, climate, vector	0.212843	population, climate, vector	0.182546	-0.0302969
60	population, climate, historical cases, serotype	0.212555	population, climate, serotype	0.181809	-0.0307466
61	air travel, population, climate, historical cases	0.215296	air travel, population, climate	0.184746	-0.0305503
62	anemia, population, climate, historical cases	0.21371	anemia, population, climate	0.179515	-0.0341947
63	historical cases, socioeconomic, population, vector	0.220357	socioeconomic, population, vector	0.204397	-0.0159605
64	socioeconomic, population, historical cases, serotype	0.220391	socioeconomic, population, serotype	0.206067	-0.0143237
65	air travel, socioeconomic, population, historical cases	0.224148	air travel, socioeconomic, population	0.206306	-0.0178427
66	anemia, socioeconomic, population, historical cases	0.221412	anemia, socioeconomic, population	0.203529	-0.017883
67	historical cases, population, vector, serotype	0.222746	population, vector, serotype	0.210414	-0.0123318
68	historical cases, air travel, population, vector	0.226126	air travel, population, vector	0.205642	-0.0204843
69	anemia, population, historical cases, vector	0.221589	anemia, population, vector	0.207382	-0.0142071
70	air travel, population, historical cases, serotype	0.226861	air travel, population, serotype	0.20805	-0.0188116
71	anemia, population, historical cases, serotype	0.221245	anemia, population, serotype	0.210213	-0.011032
72	anemia, air travel, population, historical cases	0.227316	anemia, air travel, population	0.205834	-0.0214822
73	historical cases, socioeconomic, climate, vector	0.22757	socioeconomic, climate, vector	0.227863	0.000293457
74	socioeconomic, climate, historical cases, serotype	0.226924	socioeconomic, climate, serotype	0.228437	0.00151337
75	air travel, socioeconomic, climate, historical cases	0.228703	air travel, socioeconomic, climate	0.21403	-0.0146736
76	anemia, socioeconomic, climate, historical cases	0.227978	anemia, socioeconomic, climate	0.216292	-0.0116866
77	historical cases, climate, vector, serotype	0.231776	climate, vector, serotype	0.266282	0.0345065
78	historical cases, air travel, climate, vector	0.231199	air travel, climate, vector	0.233317	0.00211813
79	anemia, climate, historical cases, vector	0.234303	anemia, climate, vector	0.235332	0.00102905
80	air travel, climate, historical cases, serotype	0.231551	air travel, climate, serotype	0.234164	0.00261305
81	anemia, climate, historical cases, serotype	0.232465	anemia, climate, serotype	0.235842	0.00337698
82	anemia, air travel, climate, historical cases	0.234476	anemia, air travel, climate	0.222117	-0.0123592
83	historical cases, socioeconomic, vector, serotype	0.259108	socioeconomic, vector, serotype	0.646854	0.387746
84	air travel, socioeconomic, historical cases, vector	0.25404	air travel, socioeconomic, vector	0.3675	0.113461
85	anemia, socioeconomic, historical cases, vector	0.253107	anemia, socioeconomic, vector	0.469405	0.216298
86	air travel, socioeconomic, historical cases, serotype	0.254116	air travel, socioeconomic, serotype	0.378923	0.124808
87	anemia, socioeconomic, historical cases, serotype	0.253709	anemia, socioeconomic, serotype	0.49272	0.239011
88	air travel, socioeconomic, historical cases, anemia	0.252718	air travel, socioeconomic, anemia	0.325603	0.0728853
89	historical cases, air travel, vector, serotype	0.265945	air travel, vector, serotype	0.54661	0.280666
90	anemia, historical cases, vector, serotype	0.267407	anemia, vector, serotype	0.700821	0.433414
91	anemia, air travel, historical cases, vector	0.266831	anemia, air travel, vector	0.388087	0.121256
92	anemia, air travel, historical cases, serotype	0.269118	anemia, air travel, serotype	0.39067	0.121552
93	forest, socioeconomic, population, climate, historical cases	0.213679	forest, socioeconomic, population, climate	0.181115	-0.032564
94	forest, population, vector, climate, historical cases	0.214257	forest, population, vector, climate	0.182915	-0.0313424
95	forest, population, climate, historical cases, serotype	0.213746	forest, population, climate, serotype	0.181668	-0.0320779
96	air travel, forest, population, climate, historical cases	0.216582	air travel, forest, population, climate	0.185584	-0.030998
97	forest, population, climate, anemia, historical cases	0.216327	forest, population, climate, anemia	0.181035	-0.0352919
98	forest, socioeconomic, population, vector, historical cases	0.221529	forest, socioeconomic, population, vector	0.20224	-0.0192887
99	forest, socioeconomic, population, historical cases, serotype	0.22223	forest, socioeconomic, population, serotype	0.202702	-0.0195281
100	air travel, forest, socioeconomic, population, historical cases	0.225046	air travel, forest, socioeconomic, population	0.202369	-0.0226767
101	forest, socioeconomic, population, anemia, historical cases	0.223743	forest, socioeconomic, population, anemia	0.202305	-0.0214383
102	forest, population, vector, historical cases, serotype	0.225994	forest, population, vector, serotype	0.207512	-0.0184822
103	air travel, forest, population, vector, historical cases	0.229959	air travel, forest, population, vector	0.202861	-0.0270981
104	forest, population, vector, anemia, historical cases	0.22717	forest, population, vector, anemia	0.206938	-0.0202315
105	air travel, forest, population, historical cases, serotype	0.229126	air travel, forest, population, serotype	0.205315	-0.0238109
106	forest, population, anemia, historical cases, serotype	0.225003	forest, population, anemia, serotype	0.209418	-0.0155856
107	air travel, forest, population, anemia, historical cases	0.230697	air travel, forest, population, anemia	0.205474	-0.0252236
108	forest, socioeconomic, vector, climate, historical cases	0.228373	forest, socioeconomic, vector, climate	0.213953	-0.01442
109	forest, socioeconomic, climate, historical cases, serotype	0.227946	forest, socioeconomic, climate, serotype	0.213791	-0.0141543
110	air travel, forest, socioeconomic, climate, historical cases	0.229523	air travel, forest, socioeconomic, climate	0.207064	-0.0224593
111	forest, socioeconomic, climate, anemia, historical cases	0.228261	forest, socioeconomic, climate, anemia	0.204493	-0.0237673
112	forest, vector, climate, historical cases, serotype	0.228887	forest, vector, climate, serotype	0.222119	-0.0067679
113	air travel, forest, vector, climate, historical cases	0.231365	air travel, forest, vector, climate	0.216435	-0.0149305
114	forest, vector, climate, anemia, historical cases	0.232342	forest, vector, climate, anemia	0.209847	-0.0224954
115	air travel, forest, climate, historical cases, serotype	0.231901	air travel, forest, climate, serotype	0.216645	-0.0152555
116	forest, climate, anemia, historical cases, serotype	0.231194	forest, climate, anemia, serotype	0.210126	-0.0210678
117	air travel, forest, climate, anemia, historical cases	0.234246	air travel, forest, climate, anemia	0.209104	-0.025142
118	forest, socioeconomic, vector, historical cases, serotype	0.251767	forest, socioeconomic, vector, serotype	0.367823	0.116056
119	air travel, forest, socioeconomic, vector, historical cases	0.249687	air travel, forest, socioeconomic, vector	0.27075	0.021063
120	forest, socioeconomic, vector, anemia, historical cases	0.252454	forest, socioeconomic, vector, anemia	0.321784	0.0693305
121	air travel, forest, socioeconomic, historical cases, serotype	0.250821	air travel, forest, socioeconomic, serotype	0.275465	0.0246446
122	forest, socioeconomic, anemia, historical cases, serotype	0.253039	forest, socioeconomic, anemia, serotype	0.341423	0.0883843
123	air travel, forest, socioeconomic, anemia, historical cases	0.251931	air travel, forest, socioeconomic, anemia	0.260079	0.00814783
124	air travel, forest, vector, historical cases, serotype	0.262195	air travel, forest, vector, serotype	0.334646	0.0724502
125	forest, vector, anemia, historical cases, serotype	0.266158	forest, vector, anemia, serotype	0.417032	0.150874
126	air travel, forest, vector, anemia, historical cases	0.263891	air travel, forest, vector, anemia	0.287404	0.0235129
127	air travel, forest, anemia, historical cases, serotype	0.265594	air travel, forest, anemia, serotype	0.281995	0.0164004
128	socioeconomic, population, vector, climate, historical cases	0.212372	socioeconomic, population, vector, climate	0.180618	-0.0317537
129	socioeconomic, population, climate, historical cases, serotype	0.212993	socioeconomic, population, climate, serotype	0.179993	-0.0330001
130	air travel, socioeconomic, population, climate, historical cases	0.215784	air travel, socioeconomic, population, climate	0.184214	-0.0315702
131	socioeconomic, population, climate, anemia, historical cases	0.214499	socioeconomic, population, climate, anemia	0.177478	-0.037021
132	population, vector, climate, historical cases, serotype	0.212976	population, vector, climate, serotype	0.182631	-0.0303455
133	air travel, population, vector, climate, historical cases	0.215888	air travel, population, vector, climate	0.185575	-0.0303134
134	population, vector, climate, anemia, historical cases	0.214903	population, vector, climate, anemia	0.179575	-0.0353272
135	air travel, population, climate, historical cases, serotype	0.215125	air travel, population, climate, serotype	0.185481	-0.029644
136	population, climate, anemia, historical cases, serotype	0.214282	population, climate, anemia, serotype	0.179156	-0.0351257
137	air travel, population, climate, anemia, historical cases	0.216696	air travel, population, climate, anemia	0.181249	-0.0354468
138	socioeconomic, population, vector, historical cases, serotype	0.219352	socioeconomic, population, vector, serotype	0.205404	-0.0139479
139	air travel, socioeconomic, population, vector, historical cases	0.222318	air travel, socioeconomic, population, vector	0.205188	-0.0171293
140	socioeconomic, population, vector, anemia, historical cases	0.220694	socioeconomic, population, vector, anemia	0.202544	-0.0181497
141	air travel, socioeconomic, population, historical cases, serotype	0.223362	air travel, socioeconomic, population, serotype	0.206895	-0.0164668
142	socioeconomic, population, anemia, historical cases, serotype	0.221092	socioeconomic, population, anemia, serotype	0.204717	-0.0163754
143	air travel, socioeconomic, population, anemia, historical cases	0.223792	air travel, socioeconomic, population, anemia	0.204167	-0.0196248
144	air travel, population, vector, historical cases, serotype	0.226013	air travel, population, vector, serotype	0.20654	-0.0194734
145	population, vector, anemia, historical cases, serotype	0.221067	population, vector, anemia, serotype	0.207463	-0.0136042
146	air travel, population, vector, anemia, historical cases	0.227612	air travel, population, vector, anemia	0.203644	-0.023968
147	air travel, population, anemia, historical cases, serotype	0.227272	air travel, population, anemia, serotype	0.206659	-0.020613
148	socioeconomic, vector, climate, historical cases, serotype	0.227414	socioeconomic, vector, climate, serotype	0.228813	0.00139921
149	air travel, socioeconomic, vector, climate, historical cases	0.22831	air travel, socioeconomic, vector, climate	0.214287	-0.0140231
150	socioeconomic, vector, climate, anemia, historical cases	0.22835	socioeconomic, vector, climate, anemia	0.218193	-0.010157
151	air travel, socioeconomic, climate, historical cases, serotype	0.229149	air travel, socioeconomic, climate, serotype	0.215322	-0.0138265
152	socioeconomic, climate, anemia, historical cases, serotype	0.228033	socioeconomic, climate, anemia, serotype	0.218046	-0.00998653
153	air travel, socioeconomic, climate, anemia, historical cases	0.228843	air travel, socioeconomic, climate, anemia	0.208363	-0.02048
154	air travel, vector, climate, historical cases, serotype	0.231552	air travel, vector, climate, serotype	0.233733	0.00218028
155	vector, climate, anemia, historical cases, serotype	0.233747	vector, climate, anemia, serotype	0.234679	0.000932029
156	air travel, vector, climate, anemia, historical cases	0.234879	air travel, vector, climate, anemia	0.222649	-0.0122299
157	air travel, climate, anemia, historical cases, serotype	0.234005	air travel, climate, anemia, serotype	0.222791	-0.0112134
158	air travel, socioeconomic, vector, historical cases, serotype	0.252183	air travel, socioeconomic, vector, serotype	0.367776	0.115593
159	socioeconomic, vector, anemia, historical cases, serotype	0.252857	socioeconomic, vector, anemia, serotype	0.457556	0.204699
160	air travel, socioeconomic, vector, anemia, historical cases	0.250174	air travel, socioeconomic, vector, anemia	0.316129	0.0659552
161	air travel, socioeconomic, anemia, historical cases, serotype	0.251852	air travel, socioeconomic, anemia, serotype	0.324685	0.0728334
162	air travel, vector, anemia, historical cases, serotype	0.265145	air travel, vector, anemia, serotype	0.382351	0.117206
163	forest, socioeconomic, population, climate, historical cases, vector	0.213658	forest, socioeconomic, population, climate, vector	0.181962	-0.0316957
164	forest, socioeconomic, population, climate, historical cases, serotype	0.214152	forest, socioeconomic, population, climate, serotype	0.181608	-0.0325447
165	air travel, forest, socioeconomic, population, climate, historical cases	0.215731	air travel, forest, socioeconomic, population, climate	0.183428	-0.0323034
166	forest, socioeconomic, population, climate, anemia, historical cases	0.214096	forest, socioeconomic, population, climate, anemia	0.180053	-0.0340425
167	forest, population, climate, historical cases, vector, serotype	0.213997	forest, population, climate, vector, serotype	0.183563	-0.0304342
168	air travel, forest, population, climate, historical cases, vector	0.216466	air travel, forest, population, climate, vector	0.184692	-0.0317743
169	forest, population, climate, historical cases, anemia, vector	0.216689	forest, population, climate, anemia, vector	0.18138	-0.0353093
170	air travel, forest, population, climate, historical cases, serotype	0.216663	air travel, forest, population, climate, serotype	0.184817	-0.0318454
171	forest, population, climate, anemia, historical cases, serotype	0.216192	forest, population, climate, anemia, serotype	0.180591	-0.0356009
172	air travel, forest, population, climate, anemia, historical cases	0.217803	air travel, forest, population, climate, anemia	0.181808	-0.0359949
173	forest, socioeconomic, population, historical cases, vector, serotype	0.221494	forest, socioeconomic, population, vector, serotype	0.202416	-0.0190783
174	air travel, forest, socioeconomic, population, historical cases, vector	0.224625	air travel, forest, socioeconomic, population, vector	0.2019	-0.0227249
175	forest, socioeconomic, population, historical cases, anemia, vector	0.222869	forest, socioeconomic, population, anemia, vector	0.202113	-0.0207559
176	air travel, forest, socioeconomic, population, historical cases, serotype	0.225181	air travel, forest, socioeconomic, population, serotype	0.202879	-0.0223018
177	forest, socioeconomic, population, anemia, historical cases, serotype	0.22346	forest, socioeconomic, population, anemia, serotype	0.202893	-0.0205667
178	air travel, forest, socioeconomic, population, anemia, historical cases	0.226787	air travel, forest, socioeconomic, population, anemia	0.20229	-0.0244963
179	air travel, forest, population, historical cases, vector, serotype	0.229153	air travel, forest, population, vector, serotype	0.203025	-0.0261278
180	forest, population, historical cases, anemia, vector, serotype	0.226397	forest, population, anemia, vector, serotype	0.207246	-0.019151
181	air travel, forest, population, historical cases, anemia, vector	0.230978	air travel, forest, population, anemia, vector	0.203264	-0.0277135
182	air travel, forest, population, anemia, historical cases, serotype	0.23075	air travel, forest, population, anemia, serotype	0.205785	-0.0249644
183	forest, socioeconomic, climate, historical cases, vector, serotype	0.228047	forest, socioeconomic, climate, vector, serotype	0.214152	-0.0138949
184	air travel, forest, socioeconomic, climate, historical cases, vector	0.229218	air travel, forest, socioeconomic, climate, vector	0.207199	-0.0220189
185	forest, socioeconomic, climate, historical cases, anemia, vector	0.228526	forest, socioeconomic, climate, anemia, vector	0.205741	-0.0227847
186	air travel, forest, socioeconomic, climate, historical cases, serotype	0.229073	air travel, forest, socioeconomic, climate, serotype	0.208011	-0.0210621
187	forest, socioeconomic, climate, anemia, historical cases, serotype	0.228457	forest, socioeconomic, climate, anemia, serotype	0.20531	-0.0231468
188	air travel, forest, socioeconomic, climate, anemia, historical cases	0.229751	air travel, forest, socioeconomic, climate, anemia	0.202421	-0.0273299
189	air travel, forest, climate, historical cases, vector, serotype	0.230462	air travel, forest, climate, vector, serotype	0.217924	-0.0125376
190	forest, climate, historical cases, anemia, vector, serotype	0.232757	forest, climate, anemia, vector, serotype	0.209778	-0.0229798
191	air travel, forest, climate, historical cases, anemia, vector	0.234718	air travel, forest, climate, anemia, vector	0.209341	-0.0253775
192	air travel, forest, climate, anemia, historical cases, serotype	0.234707	air travel, forest, climate, anemia, serotype	0.211209	-0.0234981
193	air travel, forest, socioeconomic, historical cases, vector, serotype	0.24931	air travel, forest, socioeconomic, vector, serotype	0.269651	0.0203416
194	forest, socioeconomic, historical cases, anemia, vector, serotype	0.252265	forest, socioeconomic, anemia, vector, serotype	0.325491	0.0732258
195	air travel, forest, socioeconomic, historical cases, anemia, vector	0.250651	air travel, forest, socioeconomic, anemia, vector	0.256019	0.00536833
196	air travel, forest, socioeconomic, anemia, historical cases, serotype	0.251075	air travel, forest, socioeconomic, anemia, serotype	0.258018	0.0069432
197	air travel, forest, historical cases, anemia, vector, serotype	0.262693	air travel, forest, anemia, vector, serotype	0.283865	0.0211717
198	socioeconomic, population, climate, historical cases, vector, serotype	0.212921	socioeconomic, population, climate, vector, serotype	0.181219	-0.0317021
199	air travel, socioeconomic, population, climate, historical cases, vector	0.215341	air travel, socioeconomic, population, climate, vector	0.184047	-0.0312936
200	socioeconomic, population, climate, historical cases, anemia, vector	0.21362	socioeconomic, population, climate, anemia, vector	0.178638	-0.0349822
201	air travel, socioeconomic, population, climate, historical cases, serotype	0.214967	air travel, socioeconomic, population, climate, serotype	0.183984	-0.0309822
202	socioeconomic, population, climate, anemia, historical cases, serotype	0.214065	socioeconomic, population, climate, anemia, serotype	0.178411	-0.0356538
203	air travel, socioeconomic, population, climate, anemia, historical cases	0.215867	air travel, socioeconomic, population, climate, anemia	0.180808	-0.0350589
204	air travel, population, climate, historical cases, vector, serotype	0.215216	air travel, population, climate, vector, serotype	0.185609	-0.0296074
205	population, climate, historical cases, anemia, vector, serotype	0.214618	population, climate, anemia, vector, serotype	0.179858	-0.0347599
206	air travel, population, climate, historical cases, anemia, vector	0.217809	air travel, population, climate, anemia, vector	0.181766	-0.0360439
207	air travel, population, climate, anemia, historical cases, serotype	0.21575	air travel, population, climate, anemia, serotype	0.181243	-0.0345069
208	air travel, socioeconomic, population, historical cases, vector, serotype	0.22175	air travel, socioeconomic, population, vector, serotype	0.205727	-0.0160222
209	socioeconomic, population, historical cases, anemia, vector, serotype	0.220333	socioeconomic, population, anemia, vector, serotype	0.203286	-0.0170469
210	air travel, socioeconomic, population, historical cases, anemia, vector	0.223242	air travel, socioeconomic, population, anemia, vector	0.203084	-0.0201579
211	air travel, socioeconomic, population, anemia, historical cases, serotype	0.224067	air travel, socioeconomic, population, anemia, serotype	0.204938	-0.0191295
212	air travel, population, historical cases, anemia, vector, serotype	0.226339	air travel, population, anemia, vector, serotype	0.203982	-0.0223565
213	air travel, socioeconomic, climate, historical cases, vector, serotype	0.228139	air travel, socioeconomic, climate, vector, serotype	0.214465	-0.0136743
214	socioeconomic, climate, historical cases, anemia, vector, serotype	0.228366	socioeconomic, climate, anemia, vector, serotype	0.218978	-0.00938794
215	air travel, socioeconomic, climate, historical cases, anemia, vector	0.229491	air travel, socioeconomic, climate, anemia, vector	0.209641	-0.0198492
216	air travel, socioeconomic, climate, anemia, historical cases, serotype	0.228877	air travel, socioeconomic, climate, anemia, serotype	0.209688	-0.0191896
217	air travel, climate, historical cases, anemia, vector, serotype	0.234887	air travel, climate, anemia, vector, serotype	0.221997	-0.01289
218	air travel, socioeconomic, historical cases, anemia, vector, serotype	0.249679	air travel, socioeconomic, anemia, vector, serotype	0.317989	0.06831
219	forest, socioeconomic, population, climate, historical cases, vector, serotype	0.213815	forest, socioeconomic, population, climate, vector, serotype	0.182159	-0.0316552
220	forest, socioeconomic, air travel, population, climate, historical cases, vector	0.215784	forest, socioeconomic, air travel, population, climate, vector	0.183655	-0.0321291
221	forest, socioeconomic, population, climate, historical cases, anemia, vector	0.215023	forest, socioeconomic, population, climate, anemia, vector	0.181011	-0.0340112
222	forest, socioeconomic, air travel, population, climate, historical cases, serotype	0.21622	forest, socioeconomic, air travel, population, climate, serotype	0.184314	-0.0319063
223	forest, socioeconomic, population, climate, anemia, historical cases, serotype	0.214678	forest, socioeconomic, population, climate, anemia, serotype	0.180043	-0.0346349
224	air travel, forest, socioeconomic, population, climate, anemia, historical cases	0.21684	air travel, forest, socioeconomic, population, climate, anemia	0.182124	-0.0347166
225	forest, air travel, population, climate, historical cases, vector, serotype	0.216576	forest, air travel, population, climate, vector, serotype	0.185611	-0.030965
226	forest, population, climate, historical cases, anemia, vector, serotype	0.216342	forest, population, climate, anemia, vector, serotype	0.181232	-0.0351101
227	air travel, forest, population, climate, historical cases, anemia, vector	0.218279	air travel, forest, population, climate, anemia, vector	0.182261	-0.036018
228	air travel, forest, population, climate, anemia, historical cases, serotype	0.218491	air travel, forest, population, climate, anemia, serotype	0.183402	-0.0350894
229	forest, socioeconomic, air travel, population, historical cases, vector, serotype	0.224394	forest, socioeconomic, air travel, population, vector, serotype	0.201885	-0.0225089
230	forest, socioeconomic, population, historical cases, anemia, vector, serotype	0.223283	forest, socioeconomic, population, anemia, vector, serotype	0.202649	-0.0206349
231	air travel, forest, socioeconomic, population, historical cases, anemia, vector	0.226208	air travel, forest, socioeconomic, population, anemia, vector	0.201895	-0.0243126
232	air travel, forest, socioeconomic, population, anemia, historical cases, serotype	0.226114	air travel, forest, socioeconomic, population, anemia, serotype	0.20251	-0.0236036
233	air travel, forest, population, historical cases, anemia, vector, serotype	0.230763	air travel, forest, population, anemia, vector, serotype	0.203364	-0.0273992
234	forest, socioeconomic, air travel, climate, historical cases, vector, serotype	0.228599	forest, socioeconomic, air travel, climate, vector, serotype	0.208239	-0.0203607
235	forest, socioeconomic, climate, historical cases, anemia, vector, serotype	0.228615	forest, socioeconomic, climate, anemia, vector, serotype	0.206331	-0.0222842
236	air travel, forest, socioeconomic, climate, historical cases, anemia, vector	0.229085	air travel, forest, socioeconomic, climate, anemia, vector	0.202367	-0.0267176
237	air travel, forest, socioeconomic, climate, anemia, historical cases, serotype	0.228062	air travel, forest, socioeconomic, climate, anemia, serotype	0.2041	-0.0239626
238	air travel, forest, climate, historical cases, anemia, vector, serotype	0.234842	air travel, forest, climate, anemia, vector, serotype	0.21048	-0.0243619
239	air travel, forest, socioeconomic, historical cases, anemia, vector, serotype	0.24939	air travel, forest, socioeconomic, anemia, vector, serotype	0.254475	0.00508568
240	socioeconomic, air travel, population, climate, historical cases, vector, serotype	0.215054	socioeconomic, air travel, population, climate, vector, serotype	0.184295	-0.0307592
241	socioeconomic, population, climate, historical cases, anemia, vector, serotype	0.213092	socioeconomic, population, climate, anemia, vector, serotype	0.178855	-0.0342369
242	air travel, socioeconomic, population, climate, historical cases, anemia, vector	0.215814	air travel, socioeconomic, population, climate, anemia, vector	0.181265	-0.0345487
243	air travel, socioeconomic, population, climate, anemia, historical cases, serotype	0.215724	air travel, socioeconomic, population, climate, anemia, serotype	0.181294	-0.0344292
244	air travel, population, climate, historical cases, anemia, vector, serotype	0.216695	air travel, population, climate, anemia, vector, serotype	0.181624	-0.0350715
245	air travel, socioeconomic, population, historical cases, anemia, vector, serotype	0.223883	air travel, socioeconomic, population, anemia, vector, serotype	0.202859	-0.0210243
246	air travel, socioeconomic, climate, historical cases, anemia, vector, serotype	0.228804	air travel, socioeconomic, climate, anemia, vector, serotype	0.210271	-0.0185332
247	forest, socioeconomic, air travel, population, climate, historical cases, vector, serotype	0.215793	forest, socioeconomic, air travel, population, climate, vector, serotype	0.183954	-0.0318384
248	forest, socioeconomic, population, climate, historical cases, anemia, vector, serotype	0.215039	forest, socioeconomic, population, climate, anemia, vector, serotype	0.180442	-0.0345971
249	forest, socioeconomic, air travel, population, climate, historical cases, anemia, vector	0.217007	forest, socioeconomic, air travel, population, climate, anemia, vector	0.182485	-0.034522
250	forest, socioeconomic, air travel, population, climate, anemia, historical cases, serotype	0.21674	forest, socioeconomic, air travel, population, climate, anemia, serotype	0.1826	-0.0341402
251	forest, air travel, population, climate, historical cases, anemia, vector, serotype	0.218719	forest, air travel, population, climate, anemia, vector, serotype	0.183065	-0.0356541
252	forest, socioeconomic, air travel, population, historical cases, anemia, vector, serotype	0.225974	forest, socioeconomic, air travel, population, anemia, vector, serotype	0.202298	-0.0236762
253	forest, socioeconomic, air travel, climate, historical cases, anemia, vector, serotype	0.228988	forest, socioeconomic, air travel, climate, anemia, vector, serotype	0.204041	-0.0249465
254	socioeconomic, air travel, population, climate, historical cases, anemia, vector, serotype	0.215711	socioeconomic, air travel, population, climate, anemia, vector, serotype	0.180942	-0.0347686
255	forest, socioeconomic, air travel, population, climate, historical cases, anemia, vector, serotype	0.216512	forest, socioeconomic, air travel, population, climate, anemia, vector, serotype	0.183219	-0.0332929

## Sheet: anemia
	Feature combination1	MSE1	Feature combination2	MSE2	MSE2-MSE1
1	anemia, forest	0.452916	forest	1.03298	0.580068
2	anemia, population	0.209635	population	0.211363	0.00172786
3	anemia, climate	0.23599	climate	0.265999	0.0300082
4	anemia, socioeconomic	0.500493	socioeconomic	0.733651	0.233158
5	anemia, vector	0.750085	vector	0.906922	0.156838
6	anemia, serotype	0.721048	serotype	0.921082	0.200035
7	anemia, air travel	0.397834	air travel	0.620234	0.2224
8	anemia, historical cases	0.269184	historical cases	0.272021	0.00283683
9	anemia, forest, population	0.209668	forest, population	0.208518	-0.00115026
10	anemia, forest, climate	0.210233	forest, climate	0.221409	0.0111758
11	anemia, forest, socioeconomic	0.326708	forest, socioeconomic	0.37471	0.0480021
12	anemia, forest, vector	0.423496	forest, vector	0.810035	0.386538
13	anemia, forest, serotype	0.464868	forest, serotype	0.958308	0.49344
14	air travel, forest, anemia	0.286532	air travel, forest	0.350181	0.0636484
15	anemia, forest, historical cases	0.270022	forest, historical cases	0.275923	0.00590115
16	anemia, population, climate	0.179515	population, climate	0.181719	0.00220393
17	anemia, socioeconomic, population	0.203529	socioeconomic, population	0.204755	0.00122564
18	anemia, population, vector	0.207382	population, vector	0.21036	0.00297807
19	anemia, population, serotype	0.210213	population, serotype	0.211276	0.00106335
20	anemia, air travel, population	0.205834	air travel, population	0.207101	0.0012675
21	anemia, population, historical cases	0.222644	population, historical cases	0.223149	0.000504237
22	anemia, socioeconomic, climate	0.216292	socioeconomic, climate	0.22628	0.00998859
23	anemia, climate, vector	0.235332	climate, vector	0.266495	0.0311623
24	anemia, climate, serotype	0.235842	climate, serotype	0.26484	0.0289983
25	anemia, air travel, climate	0.222117	air travel, climate	0.233184	0.0110667
26	anemia, climate, historical cases	0.23303	climate, historical cases	0.230303	-0.00272694
27	anemia, socioeconomic, vector	0.469405	socioeconomic, vector	0.655868	0.186463
28	anemia, socioeconomic, serotype	0.49272	socioeconomic, serotype	0.69703	0.20431
29	air travel, socioeconomic, anemia	0.325603	air travel, socioeconomic	0.381083	0.0554795
30	anemia, socioeconomic, historical cases	0.254891	socioeconomic, historical cases	0.261952	0.00706121
31	anemia, vector, serotype	0.700821	vector, serotype	0.850385	0.149565
32	anemia, air travel, vector	0.388087	air travel, vector	0.584444	0.196357
33	anemia, historical cases, vector	0.268514	historical cases, vector	0.270478	0.00196405
34	anemia, air travel, serotype	0.39067	air travel, serotype	0.578856	0.188186
35	anemia, historical cases, serotype	0.268405	historical cases, serotype	0.271197	0.00279225
36	anemia, air travel, historical cases	0.269536	air travel, historical cases	0.269984	0.000447987
37	anemia, forest, population, climate	0.181035	forest, population, climate	0.181466	0.000430573
38	anemia, forest, population, socioeconomic	0.202305	forest, population, socioeconomic	0.202097	-0.00020764
39	anemia, forest, population, vector	0.206938	forest, population, vector	0.206556	-0.000382614
40	anemia, forest, population, serotype	0.209418	forest, population, serotype	0.209458	3.98472e-05
41	air travel, forest, population, anemia	0.205474	air travel, forest, population	0.205183	-0.000290495
42	anemia, forest, population, historical cases	0.226472	forest, population, historical cases	0.22683	0.000357734
43	anemia, forest, climate, socioeconomic	0.204493	forest, climate, socioeconomic	0.212383	0.00788931
44	anemia, forest, climate, vector	0.209847	forest, climate, vector	0.220775	0.0109281
45	anemia, forest, climate, serotype	0.210126	forest, climate, serotype	0.221137	0.0110112
46	air travel, forest, climate, anemia	0.209104	air travel, forest, climate	0.216288	0.00718378
47	anemia, forest, climate, historical cases	0.231742	forest, climate, historical cases	0.227793	-0.00394972
48	anemia, forest, socioeconomic, vector	0.321784	forest, socioeconomic, vector	0.366887	0.0451029
49	anemia, forest, socioeconomic, serotype	0.341423	forest, socioeconomic, serotype	0.38615	0.0447266
50	air travel, forest, socioeconomic, anemia	0.260079	air travel, forest, socioeconomic	0.278161	0.018082
51	anemia, forest, socioeconomic, historical cases	0.253712	forest, socioeconomic, historical cases	0.253068	-0.000644575
52	anemia, forest, vector, serotype	0.417032	forest, vector, serotype	0.745523	0.328492
53	air travel, forest, vector, anemia	0.287404	air travel, forest, vector	0.345771	0.0583669
54	anemia, forest, historical cases, vector	0.268629	forest, historical cases, vector	0.274189	0.0055595
55	air travel, forest, anemia, serotype	0.281995	air travel, forest, serotype	0.34048	0.058485
56	anemia, forest, historical cases, serotype	0.269059	forest, historical cases, serotype	0.273631	0.0045715
57	air travel, forest, historical cases, anemia	0.26614	air travel, forest, historical cases	0.266199	5.90038e-05
58	anemia, socioeconomic, population, climate	0.177478	socioeconomic, population, climate	0.180035	0.00255751
59	anemia, population, climate, vector	0.179575	population, climate, vector	0.182546	0.00297098
60	anemia, population, climate, serotype	0.179156	population, climate, serotype	0.181809	0.00265235
61	anemia, air travel, population, climate	0.181249	air travel, population, climate	0.184746	0.00349648
62	anemia, population, climate, historical cases	0.21371	population, climate, historical cases	0.213022	-0.000687873
63	anemia, socioeconomic, population, vector	0.202544	socioeconomic, population, vector	0.204397	0.0018527
64	anemia, socioeconomic, population, serotype	0.204717	socioeconomic, population, serotype	0.206067	0.00135042
65	air travel, socioeconomic, population, anemia	0.204167	air travel, socioeconomic, population	0.206306	0.00213823
66	anemia, socioeconomic, population, historical cases	0.221412	socioeconomic, population, historical cases	0.219509	-0.0019035
67	anemia, population, vector, serotype	0.207463	population, vector, serotype	0.210414	0.00295098
68	anemia, air travel, population, vector	0.203644	air travel, population, vector	0.205642	0.00199787
69	anemia, population, historical cases, vector	0.221589	population, historical cases, vector	0.222977	0.0013875
70	anemia, air travel, population, serotype	0.206659	air travel, population, serotype	0.20805	0.00139067
71	anemia, population, historical cases, serotype	0.221245	population, historical cases, serotype	0.223171	0.00192635
72	anemia, air travel, population, historical cases	0.227316	air travel, population, historical cases	0.226965	-0.000351029
73	anemia, socioeconomic, climate, vector	0.218193	socioeconomic, climate, vector	0.227863	0.0096705
74	anemia, socioeconomic, climate, serotype	0.218046	socioeconomic, climate, serotype	0.228437	0.010391
75	air travel, socioeconomic, climate, anemia	0.208363	air travel, socioeconomic, climate	0.21403	0.00566649
76	anemia, socioeconomic, climate, historical cases	0.227978	socioeconomic, climate, historical cases	0.227666	-0.000312918
77	anemia, climate, vector, serotype	0.234679	climate, vector, serotype	0.266282	0.0316029
78	anemia, air travel, climate, vector	0.222649	air travel, climate, vector	0.233317	0.0106683
79	anemia, climate, historical cases, vector	0.234303	climate, historical cases, vector	0.232021	-0.0022822
80	anemia, air travel, climate, serotype	0.222791	air travel, climate, serotype	0.234164	0.0113726
81	anemia, climate, historical cases, serotype	0.232465	climate, historical cases, serotype	0.229612	-0.00285268
82	anemia, air travel, climate, historical cases	0.234476	air travel, climate, historical cases	0.230533	-0.00394309
83	anemia, socioeconomic, vector, serotype	0.457556	socioeconomic, vector, serotype	0.646854	0.189299
84	air travel, socioeconomic, vector, anemia	0.316129	air travel, socioeconomic, vector	0.3675	0.0513712
85	anemia, socioeconomic, historical cases, vector	0.253107	socioeconomic, historical cases, vector	0.261849	0.0087418
86	air travel, socioeconomic, anemia, serotype	0.324685	air travel, socioeconomic, serotype	0.378923	0.0542381
87	anemia, socioeconomic, historical cases, serotype	0.253709	socioeconomic, historical cases, serotype	0.260371	0.0066615
88	air travel, socioeconomic, historical cases, anemia	0.252718	air travel, socioeconomic, historical cases	0.255423	0.00270483
89	anemia, air travel, vector, serotype	0.382351	air travel, vector, serotype	0.54661	0.16426
90	anemia, historical cases, vector, serotype	0.267407	historical cases, vector, serotype	0.26939	0.0019829
91	anemia, air travel, historical cases, vector	0.266831	air travel, historical cases, vector	0.265923	-0.000907134
92	anemia, air travel, historical cases, serotype	0.269118	air travel, historical cases, serotype	0.270547	0.00142828
93	forest, socioeconomic, population, climate, anemia	0.180053	forest, socioeconomic, population, climate	0.181115	0.00106203
94	forest, population, climate, anemia, vector	0.18138	forest, population, climate, vector	0.182915	0.00153461
95	forest, population, climate, anemia, serotype	0.180591	forest, population, climate, serotype	0.181668	0.0010764
96	air travel, forest, population, climate, anemia	0.181808	air travel, forest, population, climate	0.185584	0.00377632
97	forest, population, climate, anemia, historical cases	0.216327	forest, population, climate, historical cases	0.213904	-0.00242298
98	forest, socioeconomic, population, anemia, vector	0.202113	forest, socioeconomic, population, vector	0.20224	0.000126937
99	forest, socioeconomic, population, anemia, serotype	0.202893	forest, socioeconomic, population, serotype	0.202702	-0.000191497
100	air travel, forest, socioeconomic, population, anemia	0.20229	air travel, forest, socioeconomic, population	0.202369	7.89717e-05
101	forest, socioeconomic, population, anemia, historical cases	0.223743	forest, socioeconomic, population, historical cases	0.221625	-0.00211827
102	forest, population, anemia, vector, serotype	0.207246	forest, population, vector, serotype	0.207512	0.000266076
103	air travel, forest, population, anemia, vector	0.203264	air travel, forest, population, vector	0.202861	-0.000402736
104	forest, population, vector, anemia, historical cases	0.22717	forest, population, vector, historical cases	0.226958	-0.000211284
105	air travel, forest, population, anemia, serotype	0.205785	air travel, forest, population, serotype	0.205315	-0.000470292
106	forest, population, anemia, historical cases, serotype	0.225003	forest, population, historical cases, serotype	0.226756	0.00175269
107	air travel, forest, population, anemia, historical cases	0.230697	air travel, forest, population, historical cases	0.229932	-0.000765454
108	forest, socioeconomic, climate, anemia, vector	0.205741	forest, socioeconomic, climate, vector	0.213953	0.00821176
109	forest, socioeconomic, climate, anemia, serotype	0.20531	forest, socioeconomic, climate, serotype	0.213791	0.00848082
110	air travel, forest, socioeconomic, climate, anemia	0.202421	air travel, forest, socioeconomic, climate	0.207064	0.00464241
111	forest, socioeconomic, climate, anemia, historical cases	0.228261	forest, socioeconomic, climate, historical cases	0.227663	-0.000597838
112	forest, climate, anemia, vector, serotype	0.209778	forest, climate, vector, serotype	0.222119	0.012341
113	air travel, forest, climate, anemia, vector	0.209341	air travel, forest, climate, vector	0.216435	0.00709374
114	forest, vector, climate, anemia, historical cases	0.232342	forest, vector, climate, historical cases	0.228761	-0.00358072
115	air travel, forest, climate, anemia, serotype	0.211209	air travel, forest, climate, serotype	0.216645	0.00543651
116	forest, climate, anemia, historical cases, serotype	0.231194	forest, climate, historical cases, serotype	0.22821	-0.00298356
117	air travel, forest, climate, anemia, historical cases	0.234246	air travel, forest, climate, historical cases	0.231373	-0.00287332
118	forest, socioeconomic, anemia, vector, serotype	0.325491	forest, socioeconomic, vector, serotype	0.367823	0.0423321
119	air travel, forest, socioeconomic, anemia, vector	0.256019	air travel, forest, socioeconomic, vector	0.27075	0.0147307
120	forest, socioeconomic, vector, anemia, historical cases	0.252454	forest, socioeconomic, vector, historical cases	0.252964	0.000510092
121	air travel, forest, socioeconomic, anemia, serotype	0.258018	air travel, forest, socioeconomic, serotype	0.275465	0.0174473
122	forest, socioeconomic, anemia, historical cases, serotype	0.253039	forest, socioeconomic, historical cases, serotype	0.252283	-0.000755283
123	air travel, forest, socioeconomic, anemia, historical cases	0.251931	air travel, forest, socioeconomic, historical cases	0.251486	-0.000444847
124	air travel, forest, anemia, vector, serotype	0.283865	air travel, forest, vector, serotype	0.334646	0.0507804
125	forest, vector, anemia, historical cases, serotype	0.266158	forest, vector, historical cases, serotype	0.27167	0.0055124
126	air travel, forest, vector, anemia, historical cases	0.263891	air travel, forest, vector, historical cases	0.263901	9.19505e-06
127	air travel, forest, anemia, historical cases, serotype	0.265594	air travel, forest, historical cases, serotype	0.265765	0.000170205
128	socioeconomic, population, climate, anemia, vector	0.178638	socioeconomic, population, climate, vector	0.180618	0.00197955
129	socioeconomic, population, climate, anemia, serotype	0.178411	socioeconomic, population, climate, serotype	0.179993	0.00158153
130	air travel, socioeconomic, population, climate, anemia	0.180808	air travel, socioeconomic, population, climate	0.184214	0.00340572
131	socioeconomic, population, climate, anemia, historical cases	0.214499	socioeconomic, population, climate, historical cases	0.212573	-0.00192557
132	population, climate, anemia, vector, serotype	0.179858	population, climate, vector, serotype	0.182631	0.00277293
133	air travel, population, climate, anemia, vector	0.181766	air travel, population, climate, vector	0.185575	0.003809
134	population, vector, climate, anemia, historical cases	0.214903	population, vector, climate, historical cases	0.212843	-0.00205939
135	air travel, population, climate, anemia, serotype	0.181243	air travel, population, climate, serotype	0.185481	0.00423826
136	population, climate, anemia, historical cases, serotype	0.214282	population, climate, historical cases, serotype	0.212555	-0.00172673
137	air travel, population, climate, anemia, historical cases	0.216696	air travel, population, climate, historical cases	0.215296	-0.00140007
138	socioeconomic, population, anemia, vector, serotype	0.203286	socioeconomic, population, vector, serotype	0.205404	0.00211847
139	air travel, socioeconomic, population, anemia, vector	0.203084	air travel, socioeconomic, population, vector	0.205188	0.00210421
140	socioeconomic, population, vector, anemia, historical cases	0.220694	socioeconomic, population, vector, historical cases	0.220357	-0.000336548
141	air travel, socioeconomic, population, anemia, serotype	0.204938	air travel, socioeconomic, population, serotype	0.206895	0.00195703
142	socioeconomic, population, anemia, historical cases, serotype	0.221092	socioeconomic, population, historical cases, serotype	0.220391	-0.00070122
143	air travel, socioeconomic, population, anemia, historical cases	0.223792	air travel, socioeconomic, population, historical cases	0.224148	0.000356127
144	air travel, population, anemia, vector, serotype	0.203982	air travel, population, vector, serotype	0.20654	0.00255753
145	population, vector, anemia, historical cases, serotype	0.221067	population, vector, historical cases, serotype	0.222746	0.00167859
146	air travel, population, vector, anemia, historical cases	0.227612	air travel, population, vector, historical cases	0.226126	-0.00148582
147	air travel, population, anemia, historical cases, serotype	0.227272	air travel, population, historical cases, serotype	0.226861	-0.000410821
148	socioeconomic, climate, anemia, vector, serotype	0.218978	socioeconomic, climate, vector, serotype	0.228813	0.00983569
149	air travel, socioeconomic, climate, anemia, vector	0.209641	air travel, socioeconomic, climate, vector	0.214287	0.00464585
150	socioeconomic, vector, climate, anemia, historical cases	0.22835	socioeconomic, vector, climate, historical cases	0.22757	-0.000780002
151	air travel, socioeconomic, climate, anemia, serotype	0.209688	air travel, socioeconomic, climate, serotype	0.215322	0.00563476
152	socioeconomic, climate, anemia, historical cases, serotype	0.228033	socioeconomic, climate, historical cases, serotype	0.226924	-0.00110893
153	air travel, socioeconomic, climate, anemia, historical cases	0.228843	air travel, socioeconomic, climate, historical cases	0.228703	-0.000139932
154	air travel, climate, anemia, vector, serotype	0.221997	air travel, climate, vector, serotype	0.233733	0.0117358
155	vector, climate, anemia, historical cases, serotype	0.233747	vector, climate, historical cases, serotype	0.231776	-0.00197149
156	air travel, vector, climate, anemia, historical cases	0.234879	air travel, vector, climate, historical cases	0.231199	-0.00367975
157	air travel, climate, anemia, historical cases, serotype	0.234005	air travel, climate, historical cases, serotype	0.231551	-0.00245389
158	air travel, socioeconomic, anemia, vector, serotype	0.317989	air travel, socioeconomic, vector, serotype	0.367776	0.0497875
159	socioeconomic, vector, anemia, historical cases, serotype	0.252857	socioeconomic, vector, historical cases, serotype	0.259108	0.00625128
160	air travel, socioeconomic, vector, anemia, historical cases	0.250174	air travel, socioeconomic, vector, historical cases	0.25404	0.00386579
161	air travel, socioeconomic, anemia, historical cases, serotype	0.251852	air travel, socioeconomic, historical cases, serotype	0.254116	0.00226376
162	air travel, vector, anemia, historical cases, serotype	0.265145	air travel, vector, historical cases, serotype	0.265945	0.000799342
163	forest, socioeconomic, population, climate, anemia, vector	0.181011	forest, socioeconomic, population, climate, vector	0.181962	0.000950588
164	forest, socioeconomic, population, climate, anemia, serotype	0.180043	forest, socioeconomic, population, climate, serotype	0.181608	0.00156417
165	air travel, forest, socioeconomic, population, climate, anemia	0.182124	air travel, forest, socioeconomic, population, climate	0.183428	0.00130367
166	forest, socioeconomic, population, climate, anemia, historical cases	0.214096	forest, socioeconomic, population, climate, historical cases	0.213679	-0.000416451
167	forest, population, climate, anemia, vector, serotype	0.181232	forest, population, climate, vector, serotype	0.183563	0.00233074
168	air travel, forest, population, climate, anemia, vector	0.182261	air travel, forest, population, climate, vector	0.184692	0.0024307
169	forest, population, climate, historical cases, anemia, vector	0.216689	forest, population, climate, historical cases, vector	0.214257	-0.00243228
170	air travel, forest, population, climate, anemia, serotype	0.183402	air travel, forest, population, climate, serotype	0.184817	0.00141559
171	forest, population, climate, anemia, historical cases, serotype	0.216192	forest, population, climate, historical cases, serotype	0.213746	-0.00244653
172	air travel, forest, population, climate, anemia, historical cases	0.217803	air travel, forest, population, climate, historical cases	0.216582	-0.00122053
173	forest, socioeconomic, population, anemia, vector, serotype	0.202649	forest, socioeconomic, population, vector, serotype	0.202416	-0.00023288
174	air travel, forest, socioeconomic, population, anemia, vector	0.201895	air travel, forest, socioeconomic, population, vector	0.2019	4.94922e-06
175	forest, socioeconomic, population, historical cases, anemia, vector	0.222869	forest, socioeconomic, population, historical cases, vector	0.221529	-0.0013403
176	air travel, forest, socioeconomic, population, anemia, serotype	0.20251	air travel, forest, socioeconomic, population, serotype	0.202879	0.000368602
177	forest, socioeconomic, population, anemia, historical cases, serotype	0.22346	forest, socioeconomic, population, historical cases, serotype	0.22223	-0.00123017
178	air travel, forest, socioeconomic, population, anemia, historical cases	0.226787	air travel, forest, socioeconomic, population, historical cases	0.225046	-0.00174067
179	air travel, forest, population, anemia, vector, serotype	0.203364	air travel, forest, population, vector, serotype	0.203025	-0.000338807
180	forest, population, historical cases, anemia, vector, serotype	0.226397	forest, population, historical cases, vector, serotype	0.225994	-0.000402692
181	air travel, forest, population, historical cases, anemia, vector	0.230978	air travel, forest, population, historical cases, vector	0.229959	-0.00101817
182	air travel, forest, population, anemia, historical cases, serotype	0.23075	air travel, forest, population, historical cases, serotype	0.229126	-0.00162374
183	forest, socioeconomic, climate, anemia, vector, serotype	0.206331	forest, socioeconomic, climate, vector, serotype	0.214152	0.00782132
184	air travel, forest, socioeconomic, climate, anemia, vector	0.202367	air travel, forest, socioeconomic, climate, vector	0.207199	0.00483198
185	forest, socioeconomic, climate, historical cases, anemia, vector	0.228526	forest, socioeconomic, climate, historical cases, vector	0.228373	-0.000152952
186	air travel, forest, socioeconomic, climate, anemia, serotype	0.2041	air travel, forest, socioeconomic, climate, serotype	0.208011	0.00391142
187	forest, socioeconomic, climate, anemia, historical cases, serotype	0.228457	forest, socioeconomic, climate, historical cases, serotype	0.227946	-0.000511638
188	air travel, forest, socioeconomic, climate, anemia, historical cases	0.229751	air travel, forest, socioeconomic, climate, historical cases	0.229523	-0.000228164
189	air travel, forest, climate, anemia, vector, serotype	0.21048	air travel, forest, climate, vector, serotype	0.217924	0.00744406
190	forest, climate, historical cases, anemia, vector, serotype	0.232757	forest, climate, historical cases, vector, serotype	0.228887	-0.00387086
191	air travel, forest, climate, historical cases, anemia, vector	0.234718	air travel, forest, climate, historical cases, vector	0.231365	-0.00335323
192	air travel, forest, climate, anemia, historical cases, serotype	0.234707	air travel, forest, climate, historical cases, serotype	0.231901	-0.00280613
193	air travel, forest, socioeconomic, anemia, vector, serotype	0.254475	air travel, forest, socioeconomic, vector, serotype	0.269651	0.0151761
194	forest, socioeconomic, historical cases, anemia, vector, serotype	0.252265	forest, socioeconomic, historical cases, vector, serotype	0.251767	-0.000497674
195	air travel, forest, socioeconomic, historical cases, anemia, vector	0.250651	air travel, forest, socioeconomic, historical cases, vector	0.249687	-0.000963975
196	air travel, forest, socioeconomic, anemia, historical cases, serotype	0.251075	air travel, forest, socioeconomic, historical cases, serotype	0.250821	-0.000254094
197	air travel, forest, historical cases, anemia, vector, serotype	0.262693	air travel, forest, historical cases, vector, serotype	0.262195	-0.000498014
198	socioeconomic, population, climate, anemia, vector, serotype	0.178855	socioeconomic, population, climate, vector, serotype	0.181219	0.00236345
199	air travel, socioeconomic, population, climate, anemia, vector	0.181265	air travel, socioeconomic, population, climate, vector	0.184047	0.00278165
200	socioeconomic, population, climate, historical cases, anemia, vector	0.21362	socioeconomic, population, climate, historical cases, vector	0.212372	-0.0012489
201	air travel, socioeconomic, population, climate, anemia, serotype	0.181294	air travel, socioeconomic, population, climate, serotype	0.183984	0.00269002
202	socioeconomic, population, climate, anemia, historical cases, serotype	0.214065	socioeconomic, population, climate, historical cases, serotype	0.212993	-0.00107226
203	air travel, socioeconomic, population, climate, anemia, historical cases	0.215867	air travel, socioeconomic, population, climate, historical cases	0.215784	-8.29798e-05
204	air travel, population, climate, anemia, vector, serotype	0.181624	air travel, population, climate, vector, serotype	0.185609	0.00398469
205	population, climate, historical cases, anemia, vector, serotype	0.214618	population, climate, historical cases, vector, serotype	0.212976	-0.00164144
206	air travel, population, climate, historical cases, anemia, vector	0.217809	air travel, population, climate, historical cases, vector	0.215888	-0.00192154
207	air travel, population, climate, anemia, historical cases, serotype	0.21575	air travel, population, climate, historical cases, serotype	0.215125	-0.000624661
208	air travel, socioeconomic, population, anemia, vector, serotype	0.202859	air travel, socioeconomic, population, vector, serotype	0.205727	0.00286835
209	socioeconomic, population, historical cases, anemia, vector, serotype	0.220333	socioeconomic, population, historical cases, vector, serotype	0.219352	-0.000980535
210	air travel, socioeconomic, population, historical cases, anemia, vector	0.223242	air travel, socioeconomic, population, historical cases, vector	0.222318	-0.000924406
211	air travel, socioeconomic, population, anemia, historical cases, serotype	0.224067	air travel, socioeconomic, population, historical cases, serotype	0.223362	-0.00070566
212	air travel, population, historical cases, anemia, vector, serotype	0.226339	air travel, population, historical cases, vector, serotype	0.226013	-0.000325539
213	air travel, socioeconomic, climate, anemia, vector, serotype	0.210271	air travel, socioeconomic, climate, vector, serotype	0.214465	0.00419377
214	socioeconomic, climate, historical cases, anemia, vector, serotype	0.228366	socioeconomic, climate, historical cases, vector, serotype	0.227414	-0.000951455
215	air travel, socioeconomic, climate, historical cases, anemia, vector	0.229491	air travel, socioeconomic, climate, historical cases, vector	0.22831	-0.00118029
216	air travel, socioeconomic, climate, anemia, historical cases, serotype	0.228877	air travel, socioeconomic, climate, historical cases, serotype	0.229149	0.000271573
217	air travel, climate, historical cases, anemia, vector, serotype	0.234887	air travel, climate, historical cases, vector, serotype	0.231552	-0.00333449
218	air travel, socioeconomic, historical cases, anemia, vector, serotype	0.249679	air travel, socioeconomic, historical cases, vector, serotype	0.252183	0.00250436
219	forest, socioeconomic, population, climate, anemia, vector, serotype	0.180442	forest, socioeconomic, population, climate, vector, serotype	0.182159	0.0017174
220	forest, socioeconomic, air travel, population, climate, anemia, vector	0.182485	forest, socioeconomic, air travel, population, climate, vector	0.183655	0.00117046
221	forest, socioeconomic, population, climate, historical cases, anemia, vector	0.215023	forest, socioeconomic, population, climate, historical cases, vector	0.213658	-0.00136497
222	forest, socioeconomic, air travel, population, climate, anemia, serotype	0.1826	forest, socioeconomic, air travel, population, climate, serotype	0.184314	0.00171386
223	forest, socioeconomic, population, climate, anemia, historical cases, serotype	0.214678	forest, socioeconomic, population, climate, historical cases, serotype	0.214152	-0.000526024
224	air travel, forest, socioeconomic, population, climate, anemia, historical cases	0.21684	air travel, forest, socioeconomic, population, climate, historical cases	0.215731	-0.00110952
225	forest, air travel, population, climate, anemia, vector, serotype	0.183065	forest, air travel, population, climate, vector, serotype	0.185611	0.00254541
226	forest, population, climate, historical cases, anemia, vector, serotype	0.216342	forest, population, climate, historical cases, vector, serotype	0.213997	-0.00234523
227	air travel, forest, population, climate, historical cases, anemia, vector	0.218279	air travel, forest, population, climate, historical cases, vector	0.216466	-0.00181296
228	air travel, forest, population, climate, anemia, historical cases, serotype	0.218491	air travel, forest, population, climate, historical cases, serotype	0.216663	-0.00182835
229	forest, socioeconomic, air travel, population, anemia, vector, serotype	0.202298	forest, socioeconomic, air travel, population, vector, serotype	0.201885	-0.000413548
230	forest, socioeconomic, population, historical cases, anemia, vector, serotype	0.223283	forest, socioeconomic, population, historical cases, vector, serotype	0.221494	-0.00178942
231	air travel, forest, socioeconomic, population, historical cases, anemia, vector	0.226208	air travel, forest, socioeconomic, population, historical cases, vector	0.224625	-0.00158278
232	air travel, forest, socioeconomic, population, anemia, historical cases, serotype	0.226114	air travel, forest, socioeconomic, population, historical cases, serotype	0.225181	-0.000933208
233	air travel, forest, population, historical cases, anemia, vector, serotype	0.230763	air travel, forest, population, historical cases, vector, serotype	0.229153	-0.00161028
234	forest, socioeconomic, air travel, climate, anemia, vector, serotype	0.204041	forest, socioeconomic, air travel, climate, vector, serotype	0.208239	0.00419731
235	forest, socioeconomic, climate, historical cases, anemia, vector, serotype	0.228615	forest, socioeconomic, climate, historical cases, vector, serotype	0.228047	-0.000567945
236	air travel, forest, socioeconomic, climate, historical cases, anemia, vector	0.229085	air travel, forest, socioeconomic, climate, historical cases, vector	0.229218	0.000133358
237	air travel, forest, socioeconomic, climate, anemia, historical cases, serotype	0.228062	air travel, forest, socioeconomic, climate, historical cases, serotype	0.229073	0.00101098
238	air travel, forest, climate, historical cases, anemia, vector, serotype	0.234842	air travel, forest, climate, historical cases, vector, serotype	0.230462	-0.00438028
239	air travel, forest, socioeconomic, historical cases, anemia, vector, serotype	0.24939	air travel, forest, socioeconomic, historical cases, vector, serotype	0.24931	-7.97562e-05
240	socioeconomic, air travel, population, climate, anemia, vector, serotype	0.180942	socioeconomic, air travel, population, climate, vector, serotype	0.184295	0.00335277
241	socioeconomic, population, climate, historical cases, anemia, vector, serotype	0.213092	socioeconomic, population, climate, historical cases, vector, serotype	0.212921	-0.000171312
242	air travel, socioeconomic, population, climate, historical cases, anemia, vector	0.215814	air travel, socioeconomic, population, climate, historical cases, vector	0.215341	-0.000473383
243	air travel, socioeconomic, population, climate, anemia, historical cases, serotype	0.215724	air travel, socioeconomic, population, climate, historical cases, serotype	0.214967	-0.000756894
244	air travel, population, climate, historical cases, anemia, vector, serotype	0.216695	air travel, population, climate, historical cases, vector, serotype	0.215216	-0.00147942
245	air travel, socioeconomic, population, historical cases, anemia, vector, serotype	0.223883	air travel, socioeconomic, population, historical cases, vector, serotype	0.22175	-0.00213377
246	air travel, socioeconomic, climate, historical cases, anemia, vector, serotype	0.228804	air travel, socioeconomic, climate, historical cases, vector, serotype	0.228139	-0.000665148
247	forest, socioeconomic, air travel, population, climate, anemia, vector, serotype	0.183219	forest, socioeconomic, air travel, population, climate, vector, serotype	0.183954	0.000735412
248	forest, socioeconomic, population, climate, historical cases, anemia, vector, serotype	0.215039	forest, socioeconomic, population, climate, historical cases, vector, serotype	0.213815	-0.00122447
249	forest, socioeconomic, air travel, population, climate, historical cases, anemia, vector	0.217007	forest, socioeconomic, air travel, population, climate, historical cases, vector	0.215784	-0.00122239
250	forest, socioeconomic, air travel, population, climate, anemia, historical cases, serotype	0.21674	forest, socioeconomic, air travel, population, climate, historical cases, serotype	0.21622	-0.00051999
251	forest, air travel, population, climate, historical cases, anemia, vector, serotype	0.218719	forest, air travel, population, climate, historical cases, vector, serotype	0.216576	-0.00214366
252	forest, socioeconomic, air travel, population, historical cases, anemia, vector, serotype	0.225974	forest, socioeconomic, air travel, population, historical cases, vector, serotype	0.224394	-0.00158082
253	forest, socioeconomic, air travel, climate, historical cases, anemia, vector, serotype	0.228988	forest, socioeconomic, air travel, climate, historical cases, vector, serotype	0.228599	-0.000388496
254	socioeconomic, air travel, population, climate, historical cases, anemia, vector, serotype	0.215711	socioeconomic, air travel, population, climate, historical cases, vector, serotype	0.215054	-0.000656676
255	forest, socioeconomic, air travel, population, climate, historical cases, anemia, vector, serotype	0.216512	forest, socioeconomic, air travel, population, climate, historical cases, vector, serotype	0.215793	-0.000719073

## Sheet: socioeconomic
	Feature combination1	MSE1	Feature combination2	MSE2	MSE2-MSE1
1	forest, socioeconomic	0.37471	forest	1.03298	0.658274
2	socioeconomic, population	0.204755	population	0.211363	0.006608
3	socioeconomic, climate	0.22628	climate	0.265999	0.0397181
4	socioeconomic, vector	0.655868	vector	0.906922	0.251054
5	socioeconomic, serotype	0.69703	serotype	0.921082	0.224052
6	air travel, socioeconomic	0.381083	air travel	0.620234	0.239151
7	anemia, socioeconomic	0.500493	anemia	0.807419	0.306926
8	socioeconomic, historical cases	0.261952	historical cases	0.272021	0.0100683
9	forest, population, socioeconomic	0.202097	forest, population	0.208518	0.00642075
10	forest, climate, socioeconomic	0.212383	forest, climate	0.221409	0.00902664
11	forest, socioeconomic, vector	0.366887	forest, vector	0.810035	0.443147
12	forest, socioeconomic, serotype	0.38615	forest, serotype	0.958308	0.572158
13	air travel, forest, socioeconomic	0.278161	air travel, forest	0.350181	0.0720198
14	anemia, forest, socioeconomic	0.326708	anemia, forest	0.452916	0.126208
15	forest, socioeconomic, historical cases	0.253068	forest, historical cases	0.275923	0.022855
16	socioeconomic, population, climate	0.180035	population, climate	0.181719	0.00168365
17	socioeconomic, population, vector	0.204397	population, vector	0.21036	0.00596375
18	socioeconomic, population, serotype	0.206067	population, serotype	0.211276	0.00520939
19	air travel, socioeconomic, population	0.206306	air travel, population	0.207101	0.000795893
20	anemia, socioeconomic, population	0.203529	anemia, population	0.209635	0.00610578
21	socioeconomic, population, historical cases	0.219509	population, historical cases	0.223149	0.00363956
22	socioeconomic, climate, vector	0.227863	climate, vector	0.266495	0.0386313
23	socioeconomic, climate, serotype	0.228437	climate, serotype	0.26484	0.0364028
24	air travel, socioeconomic, climate	0.21403	air travel, climate	0.233184	0.0191541
25	anemia, socioeconomic, climate	0.216292	anemia, climate	0.23599	0.0196985
26	socioeconomic, climate, historical cases	0.227666	climate, historical cases	0.230303	0.00263768
27	socioeconomic, vector, serotype	0.646854	vector, serotype	0.850385	0.203531
28	air travel, socioeconomic, vector	0.3675	air travel, vector	0.584444	0.216943
29	anemia, socioeconomic, vector	0.469405	anemia, vector	0.750085	0.28068
30	historical cases, socioeconomic, vector	0.261849	historical cases, vector	0.270478	0.00862899
31	air travel, socioeconomic, serotype	0.378923	air travel, serotype	0.578856	0.199933
32	anemia, socioeconomic, serotype	0.49272	anemia, serotype	0.721048	0.228327
33	socioeconomic, historical cases, serotype	0.260371	historical cases, serotype	0.271197	0.0108261
34	air travel, socioeconomic, anemia	0.325603	air travel, anemia	0.397834	0.0722306
35	air travel, socioeconomic, historical cases	0.255423	air travel, historical cases	0.269984	0.0145612
36	anemia, socioeconomic, historical cases	0.254891	anemia, historical cases	0.269184	0.0142927
37	forest, population, climate, socioeconomic	0.181115	forest, population, climate	0.181466	0.000350661
38	forest, population, socioeconomic, vector	0.20224	forest, population, vector	0.206556	0.00431567
39	forest, population, socioeconomic, serotype	0.202702	forest, population, serotype	0.209458	0.00675601
40	air travel, forest, population, socioeconomic	0.202369	air travel, forest, population	0.205183	0.00281379
41	anemia, forest, population, socioeconomic	0.202305	anemia, forest, population	0.209668	0.00736337
42	forest, population, socioeconomic, historical cases	0.221625	forest, population, historical cases	0.22683	0.00520466
43	forest, climate, socioeconomic, vector	0.213953	forest, climate, vector	0.220775	0.0068219
44	forest, climate, socioeconomic, serotype	0.213791	forest, climate, serotype	0.221137	0.00734597
45	air travel, forest, climate, socioeconomic	0.207064	air travel, forest, climate	0.216288	0.00922435
46	anemia, forest, climate, socioeconomic	0.204493	anemia, forest, climate	0.210233	0.00574018
47	forest, climate, socioeconomic, historical cases	0.227663	forest, climate, historical cases	0.227793	0.000129834
48	forest, socioeconomic, vector, serotype	0.367823	forest, vector, serotype	0.745523	0.377701
49	air travel, forest, socioeconomic, vector	0.27075	air travel, forest, vector	0.345771	0.0750211
50	anemia, forest, socioeconomic, vector	0.321784	anemia, forest, vector	0.423496	0.101712
51	historical cases, forest, socioeconomic, vector	0.252964	historical cases, forest, vector	0.274189	0.0212246
52	air travel, forest, socioeconomic, serotype	0.275465	air travel, forest, serotype	0.34048	0.0650145
53	anemia, forest, socioeconomic, serotype	0.341423	anemia, forest, serotype	0.464868	0.123445
54	forest, socioeconomic, historical cases, serotype	0.252283	forest, historical cases, serotype	0.273631	0.0213475
55	air travel, forest, socioeconomic, anemia	0.260079	air travel, forest, anemia	0.286532	0.0264534
56	air travel, forest, socioeconomic, historical cases	0.251486	air travel, forest, historical cases	0.266199	0.014713
57	anemia, forest, socioeconomic, historical cases	0.253712	anemia, forest, historical cases	0.270022	0.0163093
58	socioeconomic, population, climate, vector	0.180618	population, climate, vector	0.182546	0.00192855
59	socioeconomic, population, climate, serotype	0.179993	population, climate, serotype	0.181809	0.00181566
60	air travel, socioeconomic, population, climate	0.184214	air travel, population, climate	0.184746	0.000532312
61	anemia, socioeconomic, population, climate	0.177478	anemia, population, climate	0.179515	0.00203723
62	socioeconomic, population, climate, historical cases	0.212573	population, climate, historical cases	0.213022	0.000448728
63	socioeconomic, population, vector, serotype	0.205404	population, vector, serotype	0.210414	0.00500981
64	air travel, socioeconomic, population, vector	0.205188	air travel, population, vector	0.205642	0.000453174
65	anemia, socioeconomic, population, vector	0.202544	anemia, population, vector	0.207382	0.00483838
66	historical cases, socioeconomic, population, vector	0.220357	historical cases, population, vector	0.222977	0.0026198
67	air travel, socioeconomic, population, serotype	0.206895	air travel, population, serotype	0.20805	0.00115477
68	anemia, socioeconomic, population, serotype	0.204717	anemia, population, serotype	0.210213	0.00549646
69	socioeconomic, population, historical cases, serotype	0.220391	population, historical cases, serotype	0.223171	0.0027807
70	air travel, socioeconomic, population, anemia	0.204167	air travel, population, anemia	0.205834	0.00166662
71	air travel, socioeconomic, population, historical cases	0.224148	air travel, population, historical cases	0.226965	0.00281691
72	anemia, socioeconomic, population, historical cases	0.221412	anemia, population, historical cases	0.222644	0.00123183
73	socioeconomic, climate, vector, serotype	0.228813	climate, vector, serotype	0.266282	0.037469
74	air travel, socioeconomic, climate, vector	0.214287	air travel, climate, vector	0.233317	0.01903
75	anemia, socioeconomic, climate, vector	0.218193	anemia, climate, vector	0.235332	0.0171395
76	historical cases, socioeconomic, climate, vector	0.22757	historical cases, climate, vector	0.232021	0.00445118
77	air travel, socioeconomic, climate, serotype	0.215322	air travel, climate, serotype	0.234164	0.0188415
78	anemia, socioeconomic, climate, serotype	0.218046	anemia, climate, serotype	0.235842	0.0177954
79	socioeconomic, climate, historical cases, serotype	0.226924	climate, historical cases, serotype	0.229612	0.00268818
80	air travel, socioeconomic, climate, anemia	0.208363	air travel, climate, anemia	0.222117	0.0137539
81	air travel, socioeconomic, climate, historical cases	0.228703	air travel, climate, historical cases	0.230533	0.00182995
82	anemia, socioeconomic, climate, historical cases	0.227978	anemia, climate, historical cases	0.23303	0.0050517
83	air travel, socioeconomic, vector, serotype	0.367776	air travel, vector, serotype	0.54661	0.178834
84	anemia, socioeconomic, vector, serotype	0.457556	anemia, vector, serotype	0.700821	0.243265
85	historical cases, socioeconomic, vector, serotype	0.259108	historical cases, vector, serotype	0.26939	0.0102821
86	air travel, socioeconomic, vector, anemia	0.316129	air travel, vector, anemia	0.388087	0.0719576
87	air travel, socioeconomic, historical cases, vector	0.25404	air travel, historical cases, vector	0.265923	0.0118835
88	anemia, socioeconomic, historical cases, vector	0.253107	anemia, historical cases, vector	0.268514	0.0154067
89	air travel, socioeconomic, anemia, serotype	0.324685	air travel, anemia, serotype	0.39067	0.065985
90	air travel, socioeconomic, historical cases, serotype	0.254116	air travel, historical cases, serotype	0.270547	0.0164312
91	anemia, socioeconomic, historical cases, serotype	0.253709	anemia, historical cases, serotype	0.268405	0.0146953
92	air travel, socioeconomic, historical cases, anemia	0.252718	air travel, historical cases, anemia	0.269536	0.016818
93	forest, socioeconomic, population, climate, vector	0.181962	forest, population, climate, vector	0.182915	0.000952545
94	forest, socioeconomic, population, climate, serotype	0.181608	forest, population, climate, serotype	0.181668	6.00474e-05
95	air travel, forest, socioeconomic, population, climate	0.183428	air travel, forest, population, climate	0.185584	0.00215653
96	forest, socioeconomic, population, climate, anemia	0.180053	forest, population, climate, anemia	0.181035	0.000982115
97	forest, socioeconomic, population, climate, historical cases	0.213679	forest, population, climate, historical cases	0.213904	0.000224987
98	forest, socioeconomic, population, vector, serotype	0.202416	forest, population, vector, serotype	0.207512	0.00509653
99	air travel, forest, socioeconomic, population, vector	0.2019	air travel, forest, population, vector	0.202861	0.000961322
100	forest, socioeconomic, population, anemia, vector	0.202113	forest, population, anemia, vector	0.206938	0.00482522
101	forest, socioeconomic, population, vector, historical cases	0.221529	forest, population, vector, historical cases	0.226958	0.00542977
102	air travel, forest, socioeconomic, population, serotype	0.202879	air travel, forest, population, serotype	0.205315	0.00243584
103	forest, socioeconomic, population, anemia, serotype	0.202893	forest, population, anemia, serotype	0.209418	0.00652467
104	forest, socioeconomic, population, historical cases, serotype	0.22223	forest, population, historical cases, serotype	0.226756	0.00452641
105	air travel, forest, socioeconomic, population, anemia	0.20229	air travel, forest, population, anemia	0.205474	0.00318326
106	air travel, forest, socioeconomic, population, historical cases	0.225046	air travel, forest, population, historical cases	0.229932	0.00488572
107	forest, socioeconomic, population, anemia, historical cases	0.223743	forest, population, anemia, historical cases	0.226472	0.00272865
108	forest, socioeconomic, climate, vector, serotype	0.214152	forest, climate, vector, serotype	0.222119	0.00796678
109	air travel, forest, socioeconomic, climate, vector	0.207199	air travel, forest, climate, vector	0.216435	0.00923552
110	forest, socioeconomic, climate, anemia, vector	0.205741	forest, climate, anemia, vector	0.209847	0.0041056
111	forest, socioeconomic, vector, climate, historical cases	0.228373	forest, vector, climate, historical cases	0.228761	0.000388494
112	air travel, forest, socioeconomic, climate, serotype	0.208011	air travel, forest, climate, serotype	0.216645	0.00863404
113	forest, socioeconomic, climate, anemia, serotype	0.20531	forest, climate, anemia, serotype	0.210126	0.00481563
114	forest, socioeconomic, climate, historical cases, serotype	0.227946	forest, climate, historical cases, serotype	0.22821	0.000264697
115	air travel, forest, socioeconomic, climate, anemia	0.202421	air travel, forest, climate, anemia	0.209104	0.00668298
116	air travel, forest, socioeconomic, climate, historical cases	0.229523	air travel, forest, climate, historical cases	0.231373	0.00185001
117	forest, socioeconomic, climate, anemia, historical cases	0.228261	forest, climate, anemia, historical cases	0.231742	0.00348172
118	air travel, forest, socioeconomic, vector, serotype	0.269651	air travel, forest, vector, serotype	0.334646	0.0649941
119	forest, socioeconomic, anemia, vector, serotype	0.325491	forest, anemia, vector, serotype	0.417032	0.0915412
120	forest, socioeconomic, vector, historical cases, serotype	0.251767	forest, vector, historical cases, serotype	0.27167	0.0199029
121	air travel, forest, socioeconomic, anemia, vector	0.256019	air travel, forest, anemia, vector	0.287404	0.0313849
122	air travel, forest, socioeconomic, vector, historical cases	0.249687	air travel, forest, vector, historical cases	0.263901	0.0142135
123	forest, socioeconomic, vector, anemia, historical cases	0.252454	forest, vector, anemia, historical cases	0.268629	0.0161752
124	air travel, forest, socioeconomic, anemia, serotype	0.258018	air travel, forest, anemia, serotype	0.281995	0.0239768
125	air travel, forest, socioeconomic, historical cases, serotype	0.250821	air travel, forest, historical cases, serotype	0.265765	0.0149439
126	forest, socioeconomic, anemia, historical cases, serotype	0.253039	forest, anemia, historical cases, serotype	0.269059	0.0160207
127	air travel, forest, socioeconomic, anemia, historical cases	0.251931	air travel, forest, anemia, historical cases	0.26614	0.0142092
128	socioeconomic, population, climate, vector, serotype	0.181219	population, climate, vector, serotype	0.182631	0.0014122
129	air travel, socioeconomic, population, climate, vector	0.184047	air travel, population, climate, vector	0.185575	0.00152743
130	socioeconomic, population, climate, anemia, vector	0.178638	population, climate, anemia, vector	0.179575	0.000937127
131	socioeconomic, population, vector, climate, historical cases	0.212372	population, vector, climate, historical cases	0.212843	0.0004717
132	air travel, socioeconomic, population, climate, serotype	0.183984	air travel, population, climate, serotype	0.185481	0.00149644
133	socioeconomic, population, climate, anemia, serotype	0.178411	population, climate, anemia, serotype	0.179156	0.000744842
134	socioeconomic, population, climate, historical cases, serotype	0.212993	population, climate, historical cases, serotype	0.212555	-0.000437754
135	air travel, socioeconomic, population, climate, anemia	0.180808	air travel, population, climate, anemia	0.181249	0.000441545
136	air travel, socioeconomic, population, climate, historical cases	0.215784	air travel, population, climate, historical cases	0.215296	-0.000487616
137	socioeconomic, population, climate, anemia, historical cases	0.214499	population, climate, anemia, historical cases	0.21371	-0.000788971
138	air travel, socioeconomic, population, vector, serotype	0.205727	air travel, population, vector, serotype	0.20654	0.000812347
139	socioeconomic, population, anemia, vector, serotype	0.203286	population, anemia, vector, serotype	0.207463	0.0041773
140	socioeconomic, population, vector, historical cases, serotype	0.219352	population, vector, historical cases, serotype	0.222746	0.00339368
141	air travel, socioeconomic, population, anemia, vector	0.203084	air travel, population, anemia, vector	0.203644	0.000559521
142	air travel, socioeconomic, population, vector, historical cases	0.222318	air travel, population, vector, historical cases	0.226126	0.00380822
143	socioeconomic, population, vector, anemia, historical cases	0.220694	population, vector, anemia, historical cases	0.221589	0.000895744
144	air travel, socioeconomic, population, anemia, serotype	0.204938	air travel, population, anemia, serotype	0.206659	0.00172113
145	air travel, socioeconomic, population, historical cases, serotype	0.223362	air travel, population, historical cases, serotype	0.226861	0.00349953
146	socioeconomic, population, anemia, historical cases, serotype	0.221092	population, anemia, historical cases, serotype	0.221245	0.000153125
147	air travel, socioeconomic, population, anemia, historical cases	0.223792	air travel, population, anemia, historical cases	0.227316	0.00352407
148	air travel, socioeconomic, climate, vector, serotype	0.214465	air travel, climate, vector, serotype	0.233733	0.0192679
149	socioeconomic, climate, anemia, vector, serotype	0.218978	climate, anemia, vector, serotype	0.234679	0.0157017
150	socioeconomic, vector, climate, historical cases, serotype	0.227414	vector, climate, historical cases, serotype	0.231776	0.00436173
151	air travel, socioeconomic, climate, anemia, vector	0.209641	air travel, climate, anemia, vector	0.222649	0.0130076
152	air travel, socioeconomic, vector, climate, historical cases	0.22831	air travel, vector, climate, historical cases	0.231199	0.00288881
153	socioeconomic, vector, climate, anemia, historical cases	0.22835	vector, climate, anemia, historical cases	0.234303	0.00595337
154	air travel, socioeconomic, climate, anemia, serotype	0.209688	air travel, climate, anemia, serotype	0.222791	0.0131037
155	air travel, socioeconomic, climate, historical cases, serotype	0.229149	air travel, climate, historical cases, serotype	0.231551	0.00240196
156	socioeconomic, climate, anemia, historical cases, serotype	0.228033	climate, anemia, historical cases, serotype	0.232465	0.00443193
157	air travel, socioeconomic, climate, anemia, historical cases	0.228843	air travel, climate, anemia, historical cases	0.234476	0.0056331
158	air travel, socioeconomic, anemia, vector, serotype	0.317989	air travel, anemia, vector, serotype	0.382351	0.0643621
159	air travel, socioeconomic, vector, historical cases, serotype	0.252183	air travel, vector, historical cases, serotype	0.265945	0.0137616
160	socioeconomic, vector, anemia, historical cases, serotype	0.252857	vector, anemia, historical cases, serotype	0.267407	0.0145504
161	air travel, socioeconomic, vector, anemia, historical cases	0.250174	air travel, vector, anemia, historical cases	0.266831	0.0166564
162	air travel, socioeconomic, anemia, historical cases, serotype	0.251852	air travel, anemia, historical cases, serotype	0.269118	0.0172666
163	forest, socioeconomic, population, climate, vector, serotype	0.182159	forest, population, climate, vector, serotype	0.183563	0.00140345
164	forest, socioeconomic, air travel, population, climate, vector	0.183655	forest, air travel, population, climate, vector	0.184692	0.00103702
165	forest, socioeconomic, population, climate, anemia, vector	0.181011	forest, population, climate, anemia, vector	0.18138	0.000368522
166	forest, socioeconomic, population, climate, historical cases, vector	0.213658	forest, population, climate, historical cases, vector	0.214257	0.000599266
167	forest, socioeconomic, air travel, population, climate, serotype	0.184314	forest, air travel, population, climate, serotype	0.184817	0.000503771
168	forest, socioeconomic, population, climate, anemia, serotype	0.180043	forest, population, climate, anemia, serotype	0.180591	0.000547818
169	forest, socioeconomic, population, climate, historical cases, serotype	0.214152	forest, population, climate, historical cases, serotype	0.213746	-0.000406748
170	air travel, forest, socioeconomic, population, climate, anemia	0.182124	air travel, forest, population, climate, anemia	0.181808	-0.000316113
171	air travel, forest, socioeconomic, population, climate, historical cases	0.215731	air travel, forest, population, climate, historical cases	0.216582	0.000851188
172	forest, socioeconomic, population, climate, anemia, historical cases	0.214096	forest, population, climate, anemia, historical cases	0.216327	0.00223152
173	forest, socioeconomic, air travel, population, vector, serotype	0.201885	forest, air travel, population, vector, serotype	0.203025	0.00114012
174	forest, socioeconomic, population, anemia, vector, serotype	0.202649	forest, population, anemia, vector, serotype	0.207246	0.00459758
175	forest, socioeconomic, population, historical cases, vector, serotype	0.221494	forest, population, historical cases, vector, serotype	0.225994	0.00450044
176	air travel, forest, socioeconomic, population, anemia, vector	0.201895	air travel, forest, population, anemia, vector	0.203264	0.00136901
177	air travel, forest, socioeconomic, population, historical cases, vector	0.224625	air travel, forest, population, historical cases, vector	0.229959	0.00533452
178	forest, socioeconomic, population, historical cases, anemia, vector	0.222869	forest, population, historical cases, anemia, vector	0.22717	0.00430076
179	air travel, forest, socioeconomic, population, anemia, serotype	0.20251	air travel, forest, population, anemia, serotype	0.205785	0.00327473
180	air travel, forest, socioeconomic, population, historical cases, serotype	0.225181	air travel, forest, population, historical cases, serotype	0.229126	0.00394494
181	forest, socioeconomic, population, anemia, historical cases, serotype	0.22346	forest, population, anemia, historical cases, serotype	0.225003	0.00154355
182	air travel, forest, socioeconomic, population, anemia, historical cases	0.226787	air travel, forest, population, anemia, historical cases	0.230697	0.0039105
183	forest, socioeconomic, air travel, climate, vector, serotype	0.208239	forest, air travel, climate, vector, serotype	0.217924	0.0096853
184	forest, socioeconomic, climate, anemia, vector, serotype	0.206331	forest, climate, anemia, vector, serotype	0.209778	0.00344706
185	forest, socioeconomic, climate, historical cases, vector, serotype	0.228047	forest, climate, historical cases, vector, serotype	0.228887	0.00083975
186	air travel, forest, socioeconomic, climate, anemia, vector	0.202367	air travel, forest, climate, anemia, vector	0.209341	0.00697375
187	air travel, forest, socioeconomic, climate, historical cases, vector	0.229218	air travel, forest, climate, historical cases, vector	0.231365	0.00214711
188	forest, socioeconomic, climate, historical cases, anemia, vector	0.228526	forest, climate, historical cases, anemia, vector	0.232342	0.00381626
189	air travel, forest, socioeconomic, climate, anemia, serotype	0.2041	air travel, forest, climate, anemia, serotype	0.211209	0.00710895
190	air travel, forest, socioeconomic, climate, historical cases, serotype	0.229073	air travel, forest, climate, historical cases, serotype	0.231901	0.0028274
191	forest, socioeconomic, climate, anemia, historical cases, serotype	0.228457	forest, climate, anemia, historical cases, serotype	0.231194	0.00273662
192	air travel, forest, socioeconomic, climate, anemia, historical cases	0.229751	air travel, forest, climate, anemia, historical cases	0.234246	0.00449516
193	air travel, forest, socioeconomic, anemia, vector, serotype	0.254475	air travel, forest, anemia, vector, serotype	0.283865	0.0293898
194	air travel, forest, socioeconomic, historical cases, vector, serotype	0.24931	air travel, forest, historical cases, vector, serotype	0.262195	0.0128855
195	forest, socioeconomic, historical cases, anemia, vector, serotype	0.252265	forest, historical cases, anemia, vector, serotype	0.266158	0.0138928
196	air travel, forest, socioeconomic, historical cases, anemia, vector	0.250651	air travel, forest, historical cases, anemia, vector	0.263891	0.0132403
197	air travel, forest, socioeconomic, anemia, historical cases, serotype	0.251075	air travel, forest, anemia, historical cases, serotype	0.265594	0.0145196
198	socioeconomic, air travel, population, climate, vector, serotype	0.184295	air travel, population, climate, vector, serotype	0.185609	0.00131343
199	socioeconomic, population, climate, anemia, vector, serotype	0.178855	population, climate, anemia, vector, serotype	0.179858	0.00100272
200	socioeconomic, population, climate, historical cases, vector, serotype	0.212921	population, climate, historical cases, vector, serotype	0.212976	5.55833e-05
201	air travel, socioeconomic, population, climate, anemia, vector	0.181265	air travel, population, climate, anemia, vector	0.181766	0.000500074
202	air travel, socioeconomic, population, climate, historical cases, vector	0.215341	air travel, population, climate, historical cases, vector	0.215888	0.000547175
203	socioeconomic, population, climate, historical cases, anemia, vector	0.21362	population, climate, historical cases, anemia, vector	0.214903	0.00128219
204	air travel, socioeconomic, population, climate, anemia, serotype	0.181294	air travel, population, climate, anemia, serotype	0.181243	-5.18069e-05
205	air travel, socioeconomic, population, climate, historical cases, serotype	0.214967	air travel, population, climate, historical cases, serotype	0.215125	0.000158178
206	socioeconomic, population, climate, anemia, historical cases, serotype	0.214065	population, climate, anemia, historical cases, serotype	0.214282	0.000216717
207	air travel, socioeconomic, population, climate, anemia, historical cases	0.215867	air travel, population, climate, anemia, historical cases	0.216696	0.000829477
208	air travel, socioeconomic, population, anemia, vector, serotype	0.202859	air travel, population, anemia, vector, serotype	0.203982	0.00112317
209	air travel, socioeconomic, population, historical cases, vector, serotype	0.22175	air travel, population, historical cases, vector, serotype	0.226013	0.00426361
210	socioeconomic, population, historical cases, anemia, vector, serotype	0.220333	population, historical cases, anemia, vector, serotype	0.221067	0.000734557
211	air travel, socioeconomic, population, historical cases, anemia, vector	0.223242	air travel, population, historical cases, anemia, vector	0.227612	0.00436963
212	air travel, socioeconomic, population, anemia, historical cases, serotype	0.224067	air travel, population, anemia, historical cases, serotype	0.227272	0.00320469
213	air travel, socioeconomic, climate, anemia, vector, serotype	0.210271	air travel, climate, anemia, vector, serotype	0.221997	0.0117258
214	air travel, socioeconomic, climate, historical cases, vector, serotype	0.228139	air travel, climate, historical cases, vector, serotype	0.231552	0.00341331
215	socioeconomic, climate, historical cases, anemia, vector, serotype	0.228366	climate, historical cases, anemia, vector, serotype	0.233747	0.00538176
216	air travel, socioeconomic, climate, historical cases, anemia, vector	0.229491	air travel, climate, historical cases, anemia, vector	0.234879	0.00538826
217	air travel, socioeconomic, climate, anemia, historical cases, serotype	0.228877	air travel, climate, anemia, historical cases, serotype	0.234005	0.00512742
218	air travel, socioeconomic, historical cases, anemia, vector, serotype	0.249679	air travel, historical cases, anemia, vector, serotype	0.265145	0.0154666
219	forest, socioeconomic, air travel, population, climate, vector, serotype	0.183954	forest, air travel, population, climate, vector, serotype	0.185611	0.00165617
220	forest, socioeconomic, population, climate, anemia, vector, serotype	0.180442	forest, population, climate, anemia, vector, serotype	0.181232	0.000790103
221	forest, socioeconomic, population, climate, historical cases, vector, serotype	0.213815	forest, population, climate, historical cases, vector, serotype	0.213997	0.000182412
222	forest, socioeconomic, air travel, population, climate, anemia, vector	0.182485	forest, air travel, population, climate, anemia, vector	0.182261	-0.000223208
223	forest, socioeconomic, air travel, population, climate, historical cases, vector	0.215784	forest, air travel, population, climate, historical cases, vector	0.216466	0.00068223
224	forest, socioeconomic, population, climate, historical cases, anemia, vector	0.215023	forest, population, climate, historical cases, anemia, vector	0.216689	0.00166657
225	forest, socioeconomic, air travel, population, climate, anemia, serotype	0.1826	forest, air travel, population, climate, anemia, serotype	0.183402	0.000802041
226	forest, socioeconomic, air travel, population, climate, historical cases, serotype	0.21622	forest, air travel, population, climate, historical cases, serotype	0.216663	0.000442886
227	forest, socioeconomic, population, climate, anemia, historical cases, serotype	0.214678	forest, population, climate, anemia, historical cases, serotype	0.216192	0.00151376
228	air travel, forest, socioeconomic, population, climate, anemia, historical cases	0.21684	air travel, forest, population, climate, anemia, historical cases	0.217803	0.000962191
229	forest, socioeconomic, air travel, population, anemia, vector, serotype	0.202298	forest, air travel, population, anemia, vector, serotype	0.203364	0.00106538
230	forest, socioeconomic, air travel, population, historical cases, vector, serotype	0.224394	forest, air travel, population, historical cases, vector, serotype	0.229153	0.00475894
231	forest, socioeconomic, population, historical cases, anemia, vector, serotype	0.223283	forest, population, historical cases, anemia, vector, serotype	0.226397	0.00311371
232	air travel, forest, socioeconomic, population, historical cases, anemia, vector	0.226208	air travel, forest, population, historical cases, anemia, vector	0.230978	0.00476992
233	air travel, forest, socioeconomic, population, anemia, historical cases, serotype	0.226114	air travel, forest, population, anemia, historical cases, serotype	0.23075	0.00463547
234	forest, socioeconomic, air travel, climate, anemia, vector, serotype	0.204041	forest, air travel, climate, anemia, vector, serotype	0.21048	0.00643856
235	forest, socioeconomic, air travel, climate, historical cases, vector, serotype	0.228599	forest, air travel, climate, historical cases, vector, serotype	0.230462	0.00186215
236	forest, socioeconomic, climate, historical cases, anemia, vector, serotype	0.228615	forest, climate, historical cases, anemia, vector, serotype	0.232757	0.00414266
237	air travel, forest, socioeconomic, climate, historical cases, anemia, vector	0.229085	air travel, forest, climate, historical cases, anemia, vector	0.234718	0.00563369
238	air travel, forest, socioeconomic, climate, anemia, historical cases, serotype	0.228062	air travel, forest, climate, anemia, historical cases, serotype	0.234707	0.00664451
239	air travel, forest, socioeconomic, historical cases, anemia, vector, serotype	0.24939	air travel, forest, historical cases, anemia, vector, serotype	0.262693	0.0133038
240	socioeconomic, air travel, population, climate, anemia, vector, serotype	0.180942	air travel, population, climate, anemia, vector, serotype	0.181624	0.000681504
241	socioeconomic, air travel, population, climate, historical cases, vector, serotype	0.215054	air travel, population, climate, historical cases, vector, serotype	0.215216	0.000161636
242	socioeconomic, population, climate, historical cases, anemia, vector, serotype	0.213092	population, climate, historical cases, anemia, vector, serotype	0.214618	0.00152571
243	air travel, socioeconomic, population, climate, historical cases, anemia, vector	0.215814	air travel, population, climate, historical cases, anemia, vector	0.217809	0.00199533
244	air travel, socioeconomic, population, climate, anemia, historical cases, serotype	0.215724	air travel, population, climate, anemia, historical cases, serotype	0.21575	2.59454e-05
245	air travel, socioeconomic, population, historical cases, anemia, vector, serotype	0.223883	air travel, population, historical cases, anemia, vector, serotype	0.226339	0.00245538
246	air travel, socioeconomic, climate, historical cases, anemia, vector, serotype	0.228804	air travel, climate, historical cases, anemia, vector, serotype	0.234887	0.00608265
247	forest, socioeconomic, air travel, population, climate, anemia, vector, serotype	0.183219	forest, air travel, population, climate, anemia, vector, serotype	0.183065	-0.000153825
248	forest, socioeconomic, air travel, population, climate, historical cases, vector, serotype	0.215793	forest, air travel, population, climate, historical cases, vector, serotype	0.216576	0.000782741
249	forest, socioeconomic, population, climate, historical cases, anemia, vector, serotype	0.215039	forest, population, climate, historical cases, anemia, vector, serotype	0.216342	0.00130317
250	forest, socioeconomic, air travel, population, climate, historical cases, anemia, vector	0.217007	forest, air travel, population, climate, historical cases, anemia, vector	0.218279	0.0012728
251	forest, socioeconomic, air travel, population, climate, anemia, historical cases, serotype	0.21674	forest, air travel, population, climate, anemia, historical cases, serotype	0.218491	0.00175124
252	forest, socioeconomic, air travel, population, historical cases, anemia, vector, serotype	0.225974	forest, air travel, population, historical cases, anemia, vector, serotype	0.230763	0.00478841
253	forest, socioeconomic, air travel, climate, historical cases, anemia, vector, serotype	0.228988	forest, air travel, climate, historical cases, anemia, vector, serotype	0.234842	0.00585394
254	socioeconomic, air travel, population, climate, historical cases, anemia, vector, serotype	0.215711	air travel, population, climate, historical cases, anemia, vector, serotype	0.216695	0.000984384
255	forest, socioeconomic, air travel, population, climate, historical cases, anemia, vector, serotype	0.216512	forest, air travel, population, climate, historical cases, anemia, vector, serotype	0.218719	0.00220733

## Sheet: air travel
	Feature combination1	MSE1	Feature combination2	MSE2	MSE2-MSE1
1	air travel, forest	0.350181	forest	1.03298	0.682803
2	air travel, population	0.207101	population	0.211363	0.00426161
3	air travel, climate	0.233184	climate	0.265999	0.0328147
4	air travel, socioeconomic	0.381083	socioeconomic	0.733651	0.352569
5	air travel, vector	0.584444	vector	0.906922	0.322479
6	air travel, serotype	0.578856	serotype	0.921082	0.342226
7	anemia, air travel	0.397834	anemia	0.807419	0.409586
8	air travel, historical cases	0.269984	historical cases	0.272021	0.00203692
9	air travel, forest, population	0.205183	forest, population	0.208518	0.00333481
10	air travel, forest, climate	0.216288	forest, climate	0.221409	0.00512106
11	air travel, forest, socioeconomic	0.278161	forest, socioeconomic	0.37471	0.0965492
12	air travel, forest, vector	0.345771	forest, vector	0.810035	0.464263
13	air travel, forest, serotype	0.34048	forest, serotype	0.958308	0.617828
14	air travel, forest, anemia	0.286532	forest, anemia	0.452916	0.166384
15	air travel, forest, historical cases	0.266199	forest, historical cases	0.275923	0.00972361
16	air travel, population, climate	0.184746	population, climate	0.181719	-0.00302712
17	air travel, socioeconomic, population	0.206306	socioeconomic, population	0.204755	-0.0015505
18	air travel, population, vector	0.205642	population, vector	0.21036	0.00471888
19	air travel, population, serotype	0.20805	population, serotype	0.211276	0.00322668
20	anemia, air travel, population	0.205834	anemia, population	0.209635	0.00380125
21	air travel, population, historical cases	0.226965	population, historical cases	0.223149	-0.00381663
22	air travel, socioeconomic, climate	0.21403	socioeconomic, climate	0.22628	0.0122507
23	air travel, climate, vector	0.233317	climate, vector	0.266495	0.0331774
24	air travel, climate, serotype	0.234164	climate, serotype	0.26484	0.0306761
25	anemia, air travel, climate	0.222117	anemia, climate	0.23599	0.0138731
26	air travel, climate, historical cases	0.230533	climate, historical cases	0.230303	-0.000230123
27	air travel, socioeconomic, vector	0.3675	socioeconomic, vector	0.655868	0.288368
28	air travel, socioeconomic, serotype	0.378923	socioeconomic, serotype	0.69703	0.318107
29	air travel, socioeconomic, anemia	0.325603	socioeconomic, anemia	0.500493	0.17489
30	air travel, socioeconomic, historical cases	0.255423	socioeconomic, historical cases	0.261952	0.00652978
31	air travel, vector, serotype	0.54661	vector, serotype	0.850385	0.303775
32	anemia, air travel, vector	0.388087	anemia, vector	0.750085	0.361998
33	historical cases, air travel, vector	0.265923	historical cases, vector	0.270478	0.00455472
34	anemia, air travel, serotype	0.39067	anemia, serotype	0.721048	0.330377
35	air travel, historical cases, serotype	0.270547	historical cases, serotype	0.271197	0.000650134
36	anemia, air travel, historical cases	0.269536	anemia, historical cases	0.269184	-0.000351929
37	air travel, forest, population, climate	0.185584	forest, population, climate	0.181466	-0.00411839
38	air travel, forest, population, socioeconomic	0.202369	forest, population, socioeconomic	0.202097	-0.000272148
39	air travel, forest, population, vector	0.202861	forest, population, vector	0.206556	0.0036943
40	air travel, forest, population, serotype	0.205315	forest, population, serotype	0.209458	0.00414259
41	air travel, forest, population, anemia	0.205474	forest, population, anemia	0.209668	0.00419457
42	air travel, forest, population, historical cases	0.229932	forest, population, historical cases	0.22683	-0.00310225
43	air travel, forest, climate, socioeconomic	0.207064	forest, climate, socioeconomic	0.212383	0.00531878
44	air travel, forest, climate, vector	0.216435	forest, climate, vector	0.220775	0.0043399
45	air travel, forest, climate, serotype	0.216645	forest, climate, serotype	0.221137	0.00449207
46	air travel, forest, climate, anemia	0.209104	forest, climate, anemia	0.210233	0.00112907
47	air travel, forest, climate, historical cases	0.231373	forest, climate, historical cases	0.227793	-0.00358057
48	air travel, forest, socioeconomic, vector	0.27075	forest, socioeconomic, vector	0.366887	0.0961371
49	air travel, forest, socioeconomic, serotype	0.275465	forest, socioeconomic, serotype	0.38615	0.110684
50	air travel, forest, socioeconomic, anemia	0.260079	forest, socioeconomic, anemia	0.326708	0.0666292
51	air travel, forest, socioeconomic, historical cases	0.251486	forest, socioeconomic, historical cases	0.253068	0.00158164
52	air travel, forest, vector, serotype	0.334646	forest, vector, serotype	0.745523	0.410878
53	air travel, forest, vector, anemia	0.287404	forest, vector, anemia	0.423496	0.136092
54	air travel, forest, historical cases, vector	0.263901	forest, historical cases, vector	0.274189	0.0102879
55	air travel, forest, anemia, serotype	0.281995	forest, anemia, serotype	0.464868	0.182873
56	air travel, forest, historical cases, serotype	0.265765	forest, historical cases, serotype	0.273631	0.00786625
57	air travel, forest, historical cases, anemia	0.26614	forest, historical cases, anemia	0.270022	0.00388147
58	air travel, socioeconomic, population, climate	0.184214	socioeconomic, population, climate	0.180035	-0.00417846
59	air travel, population, climate, vector	0.185575	population, climate, vector	0.182546	-0.00302816
60	air travel, population, climate, serotype	0.185481	population, climate, serotype	0.181809	-0.00367223
61	anemia, air travel, population, climate	0.181249	anemia, population, climate	0.179515	-0.00173457
62	air travel, population, climate, historical cases	0.215296	population, climate, historical cases	0.213022	-0.00227447
63	air travel, socioeconomic, population, vector	0.205188	socioeconomic, population, vector	0.204397	-0.000791689
64	air travel, socioeconomic, population, serotype	0.206895	socioeconomic, population, serotype	0.206067	-0.000827937
65	air travel, socioeconomic, population, anemia	0.204167	socioeconomic, population, anemia	0.203529	-0.000637903
66	air travel, socioeconomic, population, historical cases	0.224148	socioeconomic, population, historical cases	0.219509	-0.00463927
67	air travel, population, vector, serotype	0.20654	population, vector, serotype	0.210414	0.00387432
68	anemia, air travel, population, vector	0.203644	anemia, population, vector	0.207382	0.00373868
69	historical cases, air travel, population, vector	0.226126	historical cases, population, vector	0.222977	-0.0031489
70	anemia, air travel, population, serotype	0.206659	anemia, population, serotype	0.210213	0.003554
71	air travel, population, historical cases, serotype	0.226861	population, historical cases, serotype	0.223171	-0.00368985
72	anemia, air travel, population, historical cases	0.227316	anemia, population, historical cases	0.222644	-0.00467189
73	air travel, socioeconomic, climate, vector	0.214287	socioeconomic, climate, vector	0.227863	0.0135762
74	air travel, socioeconomic, climate, serotype	0.215322	socioeconomic, climate, serotype	0.228437	0.0131148
75	air travel, socioeconomic, climate, anemia	0.208363	socioeconomic, climate, anemia	0.216292	0.00792857
76	air travel, socioeconomic, climate, historical cases	0.228703	socioeconomic, climate, historical cases	0.227666	-0.00103786
77	air travel, climate, vector, serotype	0.233733	climate, vector, serotype	0.266282	0.0325498
78	anemia, air travel, climate, vector	0.222649	anemia, climate, vector	0.235332	0.0126834
79	historical cases, air travel, climate, vector	0.231199	historical cases, climate, vector	0.232021	0.00082201
80	anemia, air travel, climate, serotype	0.222791	anemia, climate, serotype	0.235842	0.0130503
81	air travel, climate, historical cases, serotype	0.231551	climate, historical cases, serotype	0.229612	-0.00193885
82	anemia, air travel, climate, historical cases	0.234476	anemia, climate, historical cases	0.23303	-0.00144627
83	air travel, socioeconomic, vector, serotype	0.367776	socioeconomic, vector, serotype	0.646854	0.279078
84	air travel, socioeconomic, vector, anemia	0.316129	socioeconomic, vector, anemia	0.469405	0.153276
85	air travel, socioeconomic, historical cases, vector	0.25404	socioeconomic, historical cases, vector	0.261849	0.00780924
86	air travel, socioeconomic, anemia, serotype	0.324685	socioeconomic, anemia, serotype	0.49272	0.168035
87	air travel, socioeconomic, historical cases, serotype	0.254116	socioeconomic, historical cases, serotype	0.260371	0.00625525
88	air travel, socioeconomic, historical cases, anemia	0.252718	socioeconomic, historical cases, anemia	0.254891	0.00217339
89	anemia, air travel, vector, serotype	0.382351	anemia, vector, serotype	0.700821	0.31847
90	historical cases, air travel, vector, serotype	0.265945	historical cases, vector, serotype	0.26939	0.00344523
91	anemia, air travel, historical cases, vector	0.266831	anemia, historical cases, vector	0.268514	0.00168353
92	anemia, air travel, historical cases, serotype	0.269118	anemia, historical cases, serotype	0.268405	-0.000713834
93	air travel, forest, socioeconomic, population, climate	0.183428	forest, socioeconomic, population, climate	0.181115	-0.00231252
94	air travel, forest, population, climate, vector	0.184692	forest, population, climate, vector	0.182915	-0.00177753
95	air travel, forest, population, climate, serotype	0.184817	forest, population, climate, serotype	0.181668	-0.00314985
96	air travel, forest, population, climate, anemia	0.181808	forest, population, climate, anemia	0.181035	-0.00077264
97	air travel, forest, population, climate, historical cases	0.216582	forest, population, climate, historical cases	0.213904	-0.00267807
98	air travel, forest, socioeconomic, population, vector	0.2019	forest, socioeconomic, population, vector	0.20224	0.000339952
99	air travel, forest, socioeconomic, population, serotype	0.202879	forest, socioeconomic, population, serotype	0.202702	-0.00017758
100	air travel, forest, socioeconomic, population, anemia	0.20229	forest, socioeconomic, population, anemia	0.202305	1.44633e-05
101	air travel, forest, socioeconomic, population, historical cases	0.225046	forest, socioeconomic, population, historical cases	0.221625	-0.00342119
102	air travel, forest, population, vector, serotype	0.203025	forest, population, vector, serotype	0.207512	0.00448741
103	air travel, forest, population, anemia, vector	0.203264	forest, population, anemia, vector	0.206938	0.00367418
104	air travel, forest, population, vector, historical cases	0.229959	forest, population, vector, historical cases	0.226958	-0.00300095
105	air travel, forest, population, anemia, serotype	0.205785	forest, population, anemia, serotype	0.209418	0.00363245
106	air travel, forest, population, historical cases, serotype	0.229126	forest, population, historical cases, serotype	0.226756	-0.00236986
107	air travel, forest, population, anemia, historical cases	0.230697	forest, population, anemia, historical cases	0.226472	-0.00422544
108	air travel, forest, socioeconomic, climate, vector	0.207199	forest, socioeconomic, climate, vector	0.213953	0.00675352
109	air travel, forest, socioeconomic, climate, serotype	0.208011	forest, socioeconomic, climate, serotype	0.213791	0.00578014
110	air travel, forest, socioeconomic, climate, anemia	0.202421	forest, socioeconomic, climate, anemia	0.204493	0.00207187
111	air travel, forest, socioeconomic, climate, historical cases	0.229523	forest, socioeconomic, climate, historical cases	0.227663	-0.0018604
112	air travel, forest, climate, vector, serotype	0.217924	forest, climate, vector, serotype	0.222119	0.00419466
113	air travel, forest, climate, anemia, vector	0.209341	forest, climate, anemia, vector	0.209847	0.00050558
114	air travel, forest, vector, climate, historical cases	0.231365	forest, vector, climate, historical cases	0.228761	-0.00260406
115	air travel, forest, climate, anemia, serotype	0.211209	forest, climate, anemia, serotype	0.210126	-0.00108258
116	air travel, forest, climate, historical cases, serotype	0.231901	forest, climate, historical cases, serotype	0.22821	-0.00369035
117	air travel, forest, climate, anemia, historical cases	0.234246	forest, climate, anemia, historical cases	0.231742	-0.00250417
118	air travel, forest, socioeconomic, vector, serotype	0.269651	forest, socioeconomic, vector, serotype	0.367823	0.0981712
119	air travel, forest, socioeconomic, anemia, vector	0.256019	forest, socioeconomic, anemia, vector	0.321784	0.0657649
120	air travel, forest, socioeconomic, vector, historical cases	0.249687	forest, socioeconomic, vector, historical cases	0.252964	0.00327675
121	air travel, forest, socioeconomic, anemia, serotype	0.258018	forest, socioeconomic, anemia, serotype	0.341423	0.083405
122	air travel, forest, socioeconomic, historical cases, serotype	0.250821	forest, socioeconomic, historical cases, serotype	0.252283	0.00146265
123	air travel, forest, socioeconomic, anemia, historical cases	0.251931	forest, socioeconomic, anemia, historical cases	0.253712	0.00178136
124	air travel, forest, anemia, vector, serotype	0.283865	forest, anemia, vector, serotype	0.417032	0.133167
125	air travel, forest, vector, historical cases, serotype	0.262195	forest, vector, historical cases, serotype	0.27167	0.00947463
126	air travel, forest, vector, anemia, historical cases	0.263891	forest, vector, anemia, historical cases	0.268629	0.0047376
127	air travel, forest, anemia, historical cases, serotype	0.265594	forest, anemia, historical cases, serotype	0.269059	0.00346496
128	air travel, socioeconomic, population, climate, vector	0.184047	socioeconomic, population, climate, vector	0.180618	-0.00342929
129	air travel, socioeconomic, population, climate, serotype	0.183984	socioeconomic, population, climate, serotype	0.179993	-0.00399144
130	air travel, socioeconomic, population, climate, anemia	0.180808	socioeconomic, population, climate, anemia	0.177478	-0.00333026
131	air travel, socioeconomic, population, climate, historical cases	0.215784	socioeconomic, population, climate, historical cases	0.212573	-0.00321081
132	air travel, population, climate, vector, serotype	0.185609	population, climate, vector, serotype	0.182631	-0.00297767
133	air travel, population, climate, anemia, vector	0.181766	population, climate, anemia, vector	0.179575	-0.00219014
134	air travel, population, vector, climate, historical cases	0.215888	population, vector, climate, historical cases	0.212843	-0.00304466
135	air travel, population, climate, anemia, serotype	0.181243	population, climate, anemia, serotype	0.179156	-0.00208631
136	air travel, population, climate, historical cases, serotype	0.215125	population, climate, historical cases, serotype	0.212555	-0.00256956
137	air travel, population, climate, anemia, historical cases	0.216696	population, climate, anemia, historical cases	0.21371	-0.00298667
138	air travel, socioeconomic, population, vector, serotype	0.205727	socioeconomic, population, vector, serotype	0.205404	-0.000323143
139	air travel, socioeconomic, population, anemia, vector	0.203084	socioeconomic, population, anemia, vector	0.202544	-0.000540174
140	air travel, socioeconomic, population, vector, historical cases	0.222318	socioeconomic, population, vector, historical cases	0.220357	-0.00196048
141	air travel, socioeconomic, population, anemia, serotype	0.204938	socioeconomic, population, anemia, serotype	0.204717	-0.000221321
142	air travel, socioeconomic, population, historical cases, serotype	0.223362	socioeconomic, population, historical cases, serotype	0.220391	-0.00297101
143	air travel, socioeconomic, population, anemia, historical cases	0.223792	socioeconomic, population, anemia, historical cases	0.221412	-0.00237965
144	air travel, population, anemia, vector, serotype	0.203982	population, anemia, vector, serotype	0.207463	0.00348087
145	air travel, population, vector, historical cases, serotype	0.226013	population, vector, historical cases, serotype	0.222746	-0.00326732
146	air travel, population, vector, anemia, historical cases	0.227612	population, vector, anemia, historical cases	0.221589	-0.00602222
147	air travel, population, anemia, historical cases, serotype	0.227272	population, anemia, historical cases, serotype	0.221245	-0.00602702
148	air travel, socioeconomic, climate, vector, serotype	0.214465	socioeconomic, climate, vector, serotype	0.228813	0.0143487
149	air travel, socioeconomic, climate, anemia, vector	0.209641	socioeconomic, climate, anemia, vector	0.218193	0.00855153
150	air travel, socioeconomic, vector, climate, historical cases	0.22831	socioeconomic, vector, climate, historical cases	0.22757	-0.000740358
151	air travel, socioeconomic, climate, anemia, serotype	0.209688	socioeconomic, climate, anemia, serotype	0.218046	0.00835856
152	air travel, socioeconomic, climate, historical cases, serotype	0.229149	socioeconomic, climate, historical cases, serotype	0.226924	-0.00222506
153	air travel, socioeconomic, climate, anemia, historical cases	0.228843	socioeconomic, climate, anemia, historical cases	0.227978	-0.000864871
154	air travel, climate, anemia, vector, serotype	0.221997	climate, anemia, vector, serotype	0.234679	0.0126827
155	air travel, vector, climate, historical cases, serotype	0.231552	vector, climate, historical cases, serotype	0.231776	0.000223608
156	air travel, vector, climate, anemia, historical cases	0.234879	vector, climate, anemia, historical cases	0.234303	-0.000575538
157	air travel, climate, anemia, historical cases, serotype	0.234005	climate, anemia, historical cases, serotype	0.232465	-0.00154006
158	air travel, socioeconomic, anemia, vector, serotype	0.317989	socioeconomic, anemia, vector, serotype	0.457556	0.139567
159	air travel, socioeconomic, vector, historical cases, serotype	0.252183	socioeconomic, vector, historical cases, serotype	0.259108	0.00692475
160	air travel, socioeconomic, vector, anemia, historical cases	0.250174	socioeconomic, vector, anemia, historical cases	0.253107	0.00293323
161	air travel, socioeconomic, anemia, historical cases, serotype	0.251852	socioeconomic, anemia, historical cases, serotype	0.253709	0.00185751
162	air travel, vector, anemia, historical cases, serotype	0.265145	vector, anemia, historical cases, serotype	0.267407	0.00226167
163	forest, socioeconomic, air travel, population, climate, vector	0.183655	forest, socioeconomic, population, climate, vector	0.181962	-0.00169305
164	forest, socioeconomic, air travel, population, climate, serotype	0.184314	forest, socioeconomic, population, climate, serotype	0.181608	-0.00270613
165	air travel, forest, socioeconomic, population, climate, anemia	0.182124	forest, socioeconomic, population, climate, anemia	0.180053	-0.00207087
166	air travel, forest, socioeconomic, population, climate, historical cases	0.215731	forest, socioeconomic, population, climate, historical cases	0.213679	-0.00205187
167	forest, air travel, population, climate, vector, serotype	0.185611	forest, population, climate, vector, serotype	0.183563	-0.00204788
168	air travel, forest, population, climate, anemia, vector	0.182261	forest, population, climate, anemia, vector	0.18138	-0.000881445
169	air travel, forest, population, climate, historical cases, vector	0.216466	forest, population, climate, historical cases, vector	0.214257	-0.00220943
170	air travel, forest, population, climate, anemia, serotype	0.183402	forest, population, climate, anemia, serotype	0.180591	-0.00281066
171	air travel, forest, population, climate, historical cases, serotype	0.216663	forest, population, climate, historical cases, serotype	0.213746	-0.00291733
172	air travel, forest, population, climate, anemia, historical cases	0.217803	forest, population, climate, anemia, historical cases	0.216327	-0.00147561
173	forest, socioeconomic, air travel, population, vector, serotype	0.201885	forest, socioeconomic, population, vector, serotype	0.202416	0.000530999
174	air travel, forest, socioeconomic, population, anemia, vector	0.201895	forest, socioeconomic, population, anemia, vector	0.202113	0.000217964
175	air travel, forest, socioeconomic, population, historical cases, vector	0.224625	forest, socioeconomic, population, historical cases, vector	0.221529	-0.0030962
176	air travel, forest, socioeconomic, population, anemia, serotype	0.20251	forest, socioeconomic, population, anemia, serotype	0.202893	0.000382519
177	air travel, forest, socioeconomic, population, historical cases, serotype	0.225181	forest, socioeconomic, population, historical cases, serotype	0.22223	-0.00295133
178	air travel, forest, socioeconomic, population, anemia, historical cases	0.226787	forest, socioeconomic, population, anemia, historical cases	0.223743	-0.00304359
179	air travel, forest, population, anemia, vector, serotype	0.203364	forest, population, anemia, vector, serotype	0.207246	0.00388253
180	air travel, forest, population, historical cases, vector, serotype	0.229153	forest, population, historical cases, vector, serotype	0.225994	-0.00315813
181	air travel, forest, population, historical cases, anemia, vector	0.230978	forest, population, historical cases, anemia, vector	0.22717	-0.00380784
182	air travel, forest, population, anemia, historical cases, serotype	0.23075	forest, population, anemia, historical cases, serotype	0.225003	-0.00574629
183	forest, socioeconomic, air travel, climate, vector, serotype	0.208239	forest, socioeconomic, climate, vector, serotype	0.214152	0.00591318
184	air travel, forest, socioeconomic, climate, anemia, vector	0.202367	forest, socioeconomic, climate, anemia, vector	0.205741	0.00337374
185	air travel, forest, socioeconomic, climate, historical cases, vector	0.229218	forest, socioeconomic, climate, historical cases, vector	0.228373	-0.000845442
186	air travel, forest, socioeconomic, climate, anemia, serotype	0.2041	forest, socioeconomic, climate, anemia, serotype	0.20531	0.00121074
187	air travel, forest, socioeconomic, climate, historical cases, serotype	0.229073	forest, socioeconomic, climate, historical cases, serotype	0.227946	-0.00112765
188	air travel, forest, socioeconomic, climate, anemia, historical cases	0.229751	forest, socioeconomic, climate, anemia, historical cases	0.228261	-0.00149073
189	air travel, forest, climate, anemia, vector, serotype	0.21048	forest, climate, anemia, vector, serotype	0.209778	-0.000702328
190	air travel, forest, climate, historical cases, vector, serotype	0.230462	forest, climate, historical cases, vector, serotype	0.228887	-0.00157501
191	air travel, forest, climate, historical cases, anemia, vector	0.234718	forest, climate, historical cases, anemia, vector	0.232342	-0.00237657
192	air travel, forest, climate, anemia, historical cases, serotype	0.234707	forest, climate, anemia, historical cases, serotype	0.231194	-0.00351292
193	air travel, forest, socioeconomic, anemia, vector, serotype	0.254475	forest, socioeconomic, anemia, vector, serotype	0.325491	0.0710152
194	air travel, forest, socioeconomic, historical cases, vector, serotype	0.24931	forest, socioeconomic, historical cases, vector, serotype	0.251767	0.00245724
195	air travel, forest, socioeconomic, historical cases, anemia, vector	0.250651	forest, socioeconomic, historical cases, anemia, vector	0.252454	0.00180269
196	air travel, forest, socioeconomic, anemia, historical cases, serotype	0.251075	forest, socioeconomic, anemia, historical cases, serotype	0.253039	0.00196384
197	air travel, forest, historical cases, anemia, vector, serotype	0.262693	forest, historical cases, anemia, vector, serotype	0.266158	0.00346422
198	socioeconomic, air travel, population, climate, vector, serotype	0.184295	socioeconomic, population, climate, vector, serotype	0.181219	-0.00307644
199	air travel, socioeconomic, population, climate, anemia, vector	0.181265	socioeconomic, population, climate, anemia, vector	0.178638	-0.00262719
200	air travel, socioeconomic, population, climate, historical cases, vector	0.215341	socioeconomic, population, climate, historical cases, vector	0.212372	-0.00296918
201	air travel, socioeconomic, population, climate, anemia, serotype	0.181294	socioeconomic, population, climate, anemia, serotype	0.178411	-0.00288296
202	air travel, socioeconomic, population, climate, historical cases, serotype	0.214967	socioeconomic, population, climate, historical cases, serotype	0.212993	-0.00197363
203	air travel, socioeconomic, population, climate, anemia, historical cases	0.215867	socioeconomic, population, climate, anemia, historical cases	0.214499	-0.00136822
204	air travel, population, climate, anemia, vector, serotype	0.181624	population, climate, anemia, vector, serotype	0.179858	-0.00176591
205	air travel, population, climate, historical cases, vector, serotype	0.215216	population, climate, historical cases, vector, serotype	0.212976	-0.00223957
206	air travel, population, climate, historical cases, anemia, vector	0.217809	population, climate, historical cases, anemia, vector	0.214903	-0.0029068
207	air travel, population, climate, anemia, historical cases, serotype	0.21575	population, climate, anemia, historical cases, serotype	0.214282	-0.0014675
208	air travel, socioeconomic, population, anemia, vector, serotype	0.202859	socioeconomic, population, anemia, vector, serotype	0.203286	0.000426736
209	air travel, socioeconomic, population, historical cases, vector, serotype	0.22175	socioeconomic, population, historical cases, vector, serotype	0.219352	-0.00239739
210	air travel, socioeconomic, population, historical cases, anemia, vector	0.223242	socioeconomic, population, historical cases, anemia, vector	0.220694	-0.00254834
211	air travel, socioeconomic, population, anemia, historical cases, serotype	0.224067	socioeconomic, population, anemia, historical cases, serotype	0.221092	-0.00297545
212	air travel, population, historical cases, anemia, vector, serotype	0.226339	population, historical cases, anemia, vector, serotype	0.221067	-0.00527144
213	air travel, socioeconomic, climate, anemia, vector, serotype	0.210271	socioeconomic, climate, anemia, vector, serotype	0.218978	0.00870673
214	air travel, socioeconomic, climate, historical cases, vector, serotype	0.228139	socioeconomic, climate, historical cases, vector, serotype	0.227414	-0.000724807
215	air travel, socioeconomic, climate, historical cases, anemia, vector	0.229491	socioeconomic, climate, historical cases, anemia, vector	0.22835	-0.00114065
216	air travel, socioeconomic, climate, anemia, historical cases, serotype	0.228877	socioeconomic, climate, anemia, historical cases, serotype	0.228033	-0.000844561
217	air travel, climate, historical cases, anemia, vector, serotype	0.234887	climate, historical cases, anemia, vector, serotype	0.233747	-0.00113939
218	air travel, socioeconomic, historical cases, anemia, vector, serotype	0.249679	socioeconomic, historical cases, anemia, vector, serotype	0.252857	0.00317782
219	forest, socioeconomic, air travel, population, climate, vector, serotype	0.183954	forest, socioeconomic, population, climate, vector, serotype	0.182159	-0.00179516
220	forest, socioeconomic, air travel, population, climate, anemia, vector	0.182485	forest, socioeconomic, population, climate, anemia, vector	0.181011	-0.00147317
221	forest, socioeconomic, air travel, population, climate, historical cases, vector	0.215784	forest, socioeconomic, population, climate, historical cases, vector	0.213658	-0.00212647
222	forest, socioeconomic, air travel, population, climate, anemia, serotype	0.1826	forest, socioeconomic, population, climate, anemia, serotype	0.180043	-0.00255644
223	forest, socioeconomic, air travel, population, climate, historical cases, serotype	0.21622	forest, socioeconomic, population, climate, historical cases, serotype	0.214152	-0.00206769
224	air travel, forest, socioeconomic, population, climate, anemia, historical cases	0.21684	forest, socioeconomic, population, climate, anemia, historical cases	0.214096	-0.00274494
225	forest, air travel, population, climate, anemia, vector, serotype	0.183065	forest, population, climate, anemia, vector, serotype	0.181232	-0.00183322
226	forest, air travel, population, climate, historical cases, vector, serotype	0.216576	forest, population, climate, historical cases, vector, serotype	0.213997	-0.00257872
227	air travel, forest, population, climate, historical cases, anemia, vector	0.218279	forest, population, climate, historical cases, anemia, vector	0.216689	-0.00159011
228	air travel, forest, population, climate, anemia, historical cases, serotype	0.218491	forest, population, climate, anemia, historical cases, serotype	0.216192	-0.00229914
229	forest, socioeconomic, air travel, population, anemia, vector, serotype	0.202298	forest, socioeconomic, population, anemia, vector, serotype	0.202649	0.000350331
230	forest, socioeconomic, air travel, population, historical cases, vector, serotype	0.224394	forest, socioeconomic, population, historical cases, vector, serotype	0.221494	-0.00289963
231	air travel, forest, socioeconomic, population, historical cases, anemia, vector	0.226208	forest, socioeconomic, population, historical cases, anemia, vector	0.222869	-0.00333867
232	air travel, forest, socioeconomic, population, anemia, historical cases, serotype	0.226114	forest, socioeconomic, population, anemia, historical cases, serotype	0.22346	-0.00265437
233	air travel, forest, population, historical cases, anemia, vector, serotype	0.230763	forest, population, historical cases, anemia, vector, serotype	0.226397	-0.00436572
234	forest, socioeconomic, air travel, climate, anemia, vector, serotype	0.204041	forest, socioeconomic, climate, anemia, vector, serotype	0.206331	0.00228917
235	forest, socioeconomic, air travel, climate, historical cases, vector, serotype	0.228599	forest, socioeconomic, climate, historical cases, vector, serotype	0.228047	-0.000552609
236	air travel, forest, socioeconomic, climate, historical cases, anemia, vector	0.229085	forest, socioeconomic, climate, historical cases, anemia, vector	0.228526	-0.000559132
237	air travel, forest, socioeconomic, climate, anemia, historical cases, serotype	0.228062	forest, socioeconomic, climate, anemia, historical cases, serotype	0.228457	0.000394968
238	air travel, forest, climate, historical cases, anemia, vector, serotype	0.234842	forest, climate, historical cases, anemia, vector, serotype	0.232757	-0.00208443
239	air travel, forest, socioeconomic, historical cases, anemia, vector, serotype	0.24939	forest, socioeconomic, historical cases, anemia, vector, serotype	0.252265	0.00287515
240	socioeconomic, air travel, population, climate, anemia, vector, serotype	0.180942	socioeconomic, population, climate, anemia, vector, serotype	0.178855	-0.00208713
241	socioeconomic, air travel, population, climate, historical cases, vector, serotype	0.215054	socioeconomic, population, climate, historical cases, vector, serotype	0.212921	-0.00213352
242	air travel, socioeconomic, population, climate, historical cases, anemia, vector	0.215814	socioeconomic, population, climate, historical cases, anemia, vector	0.21362	-0.00219366
243	air travel, socioeconomic, population, climate, anemia, historical cases, serotype	0.215724	socioeconomic, population, climate, anemia, historical cases, serotype	0.214065	-0.00165827
244	air travel, population, climate, historical cases, anemia, vector, serotype	0.216695	population, climate, historical cases, anemia, vector, serotype	0.214618	-0.00207755
245	air travel, socioeconomic, population, historical cases, anemia, vector, serotype	0.223883	socioeconomic, population, historical cases, anemia, vector, serotype	0.220333	-0.00355062
246	air travel, socioeconomic, climate, historical cases, anemia, vector, serotype	0.228804	socioeconomic, climate, historical cases, anemia, vector, serotype	0.228366	-0.000438499
247	forest, socioeconomic, air travel, population, climate, anemia, vector, serotype	0.183219	forest, socioeconomic, population, climate, anemia, vector, serotype	0.180442	-0.00277714
248	forest, socioeconomic, air travel, population, climate, historical cases, vector, serotype	0.215793	forest, socioeconomic, population, climate, historical cases, vector, serotype	0.213815	-0.00197839
249	forest, socioeconomic, air travel, population, climate, historical cases, anemia, vector	0.217007	forest, socioeconomic, population, climate, historical cases, anemia, vector	0.215023	-0.00198389
250	forest, socioeconomic, air travel, population, climate, anemia, historical cases, serotype	0.21674	forest, socioeconomic, population, climate, anemia, historical cases, serotype	0.214678	-0.00206166
251	forest, air travel, population, climate, historical cases, anemia, vector, serotype	0.218719	forest, population, climate, historical cases, anemia, vector, serotype	0.216342	-0.00237715
252	forest, socioeconomic, air travel, population, historical cases, anemia, vector, serotype	0.225974	forest, socioeconomic, population, historical cases, anemia, vector, serotype	0.223283	-0.00269103
253	forest, socioeconomic, air travel, climate, historical cases, anemia, vector, serotype	0.228988	forest, socioeconomic, climate, historical cases, anemia, vector, serotype	0.228615	-0.000373159
254	socioeconomic, air travel, population, climate, historical cases, anemia, vector, serotype	0.215711	socioeconomic, population, climate, historical cases, anemia, vector, serotype	0.213092	-0.00261888
255	forest, socioeconomic, air travel, population, climate, historical cases, anemia, vector, serotype	0.216512	forest, socioeconomic, population, climate, historical cases, anemia, vector, serotype	0.215039	-0.001473
