# Supplementary material for: Annual global dengue dynamics are related to multi-source factors revealed by a machine learning prediction analysis
Source: PLoS Negl Trop Dis. 2025 Jun 25;19(6):e0013232. doi: 10.1371/journal.pntd.0013232 (PMC12221171; doi:10.1371/journal.pntd.0013232)
Supplement: S3 Data — (XLSX) [file pntd.0013232.s017.xlsx]

## Sheet: Sheet1
Region	Year	Observed case	Predicted case
Saint Kitts and Nevis	1991	8	7.41445
Saint Kitts and Nevis	1993	1	2.21728
Saint Kitts and Nevis	1994	8	7.98104
Saint Kitts and Nevis	1995	27	22.1198
Saint Kitts and Nevis	1996	6	8.30339
Saint Kitts and Nevis	1999	1	1.80378
Saint Kitts and Nevis	2000	5	5.38272
Saint Kitts and Nevis	2001	81	46.0663
Saint Kitts and Nevis	2002	20	14.582
Saint Kitts and Nevis	2003	2	3.66096
Saint Kitts and Nevis	2004	4	5.81919
Saint Kitts and Nevis	2006	1	2.2782
Saint Kitts and Nevis	2008	49	21.6889
Saint Kitts and Nevis	2009	2	3.82749
Saint Kitts and Nevis	2010	19	22.5521
Saint Kitts and Nevis	2011	47	31.3882
Saint Kitts and Nevis	2012	2	4.87352
Saint Kitts and Nevis	2013	100	51.3092
Saint Kitts and Nevis	2014	75	16.1179
Saint Kitts and Nevis	2015	5	14.1954
Saint Kitts and Nevis	2016	136	26.2311
Saint Kitts and Nevis	2017	10	13.1387
Saint Kitts and Nevis	2018	3	20.9145
Belgium	2013	139	99.92
Belgium	2014	94	173.221
Trinidad and Tobago	1990	526	215.857
Trinidad and Tobago	1991	36	96.9777
Trinidad and Tobago	1992	116	152.549
Trinidad and Tobago	1993	268	269.61
Trinidad and Tobago	1994	48	90.461
Trinidad and Tobago	1995	312	252.39
Trinidad and Tobago	1996	3983	1341.62
Trinidad and Tobago	1997	1357	1382.05
Trinidad and Tobago	1998	2848	2235.75
Trinidad and Tobago	1999	1135	1240.03
Trinidad and Tobago	2000	1968	1717.25
Trinidad and Tobago	2001	2072	1859.16
Trinidad and Tobago	2002	5700	3471.83
Trinidad and Tobago	2003	2129	2009.01
Trinidad and Tobago	2004	546	983.022
Trinidad and Tobago	2005	411	414.399
Trinidad and Tobago	2006	37	115.538
Trinidad and Tobago	2007	47	180.965
Trinidad and Tobago	2008	2366	1259.67
Trinidad and Tobago	2009	24	122.936
Trinidad and Tobago	2010	4734	1517.7
Trinidad and Tobago	2011	1243	925.079
Trinidad and Tobago	2012	2473	2141.61
Trinidad and Tobago	2013	3289	2700.49
Trinidad and Tobago	2014	5157	2411.37
Trinidad and Tobago	2015	1687	3248.39
Trinidad and Tobago	2016	1801	2028.37
Trinidad and Tobago	2017	300	2183.64
Trinidad and Tobago	2018	49	386.487
Sweden	2011	99	49.3313
Sweden	2012	175	148.399
Sweden	2013	220	186.07
Sweden	2014	119	191.257
Sweden	2015	159	167.15
Sweden	2016	225	181.758
Sweden	2017	106	164.421
Montserrat	1994	154	56.4396
Montserrat	1995	75	71.0304
Montserrat	1996	3	17.6808
Montserrat	2000	9	14.3351
Montserrat	2001	1	2.53336
Montserrat	2002	1	1.78027
Montserrat	2003	1	1.946
Montserrat	2008	2	8.66899
Montserrat	2011	3	10.4723
Montserrat	2012	1	2.22395
Montserrat	2013	6	5.32379
Montserrat	2014	17	8.37768
Montserrat	2016	25	14.9812
Antigua and Barbuda	1990	1	2.57434
Antigua and Barbuda	1991	1	2.41945
Antigua and Barbuda	1995	56	24.3518
Antigua and Barbuda	1996	12	12.8574
Antigua and Barbuda	1997	7	7.07593
Antigua and Barbuda	1998	4	5.18535
Antigua and Barbuda	1999	2	3.48287
Antigua and Barbuda	2000	8	7.09899
Antigua and Barbuda	2001	20	13.8906
Antigua and Barbuda	2002	5	7.32584
Antigua and Barbuda	2008	17	12.7402
Antigua and Barbuda	2010	3	5.29606
Antigua and Barbuda	2011	7	7.48533
Antigua and Barbuda	2012	10	9.16247
Antigua and Barbuda	2013	3	6.17934
Antigua and Barbuda	2014	37	11.3594
Antigua and Barbuda	2015	16	18.2526
Antigua and Barbuda	2016	103	20.039
Antigua and Barbuda	2017	1	16.2737
Antigua and Barbuda	2018	5	12.5655
Austria	2010	10	8.48806
Austria	2012	2	3.96662
Austria	2013	63	26.6198
Austria	2014	80	74.0529
Austria	2015	57	90.4923
Austria	2016	92	94.8955
Austria	2017	85	92.2137
Luxembourg	2010	2	6.39745
Luxembourg	2011	1	3.0075
Luxembourg	2016	1	27.6064
Vanuatu	1990	52	49.7574
Vanuatu	1991	74	70.3411
Vanuatu	1992	113	88.6342
Vanuatu	1993	52	59.9044
Vanuatu	1994	138	96.7212
Vanuatu	1995	100	80.9362
Vanuatu	1996	19	33.8511
Vanuatu	1998	131	69.6257
Vanuatu	1999	110	71.6385
Vanuatu	2003	1	5.59008
Vanuatu	2004	26	27.7768
Vanuatu	2005	2	10.0599
Vanuatu	2006	168	74.3375
Vanuatu	2007	82	83.3409
Vanuatu	2008	96	97.8325
Vanuatu	2009	45	62.7294
Vanuatu	2010	192	134.143
Vanuatu	2011	33	51.7065
Vanuatu	2016	104	23.4302
Spain	2009	4	9.5395
Spain	2015	168	14.9711
Spain	2016	261	267.868
Spain	2017	128	159.84
Suriname	1990	16	23.223
Suriname	1991	40	33.7393
Suriname	1992	24	39.7504
Suriname	1993	171	103.941
Suriname	1994	75	110.925
Suriname	1995	344	236.091
Suriname	1996	677	484.312
Suriname	1997	90	188.339
Suriname	1998	1230	588.027
Suriname	1999	695	617.245
Suriname	2000	1069	677.158
Suriname	2001	736	550.049
Suriname	2002	1104	860.597
Suriname	2003	283	373.407
Suriname	2004	375	387.793
Suriname	2005	2853	1345.26
Suriname	2006	285	391.986
Suriname	2007	41	92.0636
Suriname	2008	24	44.8459
Suriname	2009	120	80.0182
Suriname	2010	113	156.311
Suriname	2011	409	301.546
Suriname	2012	663	356.304
Suriname	2013	21	81.6548
Suriname	2014	197	69.8299
Suriname	2015	15	209.704
Suriname	2016	6	67.4211
Suriname	2017	1	35.0441
Brunei Darussalam	1995	3	7.66023
Brunei Darussalam	1998	2	7.76792
Brunei Darussalam	1999	8	7.63243
Brunei Darussalam	2004	36	27.9835
Brunei Darussalam	2005	68	58.9033
Brunei Darussalam	2006	68	68.5981
Brunei Darussalam	2007	18	34.3563
Brunei Darussalam	2008	16	23.6224
Brunei Darussalam	2009	33	30.519
Brunei Darussalam	2010	298	159.771
Brunei Darussalam	2011	25	68.4961
Brunei Darussalam	2014	436	37.2336
Guyana	1990	3	5.27465
Guyana	1992	2	5.13307
Guyana	1994	1	5.45122
Guyana	1998	42	30.34
Guyana	2000	19	15.5212
Guyana	2001	60	50.9582
Guyana	2002	202	186.711
Guyana	2003	33	68.5157
Guyana	2004	47	69.1725
Guyana	2005	178	143.259
Guyana	2006	118	147.18
Guyana	2007	201	185.856
Guyana	2008	324	282.525
Guyana	2009	994	654.793
Guyana	2010	1468	1112.87
Guyana	2011	1093	1135.07
Guyana	2012	2189	1542.81
Guyana	2013	1120	1101.8
Guyana	2014	863	1144.49
Guyana	2015	388	763.952
Guyana	2016	303	599.707
Guyana	2017	4	326.029
Guyana	2018	10	67.1467
New Caledonia	1990	92	52.8373
New Caledonia	1991	26	35.5988
New Caledonia	1992	10	17.2698
New Caledonia	1993	4	16.2563
New Caledonia	1994	11	29.0929
New Caledonia	1995	2211	577.304
New Caledonia	1996	2121	997.495
New Caledonia	1997	250	378.817
New Caledonia	1998	2618	758.007
New Caledonia	1999	359	470.172
New Caledonia	2000	15	55.5459
New Caledonia	2001	34	44.6521
New Caledonia	2002	105	124.939
New Caledonia	2003	5673	1294.8
New Caledonia	2004	792	529.41
New Caledonia	2005	46	100.385
New Caledonia	2006	48	73.5788
New Caledonia	2007	47	96.3736
New Caledonia	2008	1179	542.178
New Caledonia	2009	8610	3843.41
New Caledonia	2010	113	339.795
New Caledonia	2011	1	15.8907
New Caledonia	2012	320	158.587
New Caledonia	2013	10541	2394.66
New Caledonia	2016	164	21.2619
New Caledonia	2017	4421	45.4215
Netherlands Antilles	1990	4137	1145.19
Netherlands Antilles	1991	1885	2569.2
Netherlands Antilles	1992	5495	3195.33
Netherlands Antilles	1993	20469	8514.38
Netherlands Antilles	2005	265	323.812
Netherlands Antilles	2008	1030	713.629
Netherlands Antilles	2009	1698	1361.06
Netherlands Antilles	2010	2450	1990.87
Netherlands Antilles	2011	939	1425.37
Netherlands Antilles	2012	253	544.354
Netherlands Antilles	2013	3095	1435.24
Netherlands Antilles	2014	404	1450.61
Netherlands Antilles	2015	1488	1028.82
Indonesia	1990	22807	13633.8
Indonesia	1991	21120	26743.2
Indonesia	1992	17620	17553.7
Indonesia	1993	17418	18567.6
Indonesia	1994	18783	18874.2
Indonesia	1995	35102	26250.6
Indonesia	1996	44650	40638.1
Indonesia	1997	30730	35197.1
Indonesia	1998	71087	50458.5
Indonesia	1999	14651	22112.6
Indonesia	2000	33443	28303.1
Indonesia	2001	45904	37478.7
Indonesia	2002	40377	44769.8
Indonesia	2003	51934	56286.9
Indonesia	2004	79462	66864.1
Indonesia	2005	95279	90941.4
Indonesia	2006	106425	101246
Indonesia	2007	157442	141389
Indonesia	2008	155607	142221
Indonesia	2009	156052	144459
Indonesia	2010	156086	138714
Indonesia	2011	65725	89774.4
Indonesia	2012	90245	98154.4
Indonesia	2013	112511	111993
Indonesia	2014	100347	145541
Indonesia	2015	129650	135900
Indonesia	2016	202314	144553
Indonesia	2017	41263	215578
Colombia	1990	17389	12253.6
Colombia	1991	15200	21746.9
Colombia	1992	59853	40231.6
Colombia	1993	25585	26733.2
Colombia	1994	27885	29517.4
Colombia	1995	51059	39152.1
Colombia	1996	33155	34649.7
Colombia	1997	16390	20411.7
Colombia	1998	52840	41120.5
Colombia	1999	19243	23770.2
Colombia	2000	20956	24128
Colombia	2001	42311	34360.6
Colombia	2002	76996	56086.6
Colombia	2003	46504	43153.5
Colombia	2004	27523	31426.7
Colombia	2005	30475	30693.2
Colombia	2006	36471	36422.5
Colombia	2007	43227	37851.6
Colombia	2008	26732	31264.8
Colombia	2009	51543	44759.2
Colombia	2010	157152	102986
Colombia	2011	33207	55030.3
Colombia	2012	49361	52279.3
Colombia	2013	127219	99975
Colombia	2014	107696	85867.8
Colombia	2015	95023	93898.2
Colombia	2016	103822	80108.4
Colombia	2017	25993	88122.2
Colombia	2018	18037	53318.1
American Samoa	1994	246	167.857
American Samoa	1995	246	123.241
American Samoa	1996	49	42.2064
American Samoa	1998	205	145.265
American Samoa	1999	1	4.90277
American Samoa	2001	500	195.152
American Samoa	2002	1185	572.602
American Samoa	2006	1	4.95625
American Samoa	2007	126	61.3488
American Samoa	2008	649	214.062
American Samoa	2009	419	262.51
American Samoa	2010	51	104.817
American Samoa	2015	479	19.549
Singapore	1990	1733	1482.74
Singapore	1991	2179	1969.62
Singapore	1992	2878	2541.03
Singapore	1993	946	1568.19
Singapore	1994	1239	1366.48
Singapore	1995	2008	1878.5
Singapore	1996	3128	2964.59
Singapore	1997	4300	4053.86
Singapore	1998	5258	4711.72
Singapore	1999	1355	2377.02
Singapore	2000	673	908.39
Singapore	2001	2372	1833.43
Singapore	2002	3945	3474.28
Singapore	2003	4788	4928.13
Singapore	2004	9459	7805.97
Singapore	2005	14209	10344.4
Singapore	2006	3127	4868.97
Singapore	2007	8826	7578.61
Singapore	2008	7032	6174.61
Singapore	2009	4497	5105.36
Singapore	2010	5364	5626.64
Singapore	2011	5330	5731.47
Singapore	2012	4063	5521.45
Singapore	2013	20682	12865.4
Singapore	2014	17992	7478.7
Singapore	2015	10470	13418.1
Singapore	2016	13091	8706.37
Singapore	2017	2689	9241.17
Cook Islands	1990	5	9.61372
Cook Islands	1991	1776	699.564
Cook Islands	1992	5	8.66803
Cook Islands	1994	1	3.5888
Cook Islands	1995	786	431.695
Cook Islands	1996	2	5.49659
Cook Islands	1997	1652	683.051
Cook Islands	2001	21	16.9808
Cook Islands	2002	2256	1031.69
Cook Islands	2003	1	7.15226
Cook Islands	2004	4	24.5303
Cook Islands	2006	468	164.185
Cook Islands	2007	1424	619.161
Cook Islands	2008	11	99.3851
Cook Islands	2009	170	132.368
Cook Islands	2014	946	40.804
Cook Islands	2015	765	603.409
Japan	1995	19	25.3197
Japan	1996	17	22.1577
Japan	1997	15	18.6285
Japan	1998	58	44.8632
Japan	1999	10	22.4918
Japan	2000	18	23.032
Japan	2001	50	42.6628
Japan	2002	52	51.9032
Japan	2003	32	40.7561
Japan	2004	49	53.256
Japan	2005	74	69.2819
Japan	2006	58	60.4879
Japan	2007	89	78.3915
Japan	2008	101	93.6082
Japan	2009	92	109.839
Japan	2010	243	188.149
Japan	2011	104	123.085
Panama	1993	14	105.886
Panama	1994	20469	2981.84
Panama	1995	3083	2038.06
Panama	1996	811	1755.12
Panama	1997	2628	1790.46
Panama	1998	2717	2457.55
Panama	1999	2782	2385.37
Panama	2000	314	814.341
Panama	2001	1531	1201.71
Panama	2002	711	918.25
Panama	2003	293	536.625
Panama	2004	373	553.062
Panama	2005	4000	2343.26
Panama	2006	4300	3466.74
Panama	2007	3402	3596.5
Panama	2008	2287	2819.28
Panama	2009	6811	5580.81
Panama	2010	1996	3120.1
Panama	2011	3882	3992.15
Panama	2012	1329	2339.66
Panama	2013	4759	3808.04
Panama	2014	5517	4122.28
Panama	2015	3341	5068.7
Panama	2016	7872	5331.43
Panama	2017	9204	9555.11
Panama	2018	2919	9064.78
Grenada	1990	3	6.53418
Grenada	1991	1	1.94666
Grenada	1992	1	2.76522
Grenada	1993	1	2.62452
Grenada	1994	5	5.3531
Grenada	1995	74	32.0089
Grenada	1996	6	10.0197
Grenada	1997	22	27.7753
Grenada	1998	4	7.96095
Grenada	1999	85	45.5113
Grenada	2000	27	19.5879
Grenada	2001	12	13.0447
Grenada	2002	84	50.3823
Grenada	2003	17	20.6335
Grenada	2004	7	12.0136
Grenada	2006	22	17.5307
Grenada	2008	6	8.87171
Grenada	2009	23	18.6299
Grenada	2010	138	86.251
Grenada	2011	87	57.6406
Grenada	2012	75	69.4373
Grenada	2013	155	95.5875
Grenada	2014	39	51.8496
Grenada	2015	25	62.5091
Grenada	2016	151	95.1599
Grenada	2017	239	73.4377
Grenada	2018	140	68.8916
Saint Lucia	1990	2	7.47923
Saint Lucia	1991	4	5.36281
Saint Lucia	1993	5	11.6756
Saint Lucia	1995	52	41.092
Saint Lucia	1996	65	39.771
Saint Lucia	1997	14	17.3637
Saint Lucia	1998	3	5.55777
Saint Lucia	1999	3	3.95442
Saint Lucia	2001	292	135.918
Saint Lucia	2002	51	58.0699
Saint Lucia	2003	5	11.0464
Saint Lucia	2004	11	11.7523
Saint Lucia	2005	1	3.36473
Saint Lucia	2006	30	19.1394
Saint Lucia	2007	39	39.5108
Saint Lucia	2008	98	66.1926
Saint Lucia	2009	18	28.3967
Saint Lucia	2010	74	45.8967
Saint Lucia	2011	756	344.76
Saint Lucia	2012	33	65.5129
Saint Lucia	2013	234	170.883
Saint Lucia	2014	167	157.605
Saint Lucia	2015	25	164.822
Saint Lucia	2016	196	78.5709
Saint Lucia	2017	66	186.509
Saint Lucia	2018	30	150.484
Ecuador	1990	2109	3251.78
Ecuador	1991	302	779.985
Ecuador	1992	454	642.159
Ecuador	1993	9015	4372.61
Ecuador	1994	8145	7354.31
Ecuador	1995	6607	7005.43
Ecuador	1996	5189	6047.62
Ecuador	1997	3871	4550.2
Ecuador	1998	4606	5078.89
Ecuador	1999	2901	4216.37
Ecuador	2000	22934	11462.7
Ecuador	2001	10809	8043.78
Ecuador	2002	5833	5958.75
Ecuador	2003	9628	8874.95
Ecuador	2004	6165	6132.1
Ecuador	2005	12131	10121.6
Ecuador	2006	6044	6752.04
Ecuador	2007	10587	10239.8
Ecuador	2008	1894	3342.21
Ecuador	2009	4489	4060.62
Ecuador	2010	17209	13095.9
Ecuador	2011	7659	8963.82
Ecuador	2012	19077	15504.2
Ecuador	2013	13630	12589.9
Ecuador	2014	15446	14363
Ecuador	2015	42611	15773.8
Ecuador	2016	14150	33736.4
Ecuador	2017	11369	15087.8
Ecuador	2018	1950	11420
Bangladesh	1999	273	946.359
Bangladesh	2000	5555	2595.89
Bangladesh	2001	2430	1937.34
Bangladesh	2002	6232	4368.68
Bangladesh	2003	486	1048.94
Bangladesh	2004	3934	2859.95
Bangladesh	2005	1048	1282.46
Bangladesh	2006	2200	2196.41
Bangladesh	2007	466	824.096
Bangladesh	2008	1181	1262.46
Bangladesh	2009	474	642.327
Bangladesh	2010	409	639.549
Bangladesh	2011	1362	1205.74
Bangladesh	2012	671	787.497
Bangladesh	2013	1949	1475.41
Bangladesh	2014	375	1342.65
Bangladesh	2015	3262	1240.25
Bangladesh	2016	6060	1385.01
Bangladesh	2017	29258	2239.7
Philippines	1990	588	2366.55
Philippines	1991	11317	4308.37
Philippines	1992	9108	7657.36
Philippines	1993	5715	6944.06
Philippines	1994	5603	6390.32
Philippines	1995	7413	7717.5
Philippines	1996	14649	12240.6
Philippines	1997	12811	14934.8
Philippines	1998	36162	25842
Philippines	1999	9406	15480.7
Philippines	2000	8480	10399.1
Philippines	2001	25216	19359.8
Philippines	2002	16663	18320.8
Philippines	2003	29946	28443.4
Philippines	2004	23040	24708.2
Philippines	2005	33901	33125.3
Philippines	2006	37101	38888.9
Philippines	2007	55639	50533.6
Philippines	2008	39620	50277.1
Philippines	2009	57819	60367.1
Philippines	2010	135355	97836.5
Philippines	2011	125975	123831
Philippines	2012	154945	143003
Philippines	2013	166107	146950
Philippines	2014	121580	137915
Philippines	2015	200415	126282
Philippines	2016	211108	146534
Philippines	2017	131827	151293
Slovenia	2008	5	7.66662
Slovenia	2009	4	4.60451
Slovenia	2010	8	8.03889
Slovenia	2011	8	7.55714
Slovenia	2012	10	9.11247
Slovenia	2013	8	11.0405
Slovenia	2014	2	7.81291
Slovenia	2015	3	7.01524
Slovenia	2016	6	7.54636
Slovenia	2017	5	7.72092
Nauru	2003	233	76.0911
Nauru	2008	2	11.4705
Anguilla	1990	12	11.3395
Anguilla	1995	4	5.4656
Anguilla	1996	1	1.74398
Anguilla	1999	12	13.8459
Anguilla	2000	3	6.15044
Anguilla	2001	25	11.6423
Anguilla	2002	5	8.56348
Anguilla	2003	2	3.1168
Anguilla	2008	9	8.81376
Anguilla	2010	1	2.81725
Anguilla	2011	9	6.0868
Anguilla	2012	9	6.6434
Anguilla	2013	8	8.02429
Anguilla	2014	86	6.53297
Anguilla	2015	8	194.512
Anguilla	2016	50	12.5041
Anguilla	2017	22	113.949
United States	1990	102	68.5867
United States	1991	25	38.956
United States	1992	68	69.1771
United States	1993	57	55.6669
United States	1994	91	64.7584
United States	1995	7	15.9785
United States	2001	96	71.1442
United States	2002	29	38.6138
United States	2003	40	40.6961
United States	2006	143	75.6804
United States	2007	488	296.951
United States	2009	3	12.0619
United States	2010	65	56.9266
United States	2011	7	17.8539
United States	2012	186	111.97
United States	2013	543	376.184
United States	2014	668	230.322
United States	2015	751	213.864
United States	2016	990	240.535
United States	2017	348	356.142
United States	2018	68	247.541
Australia	1991	46	58.1953
Australia	1992	366	314.739
Australia	1993	690	353.308
Australia	1994	18	60.2647
Australia	1995	34	70.3373
Australia	1996	45	68.9494
Australia	1997	209	170.855
Australia	1998	558	385.067
Australia	1999	185	235.662
Australia	2000	232	254.297
Australia	2001	179	229.141
Australia	2002	224	296.321
Australia	2003	868	836.239
Australia	2004	352	397.304
Australia	2005	219	311.363
Australia	2006	2210	1256.44
Australia	2007	316	588.024
Australia	2008	563	540.401
Australia	2009	1401	1103.68
Australia	2010	1171	1129.28
Australia	2011	820	904.22
Australia	2012	1396	975.194
Australia	2013	1634	1387.12
Australia	2014	1434	1305.99
Australia	2015	1595	1062.36
Australia	2016	2106	729.352
Australia	2017	1030	890.773
Maldives	1998	2000	617.006
Maldives	1999	105	289.343
Maldives	2000	180	154.711
Maldives	2001	73	94.7798
Maldives	2002	27	58.4777
Maldives	2003	38	70.3255
Maldives	2004	742	439.349
Maldives	2005	1126	1011.39
Maldives	2006	2836	1956.3
Maldives	2007	1680	1550.41
Maldives	2008	1815	1580.46
Maldives	2009	774	1021.02
Maldives	2010	920	929.247
Maldives	2011	2909	1707.61
Maldives	2012	1083	1141.66
Maldives	2013	681	912.78
Maldives	2014	738	1023.63
Maldives	2015	1889	1142.33
Maldives	2016	1931	1348.73
Maldives	2017	998	1159.72
Palau	1995	857	265.616
Palau	1998	14	23.1392
Palau	1999	1	5.0741
Palau	2000	1208	342.845
Palau	2001	863	385.127
Palau	2002	45	94.2731
Palau	2003	15	21.1805
Palau	2004	57	55.8219
Palau	2006	28	31.4428
Palau	2007	80	62.2703
Palau	2008	204	104.16
Palau	2009	4	11.5925
Palau	2010	9	27.121
Palau	2011	334	149.116
Palau	2014	13	29.7822
Palau	2015	13	34.8889
Palau	2016	39	46.5969
Poland	2008	2	3.5364
Poland	2009	4	4.0943
Poland	2010	6	6.47366
Poland	2011	5	5.47612
Poland	2012	5	6.06993
Poland	2013	13	9.60706
Poland	2014	15	15.1776
Poland	2015	12	17.1804
Poland	2016	41	18.4409
Poland	2017	29	52.6375
Estonia	2014	9	5.67143
Estonia	2015	12	6.05322
Estonia	2016	9	14.0167
Estonia	2017	8	8.37292
Brazil	1990	40916	22894.2
Brazil	1991	97397	56758.5
Brazil	1992	3501	16108.1
Brazil	1993	6915	7675.09
Brazil	1994	54453	30873
Brazil	1995	124887	52340.7
Brazil	1996	175751	149426
Brazil	1997	254942	231947
Brazil	1998	535178	400919
Brazil	1999	204131	299170
Brazil	2000	231412	265390
Brazil	2001	411709	371536
Brazil	2002	780644	539897
Brazil	2003	340476	364460
Brazil	2004	112928	212235
Brazil	2005	203789	199827
Brazil	2006	346550	312819
Brazil	2007	559954	533082
Brazil	2008	734384	648848
Brazil	2009	528883	582647
Brazil	2010	1.00439e+06	849108
Brazil	2011	764032	667817
Brazil	2012	593093	639758
Brazil	2013	1.46887e+06	851646
Brazil	2014	591080	665289
Brazil	2015	1.64744e+06	657298
Brazil	2016	1499674	664341
Brazil	2017	251663	671129
Brazil	2018	171434	473597
United Kingdom	2008	2	13.2034
United Kingdom	2009	3	4.09203
United Kingdom	2010	3	4.87833
United Kingdom	2011	12	11.1605
United Kingdom	2013	571	220.311
United Kingdom	2014	376	118.987
United Kingdom	2015	422	124.476
United Kingdom	2016	467	116.36
United Kingdom	2017	465	190.826
Uruguay	2015	13	61.1437
Uruguay	2016	1337	140.27
Venezuela	1990	10962	9964.06
Venezuela	1991	6559	7406.88
Venezuela	1992	3356	5424.64
Venezuela	1993	9059	7819.84
Venezuela	1994	15046	13660.2
Venezuela	1995	32280	31990
Venezuela	1996	9180	14926.6
Venezuela	1997	33654	23524.4
Venezuela	1998	37586	31372.9
Venezuela	1999	21340	23586.2
Venezuela	2000	16729	19462.9
Venezuela	2001	70098	44760.8
Venezuela	2002	31718	33789.6
Venezuela	2003	22504	25281.7
Venezuela	2004	26721	26344.4
Venezuela	2005	42198	39559.2
Venezuela	2006	39860	44731.5
Venezuela	2007	80646	64881.5
Venezuela	2008	48048	56492.7
Venezuela	2009	65869	66606.1
Venezuela	2010	123967	93559.5
Venezuela	2011	31551	44497.3
Venezuela	2012	49044	48221.9
Venezuela	2013	63726	63255.4
Venezuela	2014	87308	73546
Venezuela	2015	53870	72696.9
Venezuela	2016	29263	69028.6
Venezuela	2017	8256	46571.8
Venezuela	2018	3614	7748.03
China	1990	376	1179.72
China	1991	902	1192.29
China	1992	46095	9292.26
China	1993	359	964.363
China	1994	17	117.502
China	1995	6114	2302.14
China	1996	13	86.7025
China	1997	647	557.598
China	1998	76	107.872
China	1999	1306	684.51
China	2000	405	337.349
China	2001	375	464.657
China	2002	1606	850.733
China	2003	93	232.552
China	2004	247	281.035
China	2005	40	109.566
China	2006	1044	561.95
China	2007	539	325.428
China	2008	202	249.993
China	2009	153	170.609
China	2010	202	194.624
China	2011	124	143.963
China	2014	45171	793.01
China	2015	3884	62288
China	2016	2076	3581.18
China	2017	904	1079.52
Timor-Leste	2004	434	340.782
Timor-Leste	2005	1128	713.35
Timor-Leste	2006	162	321.226
Timor-Leste	2007	227	213.242
Timor-Leste	2008	108	177.815
Timor-Leste	2009	175	213.178
Timor-Leste	2010	745	519.594
Timor-Leste	2011	375	419.035
Timor-Leste	2012	928	732.382
Timor-Leste	2013	608	551.199
Timor-Leste	2014	642	639.71
Timor-Leste	2015	635	524.554
Timor-Leste	2016	251	517.087
Timor-Leste	2017	837	325.418
El Salvador	1990	2381	1462.94
El Salvador	1991	1273	1989.47
El Salvador	1992	884	1427.09
El Salvador	1993	9015	4134.72
El Salvador	1994	8145	6033.78
El Salvador	1995	9658	6909.11
El Salvador	1996	790	2199.02
El Salvador	1997	423	1010.67
El Salvador	1998	1684	1662.34
El Salvador	1999	556	902.597
El Salvador	2000	2837	2143.59
El Salvador	2001	985	1546.33
El Salvador	2002	18307	7591.58
El Salvador	2003	7436	7732.29
El Salvador	2004	13344	12995
El Salvador	2005	15290	14482.2
El Salvador	2006	22088	19483.7
El Salvador	2007	12476	16574.5
El Salvador	2008	5774	9071.72
El Salvador	2009	15040	11658.5
El Salvador	2010	22406	19068.4
El Salvador	2011	20836	19676.8
El Salvador	2012	42393	28836.4
El Salvador	2013	28877	35416.8
El Salvador	2014	53460	44856.8
El Salvador	2015	49804	42153.9
El Salvador	2016	8789	59412.6
El Salvador	2017	4293	15679.2
El Salvador	2018	2740	10050.3
Greece	2013	1	4.0845
Greece	2014	4	12.9838
Greece	2015	2	12.6299
Greece	2016	2	14.2356
Greece	2017	1	13.5743
Argentina	1998	822	291.886
Argentina	1999	3	23.5851
Argentina	2000	1700	640.96
Argentina	2001	11	31.9825
Argentina	2002	214	224.451
Argentina	2003	135	181.784
Argentina	2004	3284	1306.15
Argentina	2005	34	128.125
Argentina	2006	181	247.229
Argentina	2007	173	274.259
Argentina	2008	40	115.767
Argentina	2009	26612	6050.15
Argentina	2010	1185	1053.57
Argentina	2011	213	402.347
Argentina	2012	2803	2074.38
Argentina	2013	9294	2840.95
Argentina	2014	3270	5304.91
Argentina	2015	4774	3778.27
Argentina	2016	79455	3531.36
Argentina	2017	557	3176.1
Argentina	2018	1796	224.247
Bolivia	1990	40642	8237.79
Bolivia	1991	97397	38683
Bolivia	1992	3501	6292.02
Bolivia	1993	6915	7418.08
Bolivia	1994	54453	26345.9
Bolivia	1995	7	366.926
Bolivia	1996	52	100.761
Bolivia	1997	539	262.119
Bolivia	1998	49	152.181
Bolivia	1999	43	76.8178
Bolivia	2000	73	94.5464
Bolivia	2001	176	200.936
Bolivia	2002	890	588.785
Bolivia	2003	6454	2511.05
Bolivia	2004	7340	7806.13
Bolivia	2005	4443	6131.98
Bolivia	2006	2040	4057.75
Bolivia	2007	7332	4728.21
Bolivia	2008	3181	5189.69
Bolivia	2009	84047	31873.5
Bolivia	2010	9918	5173.99
Bolivia	2011	26681	17013.4
Bolivia	2012	49336	36475.1
Bolivia	2013	13050	18758.3
Bolivia	2014	26560	12465.8
Bolivia	2015	29446	26103.3
Bolivia	2016	36740	29031.6
Bolivia	2017	10776	20799.7
Bolivia	2018	4372	12432.3
Peru	1990	7858	7526.89
Peru	1991	714	1668.79
Peru	1992	1971	1776.81
Peru	1993	897	1295.89
Peru	1994	1478	1498.1
Peru	1995	2732	2593.98
Peru	1996	6395	4085.04
Peru	1997	1357	2736.04
Peru	1998	988	1416.35
Peru	1999	554	1023.9
Peru	2000	5486	3390.24
Peru	2001	22827	10198
Peru	2002	8875	9153.89
Peru	2003	3607	5023.9
Peru	2004	9774	7914.72
Peru	2005	6358	7628.8
Peru	2006	5531	6459.02
Peru	2007	6907	7310.28
Peru	2008	10278	9028.63
Peru	2009	8813	9614.84
Peru	2010	18422	13887.3
Peru	2011	29810	21265.8
Peru	2012	30709	26433.1
Peru	2013	13833	19027.6
Peru	2014	19043	15299.4
Peru	2015	39182	19819.1
Peru	2016	31868	27391.1
Peru	2017	75842	21416.2
Peru	2018	5845	26273.7
Belize	1990	2	6.51498
Belize	1995	107	69.9587
Belize	1997	210	90.9096
Belize	1998	17	25.433
Belize	1999	3	10.767
Belize	2000	4	8.37916
Belize	2001	3	7.57349
Belize	2002	41	34.7004
Belize	2004	2	15.8647
Belize	2005	380	152.794
Belize	2006	9	47.3212
Belize	2007	40	38.2684
Belize	2008	23	64.083
Belize	2009	1457	335.327
Belize	2010	2178	764.233
Belize	2011	469	578.663
Belize	2012	1948	1250.57
Belize	2013	2690	1885.6
Belize	2014	5026	954.27
Belize	2015	5250	1884.04
Belize	2016	4713	2237.17
Belize	2017	2964	2432.71
Belize	2018	586	1783.74
Bhutan	2004	2651	780.222
Bhutan	2005	11	82.3525
Bhutan	2006	480	353.643
Bhutan	2007	120	191.76
Bhutan	2008	73	110.091
Bhutan	2009	351	230.477
Bhutan	2010	887	579.559
Bhutan	2011	712	588.455
Bhutan	2012	1101	694.523
Bhutan	2013	111	201.978
Bhutan	2016	423	356.526
Bhutan	2017	428	257.862
Bahamas	1990	2	8.07945
Bahamas	1995	1	6.52218
Bahamas	1998	336	79.6242
Bahamas	2003	180	65.9236
Bahamas	2004	1	6.103
Bahamas	2006	1	1.86924
Bahamas	2008	1	2.20438
Bahamas	2010	10	7.59108
Bahamas	2011	7000	959.46
Bahamas	2012	5	69.8492
Bahamas	2013	3	9.25863
Bahamas	2014	146	16.8394
Bahamas	2015	10	47.8449
Bahamas	2016	82	54.9061
Bahamas	2017	14	41.0696
Bahamas	2018	4	76.8997
Latvia	2010	8	6.19418
Latvia	2011	2	3.62484
Latvia	2012	7	7.52355
Latvia	2013	7	6.91548
Latvia	2014	1	8.69619
Latvia	2015	4	8.52442
Latvia	2016	9	8.72318
Latvia	2017	13	8.18455
Mexico	1990	14485	9970.38
Mexico	1991	8565	10270.2
Mexico	1992	11348	10587
Mexico	1993	2899	5085.58
Mexico	1994	6770	6517.82
Mexico	1995	35490	20467.6
Mexico	1996	33626	16230.5
Mexico	1997	51581	46661.4
Mexico	1998	23639	31872.3
Mexico	1999	14655	23842
Mexico	2000	21660	17535.1
Mexico	2001	5828	5973.5
Mexico	2002	9844	9215.58
Mexico	2003	5018	7282.93
Mexico	2004	8202	9037.74
Mexico	2005	16862	13935.8
Mexico	2006	27287	21508.2
Mexico	2007	48436	39320.2
Mexico	2008	31154	44295.6
Mexico	2009	249763	137988
Mexico	2010	57971	86417.6
Mexico	2011	67918	86767.4
Mexico	2012	164947	137600
Mexico	2013	231498	180584
Mexico	2014	124943	163865
Mexico	2015	217348	134499
Mexico	2016	130069	159014
Mexico	2017	89518	125844
Mexico	2018	16222	118958
Iceland	2017	1	19.2338
Kiribati	2002	483	410.366
Kiribati	2003	1660	635.117
Kiribati	2008	831	468.358
Kiribati	2009	7	39.0097
Kiribati	2010	1	6.1451
Kiribati	2016	117	200.581
Haiti	2000	314	387.646
Haiti	2012	240	425.192
Haiti	2015	130	526.911
Tonga	1990	896	338.432
Tonga	1991	122	131.857
Tonga	1992	35	27.4868
Tonga	1993	9	10.9049
Tonga	1994	1	3.9605
Tonga	1996	3	11.5109
Tonga	1998	460	208.662
Tonga	2003	80	95.438
Tonga	2004	3	11.7916
Tonga	2007	62	55.1428
Tonga	2008	195	111.674
Tonga	2009	273	138.07
Tonga	2010	30	52.555
Tonga	2014	10	49.2724
Tonga	2015	1559	21.4918
Nicaragua	1990	4137	3106.86
Nicaragua	1991	1885	3015.84
Nicaragua	1992	5495	4436.32
Nicaragua	1993	8938	7152.99
Nicaragua	1994	20469	13855.4
Nicaragua	1995	19260	13255.7
Nicaragua	1996	2792	5589.72
Nicaragua	1997	3126	3242.37
Nicaragua	1998	13592	9847.36
Nicaragua	1999	10401	8981.93
Nicaragua	2000	6681	7560.05
Nicaragua	2001	1188	2867.89
Nicaragua	2002	2157	2290.04
Nicaragua	2003	2562	2282.08
Nicaragua	2004	1035	1556.68
Nicaragua	2005	1735	1757.95
Nicaragua	2006	1350	1617.43
Nicaragua	2007	1415	1497.16
Nicaragua	2008	1424	1863.4
Nicaragua	2009	17140	7819.05
Nicaragua	2010	6261	7675.74
Nicaragua	2011	11888	10050.7
Nicaragua	2012	30499	22243.8
Nicaragua	2013	77179	47157.6
Nicaragua	2014	35430	57821.7
Nicaragua	2015	49311	55199.7
Nicaragua	2016	88463	55606.4
Nicaragua	2017	64712	59945.7
Nicaragua	2018	20819	57000.2
Lithuania	2011	1	2.8123
Lithuania	2013	1	1.81333
Lithuania	2014	3	5.50638
Lithuania	2015	9	6.92099
Lithuania	2016	4	7.77397
Lithuania	2017	4	6.54975
Malta	2010	1	5.34213
Malta	2015	1	8.78134
Malta	2016	1	33.3155
Malta	2017	3	49.0269
Cambodia	1990	7247	2383.5
Cambodia	1991	1882	3092.82
Cambodia	1992	4809	4103.2
Cambodia	1993	3913	3642.83
Cambodia	1994	1498	2643.9
Cambodia	1995	10428	6499.97
Cambodia	1996	14333	10136.8
Cambodia	1997	4224	5679.56
Cambodia	1998	16216	10544.3
Cambodia	1999	1530	3046.49
Cambodia	2000	3148	3267.47
Cambodia	2001	10266	8384.94
Cambodia	2002	12441	10227.9
Cambodia	2003	12081	11582.3
Cambodia	2004	9983	10106.4
Cambodia	2005	9040	9618.43
Cambodia	2006	16669	15308.5
Cambodia	2007	39851	26899.6
Cambodia	2008	9542	12268.7
Cambodia	2009	11699	12196.9
Cambodia	2010	12500	12131.4
Cambodia	2011	15980	15610.3
Cambodia	2012	40164	30775.8
Cambodia	2013	16722	17844.1
Cambodia	2014	3724	35313.2
Cambodia	2015	15412	9006.81
Cambodia	2016	12843	12356.3
Cambodia	2017	3195	18639.9
Dominican Republic	1990	39	178.161
Dominican Republic	1991	24	56.3695
Dominican Republic	1992	107	87.3335
Dominican Republic	1993	138	184.302
Dominican Republic	1994	1211	684.639
Dominican Republic	1995	249	457.678
Dominican Republic	1996	89	151.637
Dominican Republic	1997	416	365.437
Dominican Republic	1998	3049	1543.23
Dominican Republic	1999	1030	1734.02
Dominican Republic	2000	3346	2676.33
Dominican Republic	2001	3584	3712.1
Dominican Republic	2002	3042	3941.13
Dominican Republic	2003	5659	5172.82
Dominican Republic	2004	2476	3525.64
Dominican Republic	2005	2860	3549.25
Dominican Republic	2006	6143	4654.79
Dominican Republic	2007	9628	7165.92
Dominican Republic	2008	4333	5071.01
Dominican Republic	2009	8292	7361.27
Dominican Republic	2010	11519	8627.5
Dominican Republic	2011	2339	3982.18
Dominican Republic	2012	9665	7214.76
Dominican Republic	2013	16658	10852.6
Dominican Republic	2014	6274	13799.3
Dominican Republic	2015	16193	7873.52
Dominican Republic	2016	6645	13159.9
Dominican Republic	2017	1271	9792.2
Dominican Republic	2018	518	2487.34
Vietnam	1990	37569	11413.4
Vietnam	1991	111817	53975.7
Vietnam	1992	51311	54161.3
Vietnam	1993	53674	47659.7
Vietnam	1994	44944	55514
Vietnam	1995	80447	74213.3
Vietnam	1996	89963	82503
Vietnam	1997	108000	97794.3
Vietnam	1998	234920	155239
Vietnam	1999	36996	67484.8
Vietnam	2000	24116	36486.4
Vietnam	2001	42878	34756.7
Vietnam	2002	31754	40641
Vietnam	2003	47731	49057.1
Vietnam	2004	78692	66914.4
Vietnam	2005	60982	67288
Vietnam	2006	77780	74960.6
Vietnam	2007	104393	90718.7
Vietnam	2008	96451	102798
Vietnam	2009	105370	91345.4
Vietnam	2010	128831	111448
Vietnam	2011	69680	81115.2
Vietnam	2012	69023	69860.4
Vietnam	2013	52913	61203.2
Vietnam	2014	31848	68672.4
Vietnam	2015	97484	56815.3
Vietnam	2016	122020	69042.8
Vietnam	2017	183287	103461
Finland	2012	1	3.539
Myanmar	1990	6318	3636.73
Myanmar	1991	8055	5743.38
Myanmar	1992	1685	2875.59
Myanmar	1993	2279	2779.27
Myanmar	1994	11647	8193.58
Myanmar	1995	2477	3514.89
Myanmar	1996	1655	3122.65
Myanmar	1997	3993	3910.16
Myanmar	1998	8978	8070.14
Myanmar	1999	12918	10242.1
Myanmar	2000	1884	3236.36
Myanmar	2001	15695	7772.36
Myanmar	2002	16047	11432.5
Myanmar	2003	7907	9608.79
Myanmar	2004	7369	8045.09
Myanmar	2005	17454	14442.9
Myanmar	2006	11383	10595.1
Myanmar	2007	15285	12180.9
Myanmar	2008	14480	13613.5
Myanmar	2009	24287	16890.5
Myanmar	2010	16529	16678.1
Myanmar	2011	4738	7918.01
Myanmar	2012	6433	7333.72
Myanmar	2013	20255	14538
Myanmar	2014	13806	12498.6
Myanmar	2015	43845	10038.6
Myanmar	2016	42913	32482.1
Myanmar	2017	7729	52795.7
Ireland	2012	5	7.99437
Ireland	2013	4	5.7768
Ireland	2014	14	11.7431
Ireland	2015	5	30.2649
Ireland	2016	18	13.448
Ireland	2017	10	46.7838
Martinique	1990	4	17.8009
Martinique	1992	38	51.2951
Martinique	1995	519	151.832
Martinique	1996	430	583.372
Martinique	1997	235	507.917
Martinique	1998	44	134.889
Martinique	1999	268	313.609
Martinique	2000	171	225.274
Martinique	2001	4465	1757.39
Martinique	2002	392	686.283
Martinique	2003	791	849.027
Martinique	2005	6083	2653.02
Martinique	2006	4086	3220.42
Martinique	2007	5082	3183.48
Martinique	2008	586	1022.82
Martinique	2009	1378	1166.7
Martinique	2010	37100	14060
Martinique	2011	275	408.01
Martinique	2012	1511	1113.03
Martinique	2013	7040	6213.92
Martinique	2014	1680	2928.34
Martinique	2015	207	5364.35
Martinique	2016	158	360.217
Martinique	2017	113	957.088
Martinique	2018	73	694.265
Puerto Rico	1990	9450	3215.03
Puerto Rico	1991	10319	10009.8
Puerto Rico	1992	13009	10958.4
Puerto Rico	1993	6600	8318.2
Puerto Rico	1994	22000	15120.1
Puerto Rico	1995	6765	7443.47
Puerto Rico	1996	4655	6503.45
Puerto Rico	1997	6955	6954.1
Puerto Rico	1998	16895	12185
Puerto Rico	1999	4959	5497.46
Puerto Rico	2000	2409	3246.52
Puerto Rico	2001	5161	4361.07
Puerto Rico	2002	2906	3651.6
Puerto Rico	2003	3725	4039.74
Puerto Rico	2004	3288	3645.05
Puerto Rico	2005	5701	5007.52
Puerto Rico	2006	3043	3759.62
Puerto Rico	2007	11012	7583.69
Puerto Rico	2008	3384	5007.9
Puerto Rico	2009	6651	6760.71
Puerto Rico	2010	21298	13883.9
Puerto Rico	2011	5654	6777.48
Puerto Rico	2012	12877	9641.25
Puerto Rico	2013	18164	12778.7
Puerto Rico	2014	8880	12557.6
Puerto Rico	2015	1867	10591.4
Puerto Rico	2016	71794	3347.21
Puerto Rico	2017	10	647.274
Portugal	2015	14	8.13946
Portugal	2016	13	33.1411
Portugal	2017	11	33.4201
Fiji	1990	1461	520.861
Fiji	1991	65	116.337
Fiji	1992	358	180.246
Fiji	1993	39	85.4888
Fiji	1995	31	73.7534
Fiji	1996	2	13.7476
Fiji	1998	24780	1818.5
Fiji	1999	430	1998.25
Fiji	2000	14	29.9855
Fiji	2001	3	9.08909
Fiji	2003	16	25.5389
Fiji	2004	2	4.95947
Fiji	2006	25	26.3967
Fiji	2007	100	53.2252
Fiji	2008	2014	799.009
Fiji	2009	374	308.224
Fiji	2010	8	30.0924
Fiji	2011	245	96.022
Fiji	2016	841	55.8399
Marshall Islands	1991	56	91.3668
Marshall Islands	2011	1257	362.907
Hungary	2008	6	7.57983
Hungary	2009	1	2.09581
Hungary	2010	7	5.67836
Hungary	2011	2	3.44484
Hungary	2012	3	4.6809
Hungary	2013	10	8.41642
Hungary	2014	6	11.763
Hungary	2015	12	5.73892
Hungary	2016	24	11.632
Hungary	2017	17	21.8462
Romania	2008	1	1.85902
Romania	2011	2	2.7225
Romania	2012	3	5.05799
Romania	2013	6	7.52038
Romania	2014	6	7.97662
Romania	2015	7	8.24163
Romania	2016	8	13.0093
Romania	2017	7	9.32226
South Korea	2005	28	28.7762
South Korea	2006	35	44.9098
South Korea	2007	85	82.7013
South Korea	2009	59	45.038
South Korea	2010	125	98.0487
South Korea	2011	72	97.6645
South Korea	2012	149	146.898
South Korea	2013	252	181.606
South Korea	2014	165	147.581
South Korea	2015	255	155
South Korea	2016	319	174.946
Guatemala	1990	5757	4387.15
Guatemala	1991	10968	8167.4
Guatemala	1992	1286	2378.98
Guatemala	1993	1907	2085.31
Guatemala	1994	2872	3180.22
Guatemala	1995	3980	3755.08
Guatemala	1996	3679	4185.2
Guatemala	1997	5379	5165.93
Guatemala	1998	4651	4594.17
Guatemala	1999	3615	4068.66
Guatemala	2000	8964	6926.22
Guatemala	2001	4508	5155.89
Guatemala	2002	7599	6957.47
Guatemala	2003	6706	6647.67
Guatemala	2004	6352	6839.68
Guatemala	2005	6341	5705.01
Guatemala	2006	2428	3379.55
Guatemala	2007	5886	5728.41
Guatemala	2008	3230	4373.76
Guatemala	2009	10438	7778.98
Guatemala	2010	17045	12162.1
Guatemala	2011	2565	4937.23
Guatemala	2012	9547	7569.71
Guatemala	2013	11860	10216.3
Guatemala	2014	19791	7294.45
Guatemala	2015	18008	8601.58
Guatemala	2016	8844	15346.3
Guatemala	2017	4150	11305.6
Guatemala	2018	1383	8015.54
New Zealand	1996	11	19.4221
New Zealand	1998	25	22.4593
New Zealand	1999	9	14.1217
New Zealand	2000	7	10.7052
New Zealand	2008	7	13.3365
New Zealand	2009	99	46.3741
New Zealand	2010	51	57.6388
New Zealand	2011	42	50.0186
Niue	1991	2	2.21586
Niue	1996	1	1.62316
Niue	2008	2	4.51775
Niue	2016	1	6.94871
Guadeloupe	1990	12	19.5254
Guadeloupe	1991	51	34.5234
Guadeloupe	1992	75	85.4565
Guadeloupe	1995	156	57.9229
Guadeloupe	1996	186	220.03
Guadeloupe	1999	41	35.7371
Guadeloupe	2000	59	91.2107
Guadeloupe	2002	93	62.8665
Guadeloupe	2003	495	367.406
Guadeloupe	2005	3364	1069.68
Guadeloupe	2006	2948	2674.61
Guadeloupe	2007	3266	3474.5
Guadeloupe	2008	277	597.532
Guadeloupe	2009	2232	1263.44
Guadeloupe	2010	40374	19461.6
Guadeloupe	2011	101	427.447
Guadeloupe	2012	1080	787.555
Guadeloupe	2013	12667	5295.07
Guadeloupe	2014	1397	3446.95
Guadeloupe	2015	201	7264
Guadeloupe	2016	177	380.749
Guadeloupe	2017	540	1100.46
Guadeloupe	2018	8	2336.54
Barbados	1990	236	94.0709
Barbados	1991	21	53.5571
Barbados	1992	4	13.3246
Barbados	1993	55	42.8364
Barbados	1994	114	133.69
Barbados	1995	976	568.269
Barbados	1996	130	269.287
Barbados	1997	199	251.904
Barbados	1998	852	563.424
Barbados	1999	688	501.659
Barbados	2000	744	586.56
Barbados	2001	1015	812.182
Barbados	2002	740	820.85
Barbados	2003	557	581.037
Barbados	2004	349	397.926
Barbados	2005	320	219.808
Barbados	2006	1	14.1349
Barbados	2008	1	6.59344
Barbados	2009	55	39.2786
Barbados	2010	2917	1037.98
Barbados	2011	745	611.672
Barbados	2012	1445	834.663
Barbados	2013	2848	1738.8
Barbados	2014	2689	1064.09
Barbados	2015	390	939.364
Barbados	2016	1433	424.467
Barbados	2017	398	705.978
India	1991	6291	3134.15
India	1992	2683	4093.24
India	1993	11125	7901.72
India	1994	7494	6713.8
India	1995	7847	8075.13
India	1996	16517	11050.9
India	1997	1177	3053.45
India	1998	717	1300.59
India	1999	944	1088.48
India	2000	650	882.28
India	2001	3306	2233.59
India	2002	1926	2834.3
India	2003	12754	7577.73
India	2004	4153	5313.06
India	2005	11985	10001.5
India	2006	12317	10392.3
India	2007	5023	7084.01
India	2008	12561	11147.9
India	2009	15535	13547.2
India	2010	28292	23567.8
India	2011	18860	26642.8
India	2012	50222	36901.3
India	2013	75808	63315.4
India	2014	40571	82337.6
India	2015	99913	80137.6
India	2016	129166	81977
India	2017	188401	123857
Nepal	2006	32	120.749
Nepal	2007	27	45.264
Nepal	2008	10	30.2287
Nepal	2009	30	60.4713
Nepal	2010	917	316.143
Nepal	2011	79	130.904
Nepal	2012	183	234.767
Nepal	2013	728	510.992
Nepal	2014	362	718.141
Nepal	2015	135	640.944
Nepal	2016	1527	388.889
Nepal	2017	2111	510.618
Samoa	1991	22	35.3747
Samoa	1992	3	9.89292
Samoa	1993	2	6.11063
Samoa	1995	388	207.241
Samoa	1996	1013	504.041
Samoa	1997	163	200.441
Samoa	1998	49	55.8109
Samoa	2000	200	130.852
Samoa	2001	163	101.505
Samoa	2002	2	13.11
Samoa	2004	1	9.11379
Samoa	2005	2	6.50409
Samoa	2006	29	25.7738
Samoa	2007	23	44.9339
Samoa	2008	677	216.608
Samoa	2016	1405	35.7623
Malaysia	1990	4880	4117.66
Malaysia	1991	6628	6452.04
Malaysia	1992	5473	6242.69
Malaysia	1993	5615	5419.28
Malaysia	1994	3133	3918.44
Malaysia	1995	6543	6229.46
Malaysia	1996	14255	10659.6
Malaysia	1997	19544	17123.2
Malaysia	1998	27381	23456
Malaysia	1999	10146	15612.2
Malaysia	2000	7118	9000.6
Malaysia	2001	16368	14605.6
Malaysia	2002	32767	24145
Malaysia	2003	31545	26804
Malaysia	2004	33895	35311.6
Malaysia	2005	39686	38156.4
Malaysia	2006	38556	38986.4
Malaysia	2007	48846	44980.1
Malaysia	2008	49335	45981.6
Malaysia	2009	41486	39768.9
Malaysia	2010	46171	44449
Malaysia	2011	19884	26760.7
Malaysia	2012	19029	20872.3
Malaysia	2013	36021	26822.8
Malaysia	2014	103610	29531
Malaysia	2015	111285	41796
Malaysia	2016	100028	54066.3
Malaysia	2017	82840	51085.8
Italy	2008	12	24.4962
Italy	2009	10	16.9641
Italy	2010	51	38.6855
Italy	2011	44	52.9361
Italy	2012	74	77.7228
Italy	2013	142	131.576
Italy	2014	79	187.864
Italy	2015	103	137.27
Italy	2016	106	169.383
Italy	2017	95	177.44
Papua New Guinea	1991	475	342.338
Papua New Guinea	2002	22	34.3171
Papua New Guinea	2009	28	84.1342
Papua New Guinea	2016	80	104.449
France	2008	56	48.9799
France	2009	64	83.2854
France	2010	594	320.086
France	2011	55	116.499
France	2012	110	139.066
France	2013	270	254.042
France	2014	208	225.864
France	2015	161	235.509
France	2016	297	267.075
France	2017	264	248.707
Chile	2002	636	224.354
Chile	2006	3	17.2716
Chile	2007	28	28.6825
Chile	2008	25	26.3668
Chile	2009	51	30.7624
Chile	2010	23	29.6511
Chile	2011	1	4.60173
Chile	2012	34	25.867
Chile	2013	44	40.3648
Chile	2014	30	38.9628
Chile	2015	40	28.2492
Chile	2016	43	48.0788
Chile	2017	10	69.878
Chile	2018	18	58.9339
Tuvalu	1991	19	48.3225
Tuvalu	1992	811	206.37
Tuvalu	1998	2	6.76809
Germany	2008	272	110.26
Germany	2009	296	363.914
Germany	2010	595	492.809
Germany	2011	288	335.568
Germany	2012	616	493.043
Germany	2013	872	635.115
Germany	2014	620	363.101
Germany	2015	708	417.594
Germany	2016	950	288.501
Germany	2017	629	430.32
Bermuda	1999	3	3.55936
Bermuda	2005	2	2.9061
Bermuda	2006	2	2.74024
Bermuda	2010	2	2.42317
Bermuda	2011	1	2.08929
Bermuda	2013	1	2.0851
Bermuda	2014	1	4.00492
Bermuda	2016	2	2.37628
Norway	2012	28	23.1433
Norway	2013	50	58.0694
Norway	2014	73	69.5749
Norway	2015	98	86.7098
Norway	2016	64	105.946
Norway	2017	35	82.1511
Jamaica	1990	9	16.8187
Jamaica	1991	5	14
Jamaica	1992	296	147.045
Jamaica	1994	4	18.9857
Jamaica	1995	1884	546.534
Jamaica	1996	46	59.1256
Jamaica	1997	16	31.6045
Jamaica	1998	1467	473.333
Jamaica	1999	24	48.023
Jamaica	2000	25	32.489
Jamaica	2001	39	56.7191
Jamaica	2002	90	89.0044
Jamaica	2003	52	97.6399
Jamaica	2004	9	25.7469
Jamaica	2005	46	56.5873
Jamaica	2006	79	83.5221
Jamaica	2007	1448	818.626
Jamaica	2008	359	423.396
Jamaica	2009	70	183.893
Jamaica	2010	2827	1261.06
Jamaica	2011	408	517.147
Jamaica	2012	4670	2738.41
Jamaica	2013	861	1613.93
Jamaica	2014	928	1720.14
Jamaica	2015	88	1297.39
Jamaica	2016	2269	807.729
Jamaica	2017	70	634.685
Jamaica	2018	139	465.097
Slovakia	2012	3	3.73334
Slovakia	2013	4	4.92915
Slovakia	2015	2	3.69921
Slovakia	2016	4	4.20693
Slovakia	2017	2	7.31552
Sri Lanka	1990	1350	758.833
Sri Lanka	1991	1048	1188.42
Sri Lanka	1992	656	803.561
Sri Lanka	1993	756	733.963
Sri Lanka	1994	582	647.046
Sri Lanka	1995	440	532.585
Sri Lanka	1996	1298	978.612
Sri Lanka	1997	980	1040.91
Sri Lanka	1998	1275	1265.39
Sri Lanka	1999	1688	1620.33
Sri Lanka	2000	5213	3479.67
Sri Lanka	2001	5999	6239.56
Sri Lanka	2002	8931	8576.99
Sri Lanka	2003	4805	6366.32
Sri Lanka	2004	15463	12130.9
Sri Lanka	2005	5994	7627.92
Sri Lanka	2006	11980	10423.7
Sri Lanka	2007	7332	8350.82
Sri Lanka	2008	6607	9036.18
Sri Lanka	2009	35010	19734.4
Sri Lanka	2010	34105	19992.2
Sri Lanka	2011	28473	31095.1
Sri Lanka	2012	44461	39747.6
Sri Lanka	2013	32063	36166
Sri Lanka	2014	47261	43858.2
Sri Lanka	2015	29969	39578.5
Sri Lanka	2016	55720	43745.9
Sri Lanka	2017	185688	48714.5
Saint Vincent and the Grenadines	1990	9	12.0626
Saint Vincent and the Grenadines	1991	1	2.43001
Saint Vincent and the Grenadines	1992	7	9.17828
Saint Vincent and the Grenadines	1993	7	8.59527
Saint Vincent and the Grenadines	1994	2	5.36407
Saint Vincent and the Grenadines	1995	224	63.5778
Saint Vincent and the Grenadines	1996	190	68.6364
Saint Vincent and the Grenadines	1997	3	6.89022
Saint Vincent and the Grenadines	1998	112	46.158
Saint Vincent and the Grenadines	1999	8	10.2031
Saint Vincent and the Grenadines	2000	5	6.52155
Saint Vincent and the Grenadines	2001	3	5.64089
Saint Vincent and the Grenadines	2002	121	56.1476
Saint Vincent and the Grenadines	2003	3	6.36332
Saint Vincent and the Grenadines	2004	4	7.33843
Saint Vincent and the Grenadines	2005	8	8.2627
Saint Vincent and the Grenadines	2006	5	6.29722
Saint Vincent and the Grenadines	2007	2	4.54785
Saint Vincent and the Grenadines	2008	6	11.2912
Saint Vincent and the Grenadines	2009	10	12.728
Saint Vincent and the Grenadines	2010	216	90.6757
Saint Vincent and the Grenadines	2011	47	46.0584
Saint Vincent and the Grenadines	2012	193	110.541
Saint Vincent and the Grenadines	2013	127	84.9238
Saint Vincent and the Grenadines	2014	117	61.5049
Saint Vincent and the Grenadines	2015	13	68.9972
Saint Vincent and the Grenadines	2016	89	83.5629
Saint Vincent and the Grenadines	2017	3	84.0676
Saint Vincent and the Grenadines	2018	2	29.5228
Laos	1990	60	219.388
Laos	1991	249	232.528
Laos	1992	265	288.768
Laos	1993	343	505.593
Laos	1994	2585	1712.32
Laos	1995	7781	4571.46
Laos	1996	8197	5959.21
Laos	1997	3411	4071.21
Laos	1998	7671	6219.56
Laos	1999	2507	3688.46
Laos	2000	1377	1978.9
Laos	2001	3817	3150.13
Laos	2002	9192	7649.38
Laos	2003	17633	12409.3
Laos	2004	3414	4898.69
Laos	2005	5471	5402.06
Laos	2006	6356	6397.22
Laos	2007	4943	5219.76
Laos	2008	4149	4673.19
Laos	2009	7214	6943.31
Laos	2010	22929	13733.7
Laos	2011	3905	5692.97
Laos	2012	8651	7305.31
Laos	2016	5617	1685.28
Laos	2017	11039	7054.66
Paraguay	1999	1164	1588.46
Paraguay	2000	24282	9764.45
Paraguay	2001	38	220.658
Paraguay	2002	1871	690.319
Paraguay	2003	137	233.366
Paraguay	2004	164	293.762
Paraguay	2005	405	383.069
Paraguay	2006	4271	2623.33
Paraguay	2007	28182	12631.6
Paraguay	2008	1953	1899.36
Paraguay	2009	6143	5573.96
Paraguay	2010	13553	12324.2
Paraguay	2011	42945	25727.7
Paraguay	2012	39063	33363.2
Paraguay	2013	144539	94282.2
Paraguay	2014	10010	60337.3
Paraguay	2015	68639	11613.9
Paraguay	2016	173709	37424.2
Paraguay	2017	1832	83720.1
Paraguay	2018	27149	3979.18
French Guiana	1990	29	33.1594
French Guiana	1991	269	224.196
French Guiana	1992	569	415.299
French Guiana	1993	178	256.026
French Guiana	1994	164	208.908
French Guiana	1995	896	735.74
French Guiana	1996	364	382.906
French Guiana	1997	851	981.397
French Guiana	1998	534	547.819
French Guiana	1999	88	215.298
French Guiana	2000	182	227.067
French Guiana	2001	2830	1518.39
French Guiana	2002	280	659.648
French Guiana	2003	2178	1489.34
French Guiana	2004	3147	2549.02
French Guiana	2005	4365	3807.43
French Guiana	2006	15930	8670.7
French Guiana	2007	661	1788.79
French Guiana	2008	460	651.793
French Guiana	2009	11330	4014.86
French Guiana	2010	10462	4406.22
French Guiana	2011	667	1304.65
French Guiana	2012	1372	1218.63
French Guiana	2013	16263	8126.17
French Guiana	2014	1180	3553.01
French Guiana	2015	2603	2042.23
French Guiana	2016	522	4713.86
French Guiana	2017	625	784.534
French Guiana	2018	115	1093.95
Dominica	1990	6	10.0731
Dominica	1991	12	9.97749
Dominica	1993	1	8.38854
Dominica	1994	1	5.30602
Dominica	1995	293	103.638
Dominica	1996	3	9.31383
Dominica	1998	7	8.5628
Dominica	1999	1	2.24921
Dominica	2000	15	15.7871
Dominica	2001	5	7.78665
Dominica	2004	4	5.27589
Dominica	2005	11	9.8898
Dominica	2006	19	20.4554
Dominica	2007	111	60.0624
Dominica	2008	80	53.5776
Dominica	2009	2	5.91747
Dominica	2010	635	196.253
Dominica	2011	40	41.4262
Dominica	2012	29	38.7947
Dominica	2013	197	118.79
Dominica	2014	189	46.1742
Dominica	2015	38	61.998
Dominica	2016	351	71.1106
Dominica	2017	33	56.7154
Dominica	2018	24	81.2792
Honduras	1990	1700	1925.98
Honduras	1991	5319	3887.52
Honduras	1992	2114	3450.84
Honduras	1993	2847	3209.56
Honduras	1994	3055	3093.44
Honduras	1995	27575	17136.9
Honduras	1996	5047	4434.25
Honduras	1997	11849	10599.3
Honduras	1998	22218	16327
Honduras	1999	17766	16412.2
Honduras	2000	13328	13533.9
Honduras	2001	8215	10512
Honduras	2002	32269	24077.7
Honduras	2003	15643	15972
Honduras	2004	19971	21300.6
Honduras	2005	18843	19401.1
Honduras	2006	8436	12145.1
Honduras	2007	33508	24769.8
Honduras	2008	18941	18805.2
Honduras	2009	15291	16939
Honduras	2010	66814	41020.4
Honduras	2011	8297	13134
Honduras	2012	15554	15709.5
Honduras	2013	39271	27533.9
Honduras	2014	43456	18957.8
Honduras	2015	43838	25373.9
Honduras	2016	22648	29871.4
Honduras	2017	5091	28303.7
Honduras	2018	4011	9182.52
Thailand	1990	92002	22966.1
Thailand	1991	43511	50672.5
Thailand	1992	41125	44434.7
Thailand	1993	67017	60488
Thailand	1994	51688	54419.8
Thailand	1995	59911	56982.8
Thailand	1996	38109	46090.5
Thailand	1997	99150	75120.4
Thailand	1998	126348	84611.6
Thailand	1999	24826	38924.2
Thailand	2000	18617	25743.3
Thailand	2001	139327	73698.9
Thailand	2002	114800	82269
Thailand	2003	62767	59679
Thailand	2004	38367	44838.1
Thailand	2005	45893	49529.2
Thailand	2006	42456	47223.3
Thailand	2007	62949	59004.6
Thailand	2008	89626	72301.8
Thailand	2009	25194	41155.3
Thailand	2010	116947	77391.6
Thailand	2011	69800	68985.7
Thailand	2012	79594	87840.8
Thailand	2013	154773	120512
Thailand	2014	41083	110499
Thailand	2015	144952	93973.8
Thailand	2016	63931	87942.7
Thailand	2017	53190	92243.7
Cuba	1997	3012	875.098
Cuba	2000	138	173.929
Cuba	2001	11294	3533.86
Cuba	2002	3011	2467.59
Cuba	2005	75	82.8342
Cuba	2007	28	43.013
Cuba	2009	70	73.217
Cuba	2013	1430	494.735
Cuba	2014	2522	2301.22
Cuba	2015	1691	3256.64
Cuba	2016	1836	2686.56
Cuba	2017	1229	2307.51
Cuba	2018	548	1530.12
Solomon Islands	1995	1	6.39086
Solomon Islands	1996	3	9.99492
Solomon Islands	2002	30	33.9425
Solomon Islands	2008	132	85.272
Solomon Islands	2016	8007	68.8623
Costa Rica	1993	4612	2161.12
Costa Rica	1994	13929	8780.91
Costa Rica	1995	5134	5443.9
Costa Rica	1996	2307	4001.93
Costa Rica	1997	14267	8650.86
Costa Rica	1998	2628	3464.55
Costa Rica	1999	5923	5719.96
Costa Rica	2000	4903	4510.53
Costa Rica	2001	9163	8333.86
Costa Rica	2002	12251	12592.7
Costa Rica	2003	19669	17257.8
Costa Rica	2004	9408	12365.3
Costa Rica	2005	37798	26201.1
Costa Rica	2006	12124	12080.1
Costa Rica	2007	26440	22435.3
Costa Rica	2008	7160	10005.9
Costa Rica	2009	6946	10777.9
Costa Rica	2010	31773	22675.5
Costa Rica	2011	13854	11971.6
Costa Rica	2012	22243	20524.3
Costa Rica	2013	49868	30992.8
Costa Rica	2014	11140	29124.5
Costa Rica	2015	17388	12087.8
Costa Rica	2016	23298	10292
Costa Rica	2017	5559	26694.1
Costa Rica	2018	922	8024.48
Tokelau	1991	3	5.24467
Tokelau	1996	6	8.60578
Tokelau	2001	4	6.34515
